# Supplementary material for: Proteomics of Mouse Heart Ventricles Reveals Mitochondria and Metabolism as Major Targets of a Post-Infarction Short-Acting GLP1Ra-Therapy
Source: Int J Mol Sci. 2021 Aug 13;22(16):8711. doi: 10.3390/ijms22168711 (PMC8395861; doi:10.3390/ijms22168711)
Supplement: Supplementary file 1 [file ijms-22-08711-s001.zip]

Archive with 5 entries (5 files):
- Supplementary Figures.pdf
- Supplementary Spreadsheet S1.xlsx
- Supplementary Spreadsheet_S2.xlsx
- Supplementary Spreadsheet_S3.xlsx
- Supplementary Table S1.pdf
