# Supplementary material for: Proteomics of Mouse Heart Ventricles Reveals Mitochondria and Metabolism as Major Targets of a Post-Infarction Short-Acting GLP1Ra-Therapy
Source: Int J Mol Sci. 2021 Aug 13;22(16):8711. doi: 10.3390/ijms22168711 (PMC8395861; doi:10.3390/ijms22168711)
Supplement: Supplementary file 1 [file ijms-22-08711-s001.zip › Supplementary Spreadsheet S1.xlsx]

## Sheet: Sheet1
Raw Data S1. List of identified proteins with normalized spectrum counts.
D - samples treated by DMB; V - samples treated by Vehicle; N - naïve
Dn_day_Rep (n= biological replicate - D1, D2 and D3; day (after PCAL) - 1,3 and 7; Rep - two mass spectrometry replicates Rep1 and Rep2)
Vn_day_Rep (n= biological replicate - V1, V2 and V3; day (after PCAL) - 1,3 and 7; Rep - two mass spectrometry replicates Rep1 and Rep2)
Nn_Rep (n= biological replicate - N1, N2 and N3; Rep - two mass spectrometry replicates Rep1 and Rep2)
D_1 average: average value for spectrum counts calculated from 3 biological replicates of sample D and their mass spectrometry replicates 1 day after PCAL
D_3 average: average value for spectrum counts calculated from 3 biological replicates of sample D and their mass spectrometry replicates 3 days after PCAL
D_7 average: average value for spectrum counts calculated from 3 biological replicates of sample D and their mass spectrometry replicates 7 days after PCAL
V_1 average: average value for spectrum counts calculated from 3 biological replicates of sample V and their mass spectrometry replicates 1 day after PCAL
V_3 average: average value for spectrum counts calculated from 3 biological replicates of sample V and their mass spectrometry replicates 3 days after PCAL
V_7 average: average value for spectrum counts calculated from 3 biological replicates of sample V and their mass spectrometry replicates 7 days after PCAL
N average: average value for spectrum counts calculated from 3 biological replicates of sample N and their mass spectrometry replicates
D_1 vs V_1: D_1 average divided by V_1 average (fold change)
D_3 vs V_3: D_3 average divided by V_3 average (fold change)
D_7 vs V_7: D_7 average divided by V_7 average (fold change)
D_1_vs_N: D_1 average divided by N average (fold change)
D_3_vs_D_1: D_3 average divided by D_1 average (fold change)
D_7_vs_D_3: D_7 average divided by D_3 average (fold change)
V_1_vs_N: V_1 average divided by N average (fold change)
V_3_vs_V_1: V_3 average divided by V_1 average (fold change)
V_7_vs_V_3: V_7 average divided by V_3 average (fold change)
Log2FC: Log2 fold change
TTEST: p-values based on T-test
#	Identified Proteins	Accession Number	Molecular Weight	D1_1_Rep2	D2_1_Rep1	D2_1_Rep2	D3_1_Rep1	D3_1_Rep2	D1_3_Rep1	D1_3_Rep2	D2_3_Rep1	D2_3_Rep2	D3_3_Rep1	D3_3_Rep2	D1_7_Rep1	D1_7_Rep2	D2_7_Rep1	D2_7_Rep2	D3_7_Rep1	D3_7_Rep2	V1_1_Rep1	V1_1_Rep2	V2_1_Rep1	V2_1_Rep2	V3_1_Rep1	V3_1_Rep2	V1_3_Rep1	V1_3_Rep2	V2_3_Rep1	V2_3_Rep2	V3_3_Rep1	V3_3_Rep2	V1_7_Rep1	V1_7_Rep2	V2_7_Rep1	V2_7_Rep2	V3_7_Rep1	V3_7_Rep2	N1_Rep1	N1_Rep2	N2_Rep1	N2_Rep2	N3_Rep1	N3_Rep2	D_1 averaDe	D_3 averaDe	D_7 averaDe	V_1 average	V_3 average
1	Titin OS=Mus musculus GN=Ttn PE=1 SV=1	TITIN_MOUSE	3906 kDa	974.213	894.183	925.219	796.648	767.742	918.538	900.247	880.763	888.427	878.106	882.132	956.085	983.724	938.095	954.146	862.026	862.725	979.769	976.399	1001.89	1025.43	960.163	975.538	825.071	807.764	819.579	813.37	883.239	826.339	903.841	905.384	814.492	815.308	984.717	1011.91	1004.41	978.665	1031.01	1059.17	1016.55	1016.67	871.601	891.369	926.134	986.532	829.227
2	Cluster of Myosin-6 OS=Mus musculus GN=Myh6 PE=1 SV=2 (MYH6_MOUSE)	MYH6_MOUSE [7]	224 kDa	983.286	977.127	960.727	949.551	949.519	884.945	893.55	909.017	903.201	891.997	882.132	967.777	975.653	993.43	969.591	909.063	915.272	957.056	969.112	996.955	987.599	976.751	980.401	813.361	836.537	911.111	943.806	980.004	994.649	904.752	926.568	952.286	965.097	1023.09	1030.48	1043.65	1057.36	1084.52	1062.71	1146.41	1140.94	964.042	894.14	955.131	977.979	913.244
3	Cluster of Actin, cytoplasmic 1 OS=Mus musculus GN=Actb PE=1 SV=1 (ACTB_MOUSE)	ACTB_MOUSE [5]	42 kDa	369.725	367.181	353.044	343.478	362.485	341.692	321.449	340.029	342.763	362.157	363.406	359.768	359.593	376.103	374.966	351.338	352.542	336.57	351.837	378.053	394.243	352.255	334.581	336.416	320.761	337.721	318.137	359.266	359.939	383.586	385.917	386.955	384.901	385.65	376.914	315	310.335	341.291	333.421	352.332	353.53	359.183	345.249	362.385	357.923	338.707
4	ATP synthase subunit beta, mitochondrial OS=Mus musculus GN=Atp5b PE=1 SV=2	ATPB_MOUSE	56 kDa	320.957	340.882	333.769	390.014	393.494	318.657	295.618	295.211	314.2	299.647	307.651	293.211	291.44	291.372	290.877	327.34	338.211	361.348	375.778	361.273	353.425	349.327	340.417	366.225	353.796	332.461	340.406	381.913	373.12	284.273	301.181	324.664	326.123	317.319	328.639	341.904	359.102	356.75	384.082	350.203	352.459	355.823	305.164	305.409	356.928	357.987
5	ATP synthase subunit alpha, mitochondrial OS=Mus musculus GN=Atp5a1 PE=1 SV=1	ATPA_MOUSE	60 kDa	227.959	225.569	226.232	227.139	255.557	209.239	198.992	220.191	208.81	211.341	206.096	199.671	214.321	202.317	202.499	199.668	216.876	240.555	241.497	239.861	230.971	229.307	225.648	223.568	222.721	216.731	220.575	249.119	233.2	208.649	199.866	216.128	226.58	223.714	220.021	212.989	222.777	231.887	223.852	232.05	242.115	232.491	209.111	205.892	234.64	227.652
6	Myoglobin OS=Mus musculus GN=Mb PE=1 SV=3	MYG_MOUSE	17 kDa	210.947	229.615	231.305	330.182	335.753	212.118	214.299	221.165	227.524	198.442	212.07	257.234	240.326	249.006	259.988	306.221	313.371	246.749	249.825	270.461	248.891	305.418	287.896	223.568	230.181	255.658	248.147	261.472	261.59	230.516	226.576	268.981	266.397	307.958	297.075	348.63	339.152	303.237	315.749	340.623	344.96	267.56	214.27	271.024	268.207	246.769
7	Serum albumin OS=Mus musculus GN=Alb PE=1 SV=3	ALBU_MOUSE	69 kDa	205.277	220.511	220.145	211.627	212.786	226.515	232.476	224.088	223.584	241.107	245.922	194.275	191.902	210.099	217.943	214.067	218.786	214.744	214.433	213.21	212.055	196.131	184.798	240.601	244.034	221.991	236.482	213.089	214.95	217.76	222.892	239.723	239.852	213.418	202.382	209.626	232.752	205.726	203.823	215.018	209.976	214.069	232.282	207.845	205.895	228.525
8	Cluster of Alpha-actinin-2 OS=Mus musculus GN=Actn2 PE=1 SV=2 (ACTN2_MOUSE)	ACTN2_MOUSE [4]	104 kDa	174.655	156.785	154.203	165.091	156.115	167.967	156.897	148.093	159.562	143.87	149.345	172.689	173.071	176.379	181.906	173.749	169.106	155.896	154.059	158.921	147.343	167.833	155.619	151.174	163.045	160.97	163.31	157.501	159.184	166.737	171.314	188.758	183.918	177.848	175.46	171.512	164.034	167.672	161.409	185.214	176.765	161.37	154.289	174.483	156.612	159.197
9	Cluster of Fatty acid-binding protein, heart OS=Mus musculus GN=Fabp3 PE=1 SV=5 (FABPH_MOUSE)	FABPH_MOUSE	15 kDa	149.704	156.785	162.319	222.707	227.756	147.811	141.59	152.964	157.592	159.746	139.389	168.192	162.31	164.275	187.054	215.987	214.965	164.155	154.059	152.998	164.268	202.961	204.25	160.756	153.454	163.074	153.766	191.471	198.727	171.292	165.788	184.039	191.502	191.889	193.099	195.053	189.526	248.536	237.99	225.663	230.33	183.854	149.849	185.464	173.782	170.208
10	Myosin-binding protein C, cardiac-type OS=Mus musculus GN=Mybpc3 PE=1 SV=1	MYPC3_MOUSE	141 kDa	166.716	160.832	161.305	166.199	149.699	148.771	152.114	152.964	147.743	155.777	145.363	140.31	145.272	143.524	136.429	145.911	147.131	157.961	153.018	162.869	159.29	152.221	157.564	137.334	145.994	151.501	169.673	158.53	152.087	142.136	138.156	146.288	145.049	148.831	145.753	190.569	178.443	193.834	173.191	175.634	178.908	160.95	150.455	143.096	157.154	152.52
11	Cluster of Desmin OS=Mus musculus GN=Des PE=1 SV=3 (DESM_MOUSE)	DESM_MOUSE [3]	53 kDa	104.34	102.163	102.464	107.475	99.4429	121.896	124.37	119.838	122.134	126.011	121.467	127.718	137.201	159.087	151.874	151.671	154.775	111.502	113.462	94.7601	86.6141	116.117	117.687	138.399	143.863	127.303	125.134	114.265	122.683	145.781	157.498	152.894	155.477	132.918	126.257	95.2847	97.534	90.3766	95.4315	95.8003	88.9182	103.177	122.619	147.054	106.69	128.608
12	Aconitate hydratase, mitochondrial OS=Mus musculus GN=Aco2 PE=1 SV=1	ACON_MOUSE	85 kDa	134.961	134.532	124.783	141.823	151.837	122.856	124.37	121.787	124.104	123.034	125.45	110.629	122.853	108.076	117.552	114.233	118.469	129.053	139.486	140.166	137.388	137.584	132.276	114.978	124.681	133.616	131.497	144.118	133.837	114.802	108.683	110.424	112.816	129.174	129.042	161.423	164.034	151.024	146.093	138.378	138.198	137.587	123.6	115.302	135.992	130.454
13	Cluster of Hemoglobin subunit alpha OS=Mus musculus GN=Hba PE=1 SV=2 (HBA_MOUSE)	HBA_MOUSE	15 kDa	95.2665	120.371	134.928	103.043	88.7501	135.333	126.283	139.324	139.863	158.754	155.319	86.3444	78.9131	82.1374	74.6499	93.1142	88.8521	122.858	119.708	105.618	100.552	87.8197	79.7548	166.079	157.716	139.928	152.706	117.353	118.628	80.1794	87.499	74.5596	76.7906	71.1393	71.4837	88.5587	96.4257	246.157	230.921	94.7359	97.4887	108.472	142.479	84.0019	102.718	142.068
14	Cluster of Glyceraldehyde-3-phosphate dehydrogenase OS=Mus musculus GN=Gapdh PE=1 SV=2 (G3P_MOUSE)	G3P_MOUSE	36 kDa	100.937	101.152	93.3335	104.151	100.512	92.1418	94.7125	86.7123	99.4802	100.213	111.511	119.623	130.027	116.722	113.262	110.393	107.96	92.9181	90.5615	105.618	108.516	110.263	101.152	100.073	100.171	104.157	90.1388	101.912	114.572	109.336	101.315	125.524	120.4	109.517	122.544	107.616	109.726	96.3224	97.7879	116.025	117.843	100.017	97.4618	116.331	101.505	101.837
15	Cluster of Hemoglobin subunit beta-1 OS=Mus musculus GN=Hbb-b1 PE=1 SV=2 (HBB1_MOUSE)	HBB1_MOUSE	16 kDa	90.73	125.428	132.899	88.6395	84.473	113.258	118.63	131.53	123.119	133.948	143.371	68.356	72.6359	60.5223	60.0631	75.8353	76.4319	106.34	110.339	108.579	97.5653	84.8924	80.7275	134.141	127.878	127.303	127.255	108.089	101.391	69.2459	78.2886	61.3465	61.6221	63.6509	62.2001	90.8007	90.884	190.267	186.15	84.0914	88.9182	104.434	127.309	68.9741	98.0739	121.009
16	Cluster of Myosin regulatory light chain 2, ventricular/cardiac muscle isoform OS=Mus musculus GN=Myl2 PE=1 SV=3 (MLRV_MOUSE)	MLRV_MOUSE	19 kDa	97.5348	113.29	102.464	109.691	118.69	90.2221	88.9724	96.4552	80.7661	96.2444	82.6376	95.3386	84.2936	88.1896	93.5269	89.2744	108.915	102.21	97.8481	113.515	110.508	106.359	102.125	91.5563	91.6461	96.7924	89.0783	120.442	117.614	77.446	86.5779	96.2668	100.491	93.6043	85.4091	109.858	107.509	96.3224	100.144	111.767	112.487	108.334	89.2163	93.2564	105.427	101.188
17	Cluster of Glycogen phosphorylase, muscle form OS=Mus musculus GN=Pygm PE=1 SV=3 (PYGM_MOUSE)	PYGM_MOUSE [2]	97 kDa	106.608	103.175	104.493	104.151	100.512	98.8604	99.496	110.095	109.33	108.151	98.5678	98.9363	97.7447	97.7003	102.107	105.593	102.228	103.242	118.667	107.592	107.521	103.432	112.824	86.2332	92.7117	105.209	101.804	101.912	105.447	97.4909	96.7094	100.986	101.439	105.773	107.69	121.068	121.918	109.403	110.748	111.767	107.13	103.788	104.083	100.718	108.88	98.8862
18	Cluster of Beta-enolase OS=Mus musculus GN=Eno3 PE=1 SV=3 (ENOB_MOUSE)	ENOB_MOUSE [3]	47 kDa	99.803	100.14	97.3915	110.799	112.274	98.8604	92.7991	95.4809	95.5403	92.2755	93.5896	101.635	91.4675	88.1896	90.9528	96.9539	90.7629	99.1126	96.8071	100.683	97.5653	104.408	108.933	94.7501	91.6461	98.8966	96.5015	93.6769	103.419	92.9353	86.5779	97.2106	101.439	102.029	98.4062	123.31	111.942	104.647	107.213	103.251	108.202	104.082	94.7577	93.3269	101.251	96.4817
19	Myosin light chain 3 OS=Mus musculus GN=Myl3 PE=1 SV=4	MYL3_MOUSE	22 kDa	132.693	131.497	123.768	141.823	159.322	95.981	110.02	107.172	109.33	118.073	106.533	121.422	107.609	95.971	102.965	105.593	117.514	121.826	133.24	141.153	146.348	125.875	123.523	103.267	105.5	119.938	103.925	135.883	143.976	97.4909	93.9463	110.424	113.764	108.581	103.048	143.487	162.926	133.187	130.777	145.829	136.056	137.821	107.851	108.512	131.994	118.748
20	Cluster of Tropomyosin alpha-1 chain OS=Mus musculus GN=Tpm1 PE=1 SV=1 (TPM1_MOUSE)	TPM1_MOUSE [3]	33 kDa	97.5348	98.1173	102.464	108.583	109.066	90.2221	79.4054	93.5323	88.6457	83.3456	88.6114	82.7467	78.9131	80.4082	81.5143	87.3545	91.7183	109.437	99.93	98.7084	101.548	94.6502	92.3989	89.4271	92.7117	94.6882	91.1992	96.7651	99.3635	81.0906	73.6834	93.4354	92.9071	84.2439	90.0509	121.068	124.134	102.268	110.748	103.251	112.487	103.153	87.2938	83.7759	99.4453	94.0258
21	Cluster of Creatine kinase S-type, mitochondrial OS=Mus musculus GN=Ckmt2 PE=1 SV=1 (KCRS_MOUSE)	KCRS_MOUSE	47 kDa	91.8641	90.0252	86.2321	105.259	96.235	71.0259	67.9251	76.9693	78.7962	80.369	75.6682	77.3502	83.3968	72.6267	70.3597	65.2759	65.9225	97.0478	86.3978	86.8634	85.6185	83.9166	92.3989	72.3933	71.3987	72.5943	79.5342	79.265	84.1548	67.4236	66.315	71.7282	61.6221	84.2439	82.624	96.4057	84.2339	90.3766	84.828	89.4136	80.3478	93.9232	75.1256	72.4887	88.7072	76.5567
22	Trifunctional enzyme subunit alpha, mitochondrial OS=Mus musculus GN=Hadha PE=1 SV=1	ECHA_MOUSE	83 kDa	99.803	104.186	101.449	95.2875	94.0965	97.9006	100.453	95.4809	96.5253	87.3145	84.6289	80.0485	83.3968	78.679	85.8045	74.8753	77.3873	89.8208	99.93	99.6955	93.583	93.6744	93.3715	87.2979	86.3178	88.3756	92.2597	92.6474	91.2522	86.5573	88.42	83.0537	78.6867	86.116	86.3375	102.011	97.534	92.7549	102.501	102.187	108.202	98.9646	93.7171	80.0319	95.0125	89.6918
23	Creatine kinase M-type OS=Mus musculus GN=Ckm PE=1 SV=1	KCRM_MOUSE	43 kDa	81.657	79.91	74.0581	93.0715	93.0272	60.468	63.1417	75.995	74.8564	71.4391	72.6813	71.9537	72.6359	63.1161	62.6373	65.2759	70.6995	85.6911	78.0703	83.9021	85.6185	81.9651	86.5632	67.0703	63.9391	72.5943	76.3528	85.4415	91.2522	62.868	64.4729	85.8851	72.9985	77.6916	83.5524	102.011	91.9923	87.9983	90.7189	91.5425	88.9182	84.3448	69.7636	67.7197	83.6351	76.1084
24	Very long-chain specific acyl-CoA dehydrogenase, mitochondrial OS=Mus musculus GN=Acadvl PE=1 SV=3	ACADV_MOUSE	71 kDa	86.1935	81.933	75.0726	75.3436	76.988	73.9054	78.4487	74.0464	68.9466	58.5404	65.7118	58.4624	54.7011	57.9285	60.0631	69.1157	65.9225	78.4641	80.1521	93.773	84.6229	74.1589	80.7275	62.8119	65.0048	67.3338	62.5669	63.8238	64.8904	58.3123	61.7098	52.8524	53.0898	59.9068	63.1285	86.3167	76.4755	84.4308	69.5119	73.4469	70.7061	79.1062	69.9332	61.0322	81.9831	64.4053
25	Myomesin-1 OS=Mus musculus GN=Myom1 PE=1 SV=2	MYOM1_MOUSE	185 kDa	94.1324	78.8985	80.1451	79.7756	86.6115	71.0259	66.0117	76.9693	73.8714	66.4781	70.69	69.2554	71.7392	69.1683	65.2114	64.316	75.4765	79.4966	73.9065	90.8117	82.6318	76.1105	81.7001	64.9411	70.333	73.6464	73.1715	77.2062	87.1965	61.9568	66.315	74.5596	72.0504	68.3311	77.0539	90.8007	96.4257	83.2416	86.0062	90.4781	92.1321	83.9126	70.8411	69.1945	80.7762	74.4158
26	2-oxoglutarate dehydrogenase, mitochondrial OS=Mus musculus GN=Ogdh PE=1 SV=3	ODO1_MOUSE	116 kDa	79.3888	89.0137	80.1451	88.6395	85.5422	71.0259	74.622	72.0978	76.8263	73.4235	73.6769	69.2554	69.049	66.5745	64.3534	71.0356	71.6549	84.6587	80.1521	79.9538	81.6362	74.1589	78.7822	74.5226	77.7926	84.1673	78.4737	74.118	74.0156	72.8904	68.1571	64.1779	66.3622	68.3311	73.3404	82.9537	84.2339	85.62	75.4027	72.3825	74.9913	84.5459	73.6121	68.6538	79.8903	77.1816
27	Dihydrolipoyl dehydrogenase, mitochondrial OS=Mus musculus GN=Dld PE=1 SV=2	DLDH_MOUSE	54 kDa	79.3888	74.8524	79.1306	94.1795	96.235	63.3475	66.0117	60.4063	55.1573	48.6183	59.738	44.971	46.6305	39.7718	42.9022	52.7967	52.5469	82.5938	80.1521	75.0184	81.6362	75.1347	76.837	55.3596	55.4139	70.4901	64.6878	78.2356	83.1409	48.2899	46.0521	54.7399	59.726	56.1626	54.7732	79.5907	88.6673	72.5391	80.1154	85.1558	85.7043	84.7573	58.8799	46.6032	78.562	67.888
28	3-ketoacyl-CoA thiolase, mitochondrial OS=Mus musculus GN=Acaa2 PE=1 SV=3	THIM_MOUSE	42 kDa	90.73	90.0252	87.2466	94.1795	97.3043	74.8652	83.2322	90.6094	83.7209	76.4002	76.6638	68.356	69.049	60.5223	60.9212	62.3961	61.1455	90.8532	83.275	78.9667	91.5919	81.9651	85.5906	79.8456	72.4643	85.2194	83.776	89.5592	90.2383	68.3347	68.1571	69.8406	69.2063	71.1393	71.4837	102.011	95.3173	105.836	98.966	87.2847	84.633	91.8971	80.9153	63.7317	85.3737	83.5171
29	Spectrin alpha chain, non-erythrocytic 1 OS=Mus musculus GN=Sptan1 PE=1 SV=4	SPTN1_MOUSE	285 kDa	53.3039	53.6105	54.7827	55.3997	57.741	53.7494	60.2716	71.1235	60.0821	61.517	60.7337	67.4566	66.3588	69.1683	74.6499	83.5148	74.5211	48.5239	46.8422	52.3155	51.7693	64.4012	67.1108	62.8119	53.2826	64.1776	65.7483	60.7355	63.8765	77.446	69.0782	71.7282	61.6221	68.3311	73.3404	61.6548	57.6337	68.9716	58.9083	59.6091	65.3495	54.9676	61.2462	72.6116	55.1605	61.7721
30	Malate dehydrogenase, mitochondrial OS=Mus musculus GN=Mdh2 PE=1 SV=3	MDHM_MOUSE	36 kDa	71.4499	73.8409	77.1016	79.7756	76.988	70.0661	63.1417	68.2006	72.8864	70.4469	66.7075	64.7583	63.6685	60.5223	61.7792	65.2759	66.8779	82.5938	77.0293	75.0184	72.6762	77.0862	75.8644	72.3933	69.2674	76.8026	78.4737	77.2062	74.0156	66.5125	63.5519	65.1216	74.8945	72.0753	65.9136	81.8327	82.0172	87.9983	84.828	77.7047	68.5635	75.8312	68.5749	63.8137	76.7114	74.6932
31	Long-chain specific acyl-CoA dehydrogenase, mitochondrial OS=Mus musculus GN=Acadl PE=1 SV=2	ACADL_MOUSE	48 kDa	80.5229	68.7833	66.9567	79.7756	86.6115	67.1867	61.2283	63.3292	59.0971	59.5326	61.7293	58.4624	59.1848	54.4701	59.2051	64.316	68.7887	65.0426	78.0703	68.1088	70.685	73.1831	74.8917	61.7473	67.1361	65.2296	63.6274	72.0591	77.0574	59.2234	58.0256	57.5713	54.0378	65.523	68.6986	82.9537	85.3423	79.6741	76.5809	80.898	77.1339	76.53	62.0172	60.7378	71.6636	67.8095
32	60 kDa heat shock protein, mitochondrial OS=Mus musculus GN=Hspd1 PE=1 SV=1	CH60_MOUSE	61 kDa	82.7911	82.9446	75.0726	79.7756	73.7802	64.3073	59.3149	68.2006	56.1423	65.4859	57.7468	63.8589	60.0816	54.4701	54.0568	54.7166	57.3239	71.2372	72.8656	76.0055	66.7028	70.2558	72.9465	63.8765	73.53	63.1255	66.8087	73.0885	67.9322	54.6678	50.6573	57.5713	61.6221	58.0347	59.415	69.5018	70.9338	79.6741	77.759	68.1247	62.1356	78.8728	61.8663	57.418	71.6689	68.0602
33	Cytochrome b-c1 complex subunit 1, mitochondrial OS=Mus musculus GN=Uqcrc1 PE=1 SV=2	QCR1_MOUSE	53 kDa	81.657	81.933	77.1016	69.8036	78.0573	66.2269	66.0117	71.1235	70.9165	66.4781	71.6856	65.6577	65.462	59.6577	57.489	65.2759	62.1009	75.3669	74.9475	76.9926	80.6407	80.0135	70.0286	67.0703	70.333	73.6464	71.0506	79.265	76.0435	63.7791	66.315	61.3465	60.674	67.3951	64.0568	75.1067	80.9089	73.7283	78.9372	77.7047	76.0626	77.7105	68.7404	62.6072	76.3316	72.9015
34	Succinate dehydrogenase [ubiquinone] flavoprotein subunit, mitochondrial OS=Mus musculus GN=Sdha PE=1 SV=1	SDHA_MOUSE	73 kDa	75.9864	74.8524	70.0002	84.2075	80.1958	60.468	67.9251	72.0978	67.9617	69.4547	69.6944	61.1606	55.5979	57.0639	62.6373	63.356	65.9225	80.529	70.7837	79.9538	75.6629	67.3285	75.8644	62.8119	63.9391	68.3859	78.4737	70.0003	74.0156	58.3123	61.7098	59.4589	64.4662	66.4591	65.9136	79.5907	82.0172	77.2958	77.759	76.6403	67.4922	77.0485	67.9336	60.9564	75.0204	69.6044
35	Isocitrate dehydrogenase [NADP], mitochondrial OS=Mus musculus GN=Idh2 PE=1 SV=3	IDHP_MOUSE	51 kDa	70.3158	68.7833	74.0581	81.9916	72.7109	63.3475	68.8818	70.1492	62.052	71.4391	71.6856	52.1664	58.2881	61.3869	51.4827	58.5563	66.8779	61.9454	68.7018	73.0442	62.7205	71.2316	69.056	62.8119	59.6765	72.5943	73.1715	77.2062	74.0156	55.5789	61.7098	59.4589	60.674	68.3311	71.4837	87.4377	85.3423	82.0525	76.5809	80.898	77.1339	73.5719	67.9259	58.1264	67.7833	69.9127
36	Plectin OS=Mus musculus GN=Plec PE=1 SV=3	PLEC_MOUSE	534 kDa	34.0237	38.4377	35.5073	27.6998	35.2862	42.2316	48.7913	51.6376	42.3529	43.6572	41.8166	48.5687	48.424	50.147	46.3344	46.0771	46.8146	35.1024	35.3919	30.5996	29.8669	34.1521	39.8774	44.7135	37.2978	39.9795	44.5392	28.8236	39.5426	51.0233	61.7098	44.3582	47.4016	42.1219	41.7762	26.9039	34.3586	34.4858	36.5232	50.0291	36.4243	34.191	45.0812	47.7276	34.1651	39.1494
37	Trifunctional enzyme subunit beta, mitochondrial OS=Mus musculus GN=Hadhb PE=1 SV=1	ECHB_MOUSE	51 kDa	73.7181	69.7948	71.0146	66.4796	56.6717	64.3073	63.1417	66.2521	65.0068	57.5482	60.7337	50.3676	51.1142	49.2824	50.6247	48.9569	53.5023	57.8157	70.7837	71.07	70.685	60.498	63.2203	58.5534	52.2169	55.7608	55.1437	63.8238	71.9878	58.3123	54.3415	45.302	46.4536	51.4824	57.5583	61.6548	64.2838	70.1608	63.621	65.9958	65.3495	67.5358	62.8316	50.6414	65.6788	59.5811
38	Cluster of Fructose-bisphosphate aldolase A OS=Mus musculus GN=Aldoa PE=1 SV=2 (ALDOA_MOUSE)	ALDOA_MOUSE	39 kDa	63.511	53.6105	60.8697	60.9397	59.8796	51.8297	61.2283	60.4063	60.0821	51.5949	63.7206	63.8589	61.8751	57.0639	58.3471	56.6365	56.3685	52.6536	55.1697	53.3025	54.756	54.6434	56.412	54.295	58.6109	54.7087	54.0833	56.6179	58.807	51.0233	51.5784	53.7961	59.726	70.2032	59.415	65.0178	75.3672	64.215	67.1555	65.9958	58.9217	59.7621	58.1436	59.025	54.4895	56.1871
39	Electron transfer flavoprotein subunit alpha, mitochondrial OS=Mus musculus GN=Etfa PE=1 SV=2	ETFA_MOUSE	35 kDa	62.3769	60.6911	62.8987	76.4516	68.4338	55.669	57.4015	60.4063	60.0821	60.5248	58.7424	44.0716	51.1142	46.6886	44.6183	55.6765	49.6807	64.0102	62.4562	62.1863	64.7117	63.4254	63.2203	59.618	67.1361	61.0213	61.5064	70.0003	59.8209	47.3788	50.6573	55.6837	55.9339	53.3545	57.5583	72.8647	73.1505	66.5933	71.8682	65.9958	62.1356	66.1704	58.8043	48.6417	63.335	63.1838
40	Alpha-crystallin B chain OS=Mus musculus GN=Cryab PE=1 SV=2	CRYAB_MOUSE	20 kDa	41.9626	42.4838	44.6378	38.7798	40.6326	62.3877	55.4881	46.7662	46.2927	56.556	49.7817	46.7699	39.4566	46.6886	56.631	59.5163	59.2347	39.2321	40.5965	44.4188	42.8093	39.031	37.9322	54.295	55.4139	58.9171	58.3251	60.7355	58.807	33.7118	37.7627	56.6275	61.6221	46.8021	43.6329	41.4769	44.3336	36.8641	34.1668	43.6424	46.0661	41.6993	52.8787	51.3828	40.67	57.7489
41	NADH-ubiquinone oxidoreductase 75 kDa subunit, mitochondrial OS=Mus musculus GN=Ndufs1 PE=1 SV=2	NDUS1_MOUSE	80 kDa	58.9745	62.7142	54.7827	67.5876	60.9488	51.8297	46.8779	57.4834	54.1724	51.5949	56.7511	49.4682	48.424	44.0948	46.3344	47.997	48.7253	61.9454	57.2515	62.1863	51.7693	58.5465	50.5762	52.1658	46.8887	53.6566	57.2646	55.5885	51.7096	45.5565	42.3679	50.9648	49.2977	44.9301	49.2031	58.2918	66.5005	58.2691	63.621	53.2224	61.0643	61.0016	53.1182	47.5073	57.0459	52.879
42	Cytochrome b-c1 complex subunit 2, mitochondrial OS=Mus musculus GN=Uqcrc2 PE=1 SV=1	QCR2_MOUSE	48 kDa	64.6451	46.5299	55.7972	53.1837	48.1175	51.8297	45.9212	52.6119	49.2476	47.6261	45.7992	50.3676	45.7337	44.0948	40.3281	47.0371	42.993	59.8805	61.4153	52.3155	55.7516	60.498	52.5215	58.5534	51.1513	56.8129	49.8414	58.6767	57.793	45.5565	46.9731	54.7399	46.4536	46.8021	40.8478	58.2918	49.8753	63.0258	60.0865	57.4802	56.7791	53.6547	48.8393	45.0924	57.0637	55.4715
43	Fibronectin OS=Mus musculus GN=Fn1 PE=1 SV=4	FINC_MOUSE	273 kDa	29.4873	36.4147	34.4928	7.75596	9.6235	66.2269	66.0117	53.5862	56.1423	61.517	64.7162	105.232	105.815	108.076	98.6752	87.3545	79.2981	28.9078	30.1872	30.5996	32.8536	25.3701	25.2881	73.458	68.2017	69.438	68.9296	33.9707	33.4591	101.135	100.394	104.761	103.335	87.052	89.1226	0	0	0	0	3.19334	2.14261	23.5548	61.3667	97.4085	28.8678	57.9095
44	Cluster of Troponin T, cardiac muscle OS=Mus musculus GN=Tnnt2 PE=1 SV=2 (TNNT2_MOUSE)	TNNT2_MOUSE	36 kDa	47.6333	46.5299	51.7392	59.8317	58.8103	37.4326	39.2244	42.869	40.383	36.7118	36.8385	45.8705	38.5598	43.2302	41.1862	42.2374	47.77	45.4266	55.1697	54.2896	54.756	52.6918	47.6584	40.4551	41.5604	41.0315	41.3578	52.5002	58.807	41.912	34.9996	44.3582	47.4016	43.994	39.9195	59.4128	58.7421	51.1341	57.7302	53.2224	52.4939	52.9089	38.9099	43.1423	51.6654	45.952
45	Cluster of Tubulin beta-5 chain OS=Mus musculus GN=Tubb5 PE=1 SV=1 (TBB5_MOUSE)	TBB5_MOUSE [6]	50 kDa	46.4991	45.5184	48.6958	49.8597	47.0482	56.6288	56.4448	53.5862	61.067	53.5793	55.7555	61.1606	64.5653	68.3037	67.7856	68.1557	66.8779	40.2645	43.7194	46.3929	44.8004	51.7161	48.631	57.4888	62.8735	63.1255	49.8414	50.4414	48.6678	71.9793	63.5519	69.8406	66.3622	59.9068	66.8419	44.8398	50.9837	43.9991	45.9485	52.158	42.8522	47.5242	56.177	66.1415	45.9207	55.4064
46	Laminin subunit alpha-2 OS=Mus musculus GN=Lama2 PE=1 SV=2	LAMA2_MOUSE	344 kDa	47.6333	47.5414	47.6813	36.5638	36.3555	51.8297	50.7047	52.6119	52.2025	37.704	41.8166	47.6693	35.8696	45.824	43.7603	39.3575	42.0376	50.5887	51.0059	41.4575	44.8004	53.6676	47.6584	47.9074	37.2978	56.8129	43.4787	44.2649	46.64	57.4012	56.1836	43.4144	43.6095	44.9301	41.7762	50.4448	52.092	53.5125	47.1267	46.8357	51.4226	43.155	47.8116	42.4197	48.1964	46.0669
47	Medium-chain specific acyl-CoA dehydrogenase, mitochondrial OS=Mus musculus GN=Acadm PE=1 SV=1	ACADM_MOUSE	46 kDa	64.6451	56.6451	53.7682	58.7237	64.1567	47.0307	48.7913	50.6633	52.2025	48.6183	50.7773	38.6751	45.7337	36.3134	38.612	45.1172	41.0822	60.913	48.924	56.2638	56.7471	53.6676	53.4941	55.3596	51.1513	50.5004	48.781	52.5002	53.7374	41.0008	42.3679	44.3582	44.5575	41.1859	39.9195	62.7758	62.0671	65.4041	64.7992	55.3513	49.28	59.5878	49.6806	40.9223	55.0016	52.005
48	Aspartate aminotransferase, mitochondrial OS=Mus musculus GN=Got2 PE=1 SV=1	AATM_MOUSE	47 kDa	55.5721	44.5068	47.6813	76.4516	73.7802	47.0307	40.1811	47.7405	47.2777	40.6806	41.8166	39.5745	41.25	37.178	35.1798	44.1572	42.0376	66.0751	63.4972	49.3542	48.7826	50.7403	50.5762	57.4888	58.6109	52.6046	55.1437	47.3531	45.6261	41.912	45.1311	38.6955	44.5575	43.058	43.6329	59.4128	53.2004	58.2691	56.552	53.2224	47.1374	59.5984	44.1212	39.8962	54.8376	52.8045
49	Obscurin OS=Mus musculus GN=Obscn PE=1 SV=2	OBSCN_MOUSE	966 kDa	36.292	34.3916	35.5073	34.3478	35.2862	30.7139	36.3543	39.9461	40.383	33.7351	34.8472	38.6751	39.4566	32.855	32.6057	39.3575	39.1714	35.1024	37.4737	44.4188	40.8181	38.0552	51.5489	29.809	33.0352	32.6148	30.7532	31.9119	33.4591	34.6229	34.9996	29.2576	31.2851	35.5696	35.2777	33.6299	34.3586	35.675	36.5232	38.3201	44.9948	35.165	35.9966	37.0202	41.2362	31.9306
50	Basement membrane-specific heparan sulfate proteoglycan core protein OS=Mus musculus GN=Hspg2 PE=1 SV=1	PGBM_MOUSE	398 kDa	31.7555	30.3456	30.4348	24.3759	21.3856	46.0709	49.748	43.8433	45.3078	42.665	40.821	68.356	68.1522	69.1683	71.2177	55.6765	43.9484	21.6809	30.1872	23.69	23.8935	40.0068	33.0691	39.3905	36.2322	36.8232	43.4787	40.1472	42.5843	68.3347	67.2361	66.0654	57.83	64.587	59.415	28.0249	28.8169	28.54	38.8795	41.5135	29.9965	27.6595	44.7427	62.7532	28.7546	39.776
51	Spectrin beta chain, non-erythrocytic 1 OS=Mus musculus GN=Sptbn1 PE=1 SV=2	SPTB2_MOUSE	274 kDa	31.7555	36.4147	40.5798	35.4558	44.9097	39.3522	44.9645	41.8947	46.2927	38.6962	38.8297	42.2728	42.1468	45.824	51.4827	46.0771	52.5469	36.1348	30.1872	35.535	34.8447	38.0552	42.7953	36.1967	39.4291	46.292	38.1764	44.2649	42.5843	46.4676	54.3415	43.4144	45.5055	42.1219	41.7762	33.6299	34.3586	34.4858	36.5232	43.6424	38.5669	37.8231	41.6717	46.7251	36.2587	41.1572
52	Cytochrome c oxidase subunit 5B, mitochondrial OS=Mus musculus GN=Cox5b PE=1 SV=1	COX5B_MOUSE	14 kDa	53.3039	51.5875	48.6958	48.7517	52.3946	42.2316	44.9645	43.8433	48.2626	45.6417	43.8079	44.0716	37.6631	40.6364	36.0379	39.3575	45.8592	52.6536	48.924	53.3025	52.7649	55.6192	49.6036	38.3259	41.5604	43.1357	44.5392	45.2943	45.6261	39.1786	38.6838	39.6393	41.7134	48.6742	47.3464	42.5978	52.092	41.6208	47.1267	51.0935	46.0661	50.9467	44.7919	40.6043	52.1446	43.0803
53	Sarcalumenin OS=Mus musculus GN=Srl PE=1 SV=1	SRCA_MOUSE	99 kDa	62.3769	46.5299	49.7103	57.6157	52.3946	47.9905	43.0511	48.7148	45.3078	45.6417	43.8079	43.1722	42.1468	43.2302	40.3281	47.0371	46.8146	50.5887	54.1287	49.3542	49.7782	44.8856	50.5762	50.0366	47.9543	50.5004	51.9623	52.5002	54.7513	42.8231	36.8417	45.302	47.4016	41.1859	47.3464	52.6868	43.2253	55.8908	54.1957	50.0291	53.5652	53.7255	45.7523	43.7882	49.8853	51.2842
54	Cluster of Alpha-1-antitrypsin 1-5 OS=Mus musculus GN=Serpina1e PE=1 SV=1 (A1AT5_MOUSE)	A1AT5_MOUSE [4]	46 kDa	49.9015	65.7487	64.9277	49.8597	48.1175	59.5082	56.4448	48.7148	49.2476	56.556	58.7424	51.267	47.5272	44.9594	41.1862	36.4777	43.9484	52.6536	57.2515	55.2767	51.7693	52.6918	50.5762	54.295	60.7422	50.5004	47.7205	37.059	40.5565	43.7342	44.21	40.5831	48.3496	42.1219	34.3493	50.4448	49.8753	52.3233	58.9083	52.158	51.4226	55.711	54.869	44.2276	53.3699	48.4789
55	Desmoplakin OS=Mus musculus GN=Dsp PE=1 SV=1	DESP_MOUSE	333 kDa	34.0237	35.4032	33.4783	28.8078	28.8705	35.513	39.2244	46.7662	42.3529	30.7585	30.8647	42.2728	42.1468	45.824	40.3281	44.1572	42.0376	34.07	29.1462	32.5738	32.8536	38.0552	40.85	31.9382	29.8383	35.7711	33.9346	40.1472	37.5148	48.2899	41.4469	33.9765	40.7654	43.058	48.2747	39.2349	41.0086	32.1075	41.2358	48.9646	39.6382	32.1167	37.5799	42.7944	34.5915	34.8574
56	Troponin C, slow skeletal and cardiac muscles OS=Mus musculus GN=Tnnc1 PE=1 SV=1	TNNC1_MOUSE	18 kDa	47.6333	55.6335	48.6958	65.3716	72.7109	43.1915	42.0944	45.7919	42.3529	41.6728	39.8254	44.0716	43.0435	46.6886	49.7666	48.9569	53.5023	58.8481	57.2515	60.2121	58.7383	54.6434	60.3024	41.5197	44.7574	45.2399	46.6601	52.5002	59.8209	43.7342	45.1311	50.9648	52.1418	50.5463	49.2031	67.2598	62.0671	68.9716	67.1555	60.6735	59.993	58.009	42.4881	47.6716	58.3326	48.4164
57	Pyruvate kinase PKM OS=Mus musculus GN=Pkm PE=1 SV=4	KPYM_MOUSE	58 kDa	53.3039	50.576	51.7392	52.0757	51.3253	50.8699	49.748	51.6376	53.1874	54.5716	49.7817	55.7641	56.4946	50.147	56.631	52.7967	52.5469	50.5887	54.1287	46.3929	47.7871	52.6918	45.7131	53.2304	58.6109	54.7087	54.0833	55.5885	51.7096	52.8455	52.4994	59.4589	63.5181	53.3545	47.3464	50.4448	53.2004	54.7016	50.6612	50.0291	47.1374	51.804	51.6327	54.0634	49.5504	54.6552
58	Voltage-dependent anion-selective channel protein 1 OS=Mus musculus GN=Vdac1 PE=1 SV=3	VDAC1_MOUSE	32 kDa	54.438	63.7257	56.8117	62.0477	65.226	44.1513	45.9212	50.6633	53.1874	46.6339	46.7948	38.6751	34.0761	39.7718	36.0379	45.1172	42.993	50.5887	56.2106	52.3155	50.7738	54.6434	53.4941	51.1012	44.7574	47.3441	53.0228	56.6179	56.7791	43.7342	38.6838	39.6393	39.8173	43.058	41.7762	50.4448	48.767	53.5125	51.8393	52.158	48.2087	60.4498	47.892	39.4452	53.0043	51.6037
59	Complement C3 OS=Mus musculus GN=C3 PE=1 SV=3	CO3_MOUSE	186 kDa	52.1698	71.8178	66.9567	32.1318	27.8012	61.4278	66.9684	60.4063	65.0068	71.4391	68.6987	19.7873	19.7283	25.9381	25.7413	29.7581	27.7066	70.2048	59.3334	61.1992	68.6939	40.9825	44.7405	66.0057	71.3987	58.9171	61.5064	44.2649	37.5148	26.4228	27.6313	17.932	26.5449	21.529	26.9224	13.452	8.86673	7.135	10.6035	10.6445	13.927	50.1755	65.6579	24.7766	57.5257	56.6013
60	Filamin-C OS=Mus musculus GN=Flnc PE=1 SV=3	FLNC_MOUSE	291 kDa	51.0356	50.576	47.6813	43.2118	34.2169	64.3073	55.4881	59.432	56.1423	55.5638	56.7511	43.1722	50.2174	57.0639	60.0631	61.4362	64.0117	48.5239	51.0059	38.4963	43.8048	43.9099	42.7953	50.0366	54.3483	46.292	56.2042	49.412	42.5843	49.201	50.6573	50.9648	56.8819	47.7382	48.2747	35.8719	35.4669	21.405	25.9197	40.449	44.9948	45.3443	57.9474	55.9941	44.756	49.8129
61	Cluster of Heat shock cognate 71 kDa protein OS=Mus musculus GN=Hspa8 PE=1 SV=1 (HSP7C_MOUSE)	HSP7C_MOUSE [2]	71 kDa	41.9626	46.5299	44.6378	46.5357	44.9097	43.1915	52.6181	42.869	45.3078	45.6417	43.8079	44.0716	41.25	44.0948	40.3281	47.997	39.1714	47.4915	48.924	39.4834	40.8181	42.9341	41.8227	45.7781	46.8887	46.292	50.9019	46.3237	46.64	44.6454	44.21	48.1334	46.4536	44.9301	44.5613	47.0818	45.442	46.3775	44.7703	45.7713	49.28	44.9151	45.5726	42.8188	43.579	47.1374
62	Cytochrome b-c1 complex subunit Rieske, mitochondrial OS=Mus musculus GN=Uqcrfs1 PE=1 SV=1	UCRI_MOUSE	29 kDa	43.0968	46.5299	47.6813	42.1038	40.6326	36.4728	39.2244	36.0489	38.4131	37.704	35.8428	29.6809	37.6631	31.9903	32.6057	36.4777	40.1268	41.2969	44.7603	44.4188	37.8314	41.9583	44.7405	39.3905	38.3635	47.3441	40.2973	33.9707	42.5843	34.6229	38.6838	37.7517	34.1292	31.8255	38.0628	49.3238	45.442	36.8641	40.0577	42.5779	44.9948	44.0088	37.2843	34.7574	42.501	40.3251
63	Stress-70 protein, mitochondrial OS=Mus musculus GN=Hspa9 PE=1 SV=3	GRP75_MOUSE	73 kDa	51.0356	49.5644	46.6668	55.3997	56.6717	41.2718	44.0078	46.7662	45.3078	48.6183	51.773	42.2728	47.5272	43.2302	43.7603	46.0771	42.993	46.459	56.2106	50.3413	52.7649	45.8614	47.6584	42.5843	47.9543	47.3441	48.781	53.5296	54.7513	40.0897	41.4469	50.9648	42.6614	43.058	48.2747	53.8078	56.5254	49.945	54.1957	51.0935	57.8504	51.8677	46.2908	44.3101	49.8826	49.1574
64	Cluster of Tubulin alpha-4A chain OS=Mus musculus GN=Tuba4a PE=1 SV=1 (TBA4A_MOUSE)	TBA4A_MOUSE [4]	50 kDa	38.5603	32.3686	42.6088	46.5357	45.979	43.1915	45.9212	40.9204	44.3228	38.6962	41.8166	47.6693	46.6305	54.4701	48.9086	55.6765	46.8146	46.459	33.31	37.5092	37.8314	40.9825	42.7953	46.8428	46.8887	38.9274	40.2973	43.2355	42.5843	49.201	46.9731	49.0772	45.5055	43.058	42.7046	36.9929	38.7919	36.8641	36.5232	44.7068	39.6382	41.2105	42.4781	50.0282	39.8146	43.1293
65	Citrate synthase, mitochondrial OS=Mus musculus GN=Cs PE=1 SV=1	CISY_MOUSE	52 kDa	47.6333	41.4723	42.6088	49.8597	43.8404	40.312	41.1378	39.9461	40.383	44.6495	42.8123	44.0716	40.3533	38.0426	39.4701	41.2774	38.216	39.2321	43.7194	40.4704	46.7915	39.031	48.631	39.3905	36.2322	46.292	36.0555	47.3531	40.5565	41.912	38.6838	45.302	44.5575	42.1219	38.9911	45.9608	45.442	52.3233	53.0175	46.8357	44.9948	45.0829	41.5401	40.2385	42.9792	40.98
66	Pregnancy zone protein OS=Mus musculus GN=Pzp PE=1 SV=3	PZP_MOUSE	166 kDa	44.2309	51.5875	47.6813	26.5919	27.8012	63.3475	61.2283	51.6376	62.052	67.4703	70.69	31.4797	32.2826	34.5842	36.0379	31.678	40.1268	50.5887	55.1697	49.3542	53.7605	35.1279	33.0691	59.618	65.0048	57.865	58.3251	45.2943	44.6122	32.8007	34.9996	32.0889	32.2331	35.5696	25.0657	32.5089	28.8169	27.3508	31.8105	29.8045	29.9965	39.5785	62.7376	34.3649	46.1783	55.1199
67	Aspartate aminotransferase, cytoplasmic OS=Mus musculus GN=Got1 PE=1 SV=3	AATC_MOUSE	46 kDa	47.6333	43.4953	51.7392	50.9677	48.1175	41.2718	40.1811	44.8176	40.383	46.6339	47.7904	39.5745	39.4566	35.4488	37.754	41.2774	42.0376	49.5563	51.0059	45.4059	44.8004	44.8856	40.85	42.5843	38.3635	38.9274	46.6601	52.5002	46.64	40.0897	39.6048	43.4144	40.7654	43.994	44.5613	56.0498	54.3087	48.7558	50.6612	54.2868	54.6365	48.3906	43.513	39.2581	46.084	44.2792
68	Electron transfer flavoprotein-ubiquinone oxidoreductase, mitochondrial OS=Mus musculus GN=Etfdh PE=1 SV=1	ETFD_MOUSE	68 kDa	48.7674	42.4838	43.6233	43.2118	47.0482	35.513	39.2244	34.1003	40.383	37.704	35.8428	35.0774	36.7663	36.3134	33.4638	36.4777	36.3052	38.1997	39.5556	46.3929	41.8137	43.9099	41.8227	36.1967	35.1665	33.6669	42.4182	35.0001	42.5843	31.8895	35.9206	38.6955	38.8693	36.5057	34.3493	52.6868	47.6587	39.2425	42.414	45.7713	40.7096	45.0269	37.1279	35.734	41.9491	37.5055
69	Acetyl-CoA acetyltransferase, mitochondrial OS=Mus musculus GN=Acat1 PE=1 SV=1	THIL_MOUSE	45 kDa	57.8404	52.599	44.6378	48.7517	50.2561	41.2718	46.8779	41.8947	42.3529	42.665	43.8079	39.5745	37.6631	36.3134	33.4638	38.3976	38.216	46.459	44.7603	50.3413	46.7915	41.9583	47.6584	35.1321	37.2978	39.9795	41.3578	41.1766	40.5565	35.5341	36.8417	39.6393	36.9732	37.4417	39.9195	45.9608	47.6587	46.3775	49.483	45.7713	49.28	50.817	43.145	37.2714	46.3281	39.25
70	Pyruvate dehydrogenase E1 component subunit alpha, somatic form, mitochondrial OS=Mus musculus GN=Pdha1 PE=1 SV=1	ODPA_MOUSE	43 kDa	43.0968	49.5644	41.5943	48.7517	47.0482	45.1111	39.2244	44.8176	37.4282	34.7274	40.821	35.9768	33.1794	34.5842	29.1735	32.638	30.5728	43.3618	49.965	49.3542	38.827	41.9583	43.7679	33.0028	35.1665	46.292	44.5392	42.2061	43.5983	39.1786	34.9996	33.9765	35.0772	39.3138	31.5642	44.8398	48.767	41.6208	47.1267	53.2224	51.4226	46.0111	40.3549	32.6874	44.539	40.8008
71	78 kDa glucose-regulated protein OS=Mus musculus GN=Hspa5 PE=1 SV=3	GRP78_MOUSE	72 kDa	39.6944	38.4377	36.5218	42.1038	39.5633	45.1111	48.7913	47.7405	44.3228	44.6495	43.8079	39.5745	43.9403	45.824	48.0505	42.2374	48.7253	43.3618	45.8012	39.4834	35.8403	38.0552	41.8227	43.6489	45.823	48.3962	46.6601	38.0884	47.6539	42.8231	46.9731	50.9648	45.5055	38.3778	40.8478	33.6299	32.1419	33.2966	38.8795	35.1268	35.353	39.2642	45.7372	44.7253	40.7274	45.0451
72	NADH dehydrogenase [ubiquinone] flavoprotein 1, mitochondrial OS=Mus musculus GN=Ndufv1 PE=1 SV=1	NDUV1_MOUSE	51 kDa	36.292	41.4723	36.5218	36.5638	38.494	32.6335	36.3543	37.0232	43.3379	32.7429	37.8341	35.9768	34.0761	37.178	32.6057	35.5178	35.3498	37.1672	37.4737	39.4834	41.8137	43.9099	35.9869	35.1321	36.2322	36.8232	37.116	40.1472	38.5287	37.3563	35.9206	33.9765	33.1811	39.3138	36.206	43.7188	43.2253	35.675	34.1668	45.7713	43.9235	37.8688	36.6543	35.1174	39.3058	37.3299
73	L-lactate dehydrogenase B chain OS=Mus musculus GN=Ldhb PE=1 SV=2	LDHB_MOUSE	37 kDa	41.9626	41.4723	36.5218	44.3198	44.9097	37.4326	34.4409	37.9975	34.4733	30.7585	35.8428	34.178	37.6631	27.6673	34.3218	31.678	38.216	38.1997	44.7603	36.5221	43.8048	42.9341	38.9048	35.1321	34.1009	35.7711	37.116	36.0296	37.5148	34.6229	32.2365	34.9203	31.2851	40.2498	38.0628	51.5658	46.5503	45.1883	42.414	44.7068	41.7809	41.8372	35.1576	33.954	40.8543	35.9441
74	Superoxide dismutase [Mn], mitochondrial OS=Mus musculus GN=Sod2 PE=1 SV=3	SODM_MOUSE	25 kDa	43.0968	42.4838	35.5073	45.4278	52.3946	30.7139	29.6575	37.9975	37.4282	35.7196	33.8516	30.5803	30.4892	26.8027	23.1672	32.638	29.6174	42.3293	36.4328	39.4834	40.8181	34.1521	39.8774	35.1321	34.1009	29.4585	30.7532	41.1766	46.64	24.6005	30.3944	33.9765	28.441	29.9534	31.5642	41.4769	48.767	40.4316	35.345	35.1268	36.4243	43.782	34.228	28.8825	38.8489	36.2102
75	Plasminogen OS=Mus musculus GN=Plg PE=1 SV=3	PLMN_MOUSE	91 kDa	51.0356	68.7833	67.9712	35.4558	34.2169	71.9858	67.9251	60.4063	65.0068	71.4391	70.69	14.3907	18.8315	24.2089	21.4511	11.5193	13.3756	56.7833	58.2925	53.3025	52.7649	31.2248	31.1238	73.458	72.4643	73.6464	72.111	47.3531	39.5426	28.245	27.6313	16.0445	18.9606	19.6569	15.7821	2.24199	2.21668	7.135	8.24717	5.32224	4.28522	51.4926	67.9089	17.2962	47.2486	63.0959
76	Serotransferrin OS=Mus musculus GN=Tf PE=1 SV=1	TRFE_MOUSE	77 kDa	44.2309	41.4723	38.5508	35.4558	34.2169	45.1111	48.7913	37.0232	42.3529	37.704	38.8297	39.5745	40.3533	36.3134	38.612	44.1572	43.9484	49.5563	47.8831	48.3671	50.7738	40.0068	43.7679	51.1012	49.02	43.1357	43.4787	33.9707	39.5426	36.4452	38.6838	37.7517	36.0252	36.5057	34.3493	32.5089	29.9252	30.9183	25.9197	41.5135	42.8522	38.7853	41.6354	40.4931	46.7258	43.3748
77	LIM domain-binding protein 3 OS=Mus musculus GN=Ldb3 PE=1 SV=1	LDB3_MOUSE	76 kDa	45.365	40.4608	41.5943	42.1038	50.2561	35.513	40.1811	43.8433	41.368	40.6806	44.8035	43.1722	41.25	40.6364	43.7603	45.1172	44.9038	42.3293	37.4737	44.4188	39.8226	44.8856	44.7405	41.5197	40.4948	44.1878	44.5392	45.2943	50.6957	41.0008	35.9206	44.3582	41.7134	43.058	40.8478	47.0818	50.9837	47.5666	53.0175	48.9646	47.1374	43.956	41.0649	43.14	42.2784	44.4552
78	Fumarate hydratase, mitochondrial OS=Mus musculus GN=Fh PE=1 SV=3	FUMH_MOUSE	54 kDa	40.8285	43.4953	43.6233	44.3198	43.8404	39.3522	34.4409	42.869	33.4884	40.6806	38.8297	35.9768	35.8696	28.5319	36.0379	33.5979	33.439	38.1997	46.8422	39.4834	43.8048	42.9341	38.9048	37.2613	38.3635	38.9274	40.2973	46.3237	41.5704	28.245	36.8417	36.8079	28.441	38.3778	34.3493	51.5658	39.9003	41.6208	43.5922	46.8357	41.7809	43.2215	38.2768	33.9089	41.6948	40.4573
79	Cluster of Long-chain-fatty-acid--CoA ligase 1 OS=Mus musculus GN=Acsl1 PE=1 SV=2 (ACSL1_MOUSE)	ACSL1_MOUSE	78 kDa	41.9626	40.4608	38.5508	37.6718	41.7018	39.3522	34.4409	36.0489	39.3981	41.6728	35.8428	33.2786	26.9022	34.5842	35.1798	35.5178	32.4836	41.2969	38.5147	37.5092	40.8181	37.0795	39.8774	37.2613	35.1665	35.7711	32.8741	39.1178	37.5148	39.1786	33.1575	25.4824	33.1811	33.6975	32.4926	38.1139	39.9003	49.945	44.7703	51.0935	42.8522	40.0696	37.7926	32.991	39.1826	36.2843
80	Hydroxyacyl-coenzyme A dehydrogenase, mitochondrial OS=Mus musculus GN=Hadh PE=1 SV=2	HCDH_MOUSE	34 kDa	35.1579	38.4377	37.5363	47.6437	48.1175	35.513	35.3976	35.0746	35.4583	38.6962	41.8166	30.5803	36.7663	36.3134	31.7477	32.638	32.4836	39.2321	37.4737	34.5479	41.8137	39.031	41.8227	33.0028	34.1009	39.9795	37.116	42.2061	40.5565	34.6229	39.6048	37.7517	33.1811	35.5696	35.2777	50.4448	43.2253	43.9991	40.0577	37.2557	41.7809	41.3786	36.9927	33.4215	38.9868	37.827
81	MICOS complex subunit Mic60 OS=Mus musculus GN=Immt PE=1 SV=1	MIC60_MOUSE	84 kDa	39.6944	41.4723	46.6668	40.9958	45.979	36.4728	35.3976	42.869	40.383	32.7429	37.8341	32.3792	34.0761	31.1257	27.4574	36.4777	33.439	38.1997	42.6784	44.4188	44.8004	39.031	46.6858	45.7781	41.5604	48.3962	43.4787	37.059	39.5426	28.245	30.3944	33.0327	33.1811	32.7615	36.206	36.9929	37.6836	33.2966	37.7013	26.6112	31.0678	42.9616	37.6166	32.4925	42.6357	42.6358
82	Succinyl-CoA ligase [ADP-forming] subunit beta, mitochondrial OS=Mus musculus GN=Sucla2 PE=1 SV=2	SUCB1_MOUSE	50 kDa	34.0237	41.4723	31.4493	31.0238	35.2862	30.7139	26.7874	32.1517	33.4884	30.7585	30.8647	27.8821	25.1087	25.9381	25.7413	25.9184	28.662	32.0051	33.31	34.5479	31.858	31.2248	33.0691	30.8736	31.9696	28.4065	29.6928	31.9119	28.3896	20.0449	22.105	26.4262	26.5449	25.2732	25.9941	29.1459	33.2502	33.2966	32.9887	30.869	34.2817	34.6511	30.7941	26.5418	32.6692	30.2073
83	ES1 protein homolog, mitochondrial OS=Mus musculus GN=D10Jhu81e PE=1 SV=1	ES1_MOUSE	28 kDa	27.219	28.3225	34.4928	37.6718	37.4247	35.513	30.6141	31.1774	32.5034	30.7585	26.8821	26.9826	23.3152	19.8859	24.8833	29.7581	31.5282	36.1348	33.31	35.535	33.8492	37.0795	38.9048	25.5506	24.51	29.4585	31.8137	33.9707	30.4174	25.5116	23.9471	29.2576	26.5449	27.1452	28.7792	33.6299	36.5753	38.0533	44.7703	35.1268	29.9965	33.0262	31.2414	26.0589	35.8022	29.2868
84	Pyruvate dehydrogenase E1 component subunit beta, mitochondrial OS=Mus musculus GN=Pdhb PE=1 SV=1	ODPB_MOUSE	39 kDa	35.1579	31.3571	42.6088	35.4558	40.6326	33.5934	32.5275	33.126	36.4432	35.7196	37.8341	28.7815	32.2826	29.3965	28.3155	30.7181	34.3944	32.0051	36.4328	32.5738	38.827	30.249	36.9596	37.2613	37.2978	35.7711	34.995	42.2061	43.5983	27.3339	29.4733	30.2013	32.2331	29.9534	32.4926	42.5978	47.6587	42.81	37.7013	42.5779	40.7096	37.0424	34.874	30.6481	34.5079	38.5216
85	Fatty acid-binding protein, adipocyte OS=Mus musculus GN=Fabp4 PE=1 SV=3	FABP4_MOUSE	15 kDa	26.0849	26.2995	25.3624	38.7798	37.4247	24.9551	25.8307	27.2803	27.5787	27.7819	28.8734	28.7815	30.4892	29.3965	30.0316	31.678	28.662	25.8106	32.269	30.5996	30.8625	30.249	28.206	27.6798	30.9039	29.4585	28.6323	33.9707	33.4591	30.0673	29.4733	33.0327	28.441	31.8255	30.6359	33.6299	33.2502	32.1075	31.8105	27.6756	31.0678	30.7903	27.05	29.8398	29.6661	30.6841
86	Cluster of Annexin A6 OS=Mus musculus GN=Anxa6 PE=1 SV=3 (ANXA6_MOUSE)	ANXA6_MOUSE [2]	76 kDa	27.219	25.288	23.3334	29.9158	29.9398	34.5532	28.7008	27.2803	26.5937	22.8208	33.8516	27.8821	35.8696	31.1257	31.7477	30.7181	32.4836	26.843	24.9825	24.6771	28.8714	27.3217	25.2881	28.7444	33.0352	25.2502	26.5114	27.7942	29.4035	30.0673	30.3944	28.3138	28.441	29.0173	31.5642	23.5409	27.7085	26.1617	24.7415	23.4179	35.353	27.1392	28.9667	31.6378	26.3306	28.4565
87	Calsequestrin-2 OS=Mus musculus GN=Casq2 PE=1 SV=3	CASQ2_MOUSE	48 kDa	38.5603	33.3801	37.5363	37.6718	38.494	34.5532	28.7008	35.0746	35.4583	35.7196	36.8385	26.9826	29.5924	29.3965	26.5994	31.678	32.4836	38.1997	35.3919	37.5092	39.8226	39.031	37.9322	34.0675	34.1009	27.3544	37.116	36.0296	35.487	32.8007	27.6313	27.37	29.389	30.8894	28.7792	36.9929	35.4669	34.4858	32.9887	39.3846	43.9235	37.1285	34.3908	29.4554	37.9811	34.0259
88	Malate dehydrogenase, cytoplasmic OS=Mus musculus GN=Mdh1 PE=1 SV=3	MDHC_MOUSE	37 kDa	31.7555	28.3225	34.4928	35.4558	31.0091	24.9551	28.7008	25.3317	26.5937	26.7897	25.8865	27.8821	26.0055	27.6673	31.7477	30.7181	28.662	32.0051	33.31	27.6384	26.8802	27.3217	29.1786	23.4214	33.0352	27.3544	26.5114	30.8825	30.4174	26.4228	29.4733	28.3138	32.2331	35.5696	32.4926	41.4769	37.6836	41.6208	32.9887	38.3201	31.0678	32.2071	26.3762	28.7804	29.389	28.6037
89	Cluster of Phosphoglycerate kinase 1 OS=Mus musculus GN=Pgk1 PE=1 SV=4 (PGK1_MOUSE)	PGK1_MOUSE	45 kDa	31.7555	33.3801	32.4638	32.1318	27.8012	33.5934	38.2677	33.126	31.5185	40.6806	28.8734	34.178	37.6631	34.5842	35.1798	37.4377	35.3498	35.1024	36.4328	30.5996	32.8536	33.1763	30.1512	33.0028	31.9696	34.719	33.9346	35.0001	31.4313	31.8895	34.0786	34.9203	37.9213	36.5057	41.7762	41.4769	37.6836	42.81	34.1668	38.3201	34.2817	31.5065	34.3433	35.7321	33.0527	33.3429
90	Electron transfer flavoprotein subunit beta OS=Mus musculus GN=Etfb PE=1 SV=3	ETFB_MOUSE	28 kDa	40.8285	38.4377	40.5798	39.8878	35.2862	38.3924	31.5708	34.1003	35.4583	31.7507	35.8428	27.8821	30.4892	25.0735	25.7413	27.8383	28.662	37.1672	39.5556	38.4963	34.8447	32.2006	35.9869	33.0028	27.707	41.0315	32.8741	40.1472	35.487	31.8895	26.7102	31.1451	31.2851	29.0173	32.4926	45.9608	43.2253	41.6208	38.8795	40.449	43.9235	39.004	34.5192	27.6144	36.3752	35.0416
91	Hemopexin OS=Mus musculus GN=Hpx PE=1 SV=2	HEMO_MOUSE	51 kDa	38.5603	40.4608	40.5798	23.2679	27.8012	41.2718	43.0511	32.1517	38.4131	43.6572	40.821	25.1838	26.9022	23.3443	26.5994	30.7181	33.439	36.1348	32.269	44.4188	38.827	28.2975	28.206	38.3259	40.4948	34.719	34.995	26.7648	26.3617	25.5116	31.3154	25.4824	22.7528	29.0173	29.7075	10.089	13.3001	13.0808	12.9598	19.1601	24.64	34.134	39.8943	27.6978	34.6922	33.6102
92	Fibrinogen beta chain OS=Mus musculus GN=Fgb PE=1 SV=1	FIBB_MOUSE	55 kDa	40.8285	40.4608	47.6813	23.2679	22.4548	50.8699	51.6614	48.7148	50.2326	54.5716	52.7686	30.5803	23.3152	29.3965	30.0316	23.0386	25.7958	44.3942	36.4328	37.5092	37.8314	26.3459	33.0691	50.0366	53.2826	50.5004	50.9019	31.9119	35.487	27.3339	27.6313	31.1451	27.4929	22.465	20.4239	7.84697	7.75839	7.135	9.42534	18.0956	13.927	34.9386	51.4698	27.0263	35.9304	45.3534
93	Heat shock protein HSP 90-beta OS=Mus musculus GN=Hsp90ab1 PE=1 SV=3	HS90B_MOUSE	83 kDa	44.2309	45.5184	44.6378	42.1038	44.9097	47.0307	47.8346	47.7405	48.2626	38.6962	38.8297	44.971	42.1468	44.9594	44.6183	40.3175	49.6807	40.2645	44.7603	43.4317	33.8492	40.9825	38.9048	42.5843	51.1513	43.1357	50.9019	44.2649	40.5565	45.5565	43.289	50.021	49.2977	41.1859	38.0628	43.7188	44.3336	35.675	38.8795	45.7713	46.0661	44.2801	44.7324	44.449	40.3655	45.4324
94	Laminin subunit gamma-1 OS=Mus musculus GN=Lamc1 PE=1 SV=2	LAMC1_MOUSE	177 kDa	36.292	33.3801	32.4638	26.5919	31.0091	43.1915	34.4409	35.0746	32.5034	30.7585	30.8647	30.5803	34.9729	34.5842	36.0379	34.5578	38.216	29.9403	29.1462	27.6384	26.8802	29.2732	30.1512	34.0675	31.9696	31.5627	29.6928	39.1178	37.5148	40.0897	34.0786	36.8079	32.2331	35.5696	37.1344	31.3879	25.4918	28.54	38.8795	34.0623	31.0678	31.9474	34.4723	34.8248	28.8383	33.9875
95	Clathrin heavy chain 1 OS=Mus musculus GN=Cltc PE=1 SV=3	CLH1_MOUSE	192 kDa	18.146	15.1728	14.2029	19.9439	20.3163	28.7943	24.874	25.3317	26.5937	27.7819	23.8952	38.6751	35.8696	43.2302	40.3281	39.3575	40.1268	16.5188	13.5322	16.7804	16.9246	16.5882	23.3429	27.6798	31.9696	26.3023	27.5719	21.6177	12.167	42.8231	50.6573	36.8079	39.8173	33.6975	35.2777	17.9359	12.1918	10.7025	14.138	11.7089	12.8556	17.5564	26.2118	39.5979	17.2812	24.5514
96	Glucose-6-phosphate isomerase OS=Mus musculus GN=Gpi PE=1 SV=4	G6PI_MOUSE	63 kDa	22.6825	24.2765	29.4204	27.6998	21.3856	25.9149	25.8307	27.2803	29.5486	31.7507	24.8909	29.6809	30.4892	30.2611	32.6057	29.7581	26.7512	26.843	26.0234	22.7029	25.8847	34.1521	32.0965	24.486	34.1009	24.1981	30.7532	27.7942	30.4174	29.1562	26.7102	33.9765	25.5969	34.6336	25.0657	32.5089	36.5753	26.1617	30.6323	29.8045	31.0678	25.0929	27.536	29.9244	27.9504	28.625
97	Succinyl-CoA:3-ketoacid coenzyme A transferase 1, mitochondrial OS=Mus musculus GN=Oxct1 PE=1 SV=1	SCOT1_MOUSE	56 kDa	34.0237	38.4377	31.4493	39.8878	36.3555	26.8747	30.6141	32.1517	28.5636	31.7507	33.8516	36.8763	34.9729	28.5319	20.5931	29.7581	37.2606	36.1348	37.4737	30.5996	38.827	37.0795	35.9869	37.2613	33.0352	32.6148	37.116	38.0884	36.5009	32.8007	33.1575	31.1451	32.2331	34.6336	33.421	39.2349	44.3336	36.8641	37.7013	38.3201	41.7809	36.0308	30.6344	31.3321	36.0169	35.7694
98	Triosephosphate isomerase OS=Mus musculus GN=Tpi1 PE=1 SV=4	TPIS_MOUSE	32 kDa	21.5484	26.2995	27.3914	24.3759	29.9398	25.9149	24.874	29.2289	24.6238	26.7897	26.8821	26.0832	26.9022	31.1257	27.4574	31.678	27.7066	27.8754	27.0644	28.6254	22.898	28.2975	34.0417	24.486	23.4443	30.5106	28.6323	26.7648	32.4452	23.6894	22.105	30.2013	32.2331	29.0173	28.7792	31.3879	38.7919	26.1617	25.9197	32.9979	28.9252	25.911	26.3855	28.4922	28.1337	27.7139
99	NADH dehydrogenase [ubiquinone] iron-sulfur protein 2, mitochondrial OS=Mus musculus GN=Ndufs2 PE=1 SV=1	NDUS2_MOUSE	53 kDa	29.4873	20.2304	26.3769	25.4839	29.9398	18.2364	22.9606	27.2803	30.5335	20.8364	24.8909	18.8878	24.212	19.8859	21.4511	20.1587	21.9742	20.6485	29.1462	23.69	25.8847	30.249	21.3976	22.3568	22.3787	24.1981	25.4509	22.6472	24.3339	17.3115	20.2629	19.8196	19.9087	24.3371	23.209	29.1459	29.9252	27.3508	24.7415	24.4823	26.7826	26.3036	24.123	21.095	25.1693	23.5609
100	Leucine-rich PPR motif-containing protein, mitochondrial OS=Mus musculus GN=Lrpprc PE=1 SV=2	LPPRC_MOUSE	157 kDa	22.6825	22.2534	22.3189	28.8078	25.6627	20.156	22.9606	24.3574	19.699	24.8053	22.8996	24.2844	20.625	21.6151	22.3092	21.1187	22.9296	21.6809	22.9006	23.69	26.8802	27.3217	24.3155	21.2922	21.313	21.0418	22.2696	23.6766	24.3339	22.7782	17.4998	16.9883	17.0646	23.4011	16.7105	26.9039	21.0585	24.9725	24.7415	25.5468	22.4974	24.3451	22.4796	22.147	24.4648	22.3212
101	Cytochrome b-c1 complex subunit 7 OS=Mus musculus GN=Uqcrb PE=1 SV=3	QCR7_MOUSE	14 kDa	29.4873	32.3686	35.5073	31.0238	33.1476	24.9551	26.7874	33.126	30.5335	31.7507	29.869	24.2844	26.0055	25.9381	27.4574	30.7181	28.662	35.1024	33.31	33.5609	28.8714	32.2006	34.0417	37.2613	29.8383	25.2502	29.6928	35.0001	32.4452	22.7782	26.7102	25.4824	27.4929	24.3371	23.209	36.9929	37.6836	36.8641	30.6323	36.1912	35.353	32.3069	29.5036	27.1776	32.8478	31.5813
102	Carnitine O-palmitoyltransferase 2, mitochondrial OS=Mus musculus GN=Cpt2 PE=1 SV=2	CPT2_MOUSE	74 kDa	38.5603	30.3456	36.5218	35.4558	38.494	33.5934	34.4409	37.9975	36.4432	32.7429	30.8647	35.0774	36.7663	27.6673	30.8896	33.5979	32.4836	37.1672	33.31	31.5867	37.8314	33.1763	33.0691	29.809	35.1665	39.9795	37.116	32.9413	37.5148	30.0673	32.2365	29.2576	28.441	34.6336	34.3493	42.5978	44.3336	34.4858	41.2358	32.9979	37.4956	35.8755	34.3471	32.747	34.3568	35.4212
103	Dystrophin OS=Mus musculus GN=Dmd PE=1 SV=3	DMD_MOUSE	426 kDa	18.146	20.2304	13.1884	8.86395	9.6235	20.156	22.9606	22.4088	21.6689	20.8364	20.9083	21.5861	20.625	21.6151	21.4511	21.1187	19.108	20.6485	16.655	23.69	18.9157	18.5397	26.2607	10.6461	17.0504	19.9897	20.1487	24.706	16.2226	22.7782	20.2629	14.1569	17.0646	23.4011	19.4956	19.0569	15.5168	22.5942	22.3852	26.6112	21.4261	14.0105	21.4898	20.9173	20.7849	18.1272
104	ATP synthase subunit d, mitochondrial OS=Mus musculus GN=Atp5h PE=1 SV=3	ATP5H_MOUSE	19 kDa	35.1579	32.3686	31.4493	33.2398	35.2862	27.8345	24.874	32.1517	32.5034	29.7663	30.8647	25.1838	28.6957	23.3443	19.735	29.7581	28.662	33.0375	29.1462	32.5738	29.8669	29.2732	31.1238	37.2613	31.9696	27.3544	30.7532	30.8825	32.4452	28.245	25.7892	24.5386	26.5449	27.1452	26.9224	39.2349	33.2502	39.2425	37.7013	24.4823	28.9252	33.5004	29.6658	25.8965	30.8369	31.7777
105	Vinculin OS=Mus musculus GN=Vcl PE=1 SV=4	VINC_MOUSE	117 kDa	27.219	22.2534	22.3189	19.9439	17.1084	24.9551	21.0472	26.306	22.6539	25.7975	25.8865	29.6809	34.9729	31.1257	31.7477	26.8783	29.6174	20.6485	19.7778	21.7158	25.8847	28.2975	25.2881	23.4214	24.51	23.146	24.3905	21.6177	24.3339	28.245	30.3944	27.37	28.441	32.7615	27.8508	20.1779	18.8418	24.9725	24.7415	26.6112	26.7826	21.7687	24.441	30.6705	23.6021	23.5699
106	Four and a half LIM domains protein 2 OS=Mus musculus GN=Fhl2 PE=1 SV=1	FHL2_MOUSE	32 kDa	39.6944	29.3341	35.5073	42.1038	41.7018	30.7139	36.3543	35.0746	34.4733	33.7351	33.8516	29.6809	30.4892	34.5842	34.3218	32.638	32.4836	36.1348	36.4328	37.5092	35.8403	34.1521	33.0691	36.1967	31.9696	32.6148	32.8741	40.1472	40.5565	23.6894	29.4733	33.9765	32.2331	40.2498	34.3493	39.2349	37.6836	40.4316	40.0577	32.9979	37.4956	37.6683	34.0338	32.3663	35.5231	35.7265
107	Transitional endoplasmic reticulum ATPase OS=Mus musculus GN=Vcp PE=1 SV=4	TERA_MOUSE	89 kDa	27.219	25.288	28.4059	28.8078	26.7319	29.7541	26.7874	33.126	27.5787	28.7741	25.8865	25.1838	27.7989	28.5319	32.6057	28.7982	28.662	26.843	24.9825	28.6254	19.9113	26.3459	23.3429	23.4214	28.7726	26.3023	23.33	27.7942	28.3896	28.245	25.7892	28.3138	29.389	24.3371	26.9224	29.1459	25.4918	26.1617	24.7415	23.4179	25.7113	27.2905	28.6511	28.5968	25.0085	26.335
108	Talin-1 OS=Mus musculus GN=Tln1 PE=1 SV=2	TLN1_MOUSE	270 kDa	15.8778	21.2419	21.3044	7.75596	10.6928	32.6335	31.5708	30.2031	31.5185	29.7663	33.8516	57.5629	60.9783	44.9594	36.8959	34.5578	27.7066	17.5512	17.6959	13.8192	13.9379	16.5882	14.5893	43.6489	42.6261	31.5627	37.116	19.5589	20.2783	41.912	45.1311	30.2013	30.337	27.1452	31.5642	5.60498	6.65005	30.9183	38.8795	25.5468	26.7826	15.3746	31.5906	43.7768	15.6969	32.4651
109	Elongation factor 2 OS=Mus musculus GN=Eef2 PE=1 SV=2	EF2_MOUSE	95 kDa	32.8896	36.4147	34.4928	28.8078	29.9398	30.7139	34.4409	32.1517	35.4583	33.7351	32.8559	34.178	35.8696	34.5842	36.8959	30.7181	30.5728	32.0051	29.1462	27.6384	29.8669	30.249	30.1512	37.2613	33.0352	33.6669	34.995	29.8531	33.4591	34.6229	36.8417	34.9203	35.0772	35.5696	36.206	30.2669	28.8169	24.9725	29.4542	27.6756	33.2104	32.509	33.226	33.8031	29.8428	33.7118
110	NADH dehydrogenase [ubiquinone] 1 alpha subcomplex subunit 10, mitochondrial OS=Mus musculus GN=Ndufa10 PE=1 SV=1	NDUAA_MOUSE	41 kDa	36.292	36.4147	37.5363	44.3198	43.8404	30.7139	27.7441	37.0232	36.4432	36.7118	37.8341	32.3792	29.5924	26.8027	23.1672	26.8783	27.7066	41.2969	37.4737	36.5221	42.8093	36.1037	38.9048	34.0675	33.0352	42.0836	42.4182	37.059	36.5009	27.3339	24.8681	31.1451	30.337	34.6336	29.7075	38.1139	38.7919	34.4858	36.5232	37.2557	34.2817	39.6806	34.4117	27.7544	38.8517	37.5274
111	Isocitrate dehydrogenase [NAD] subunit alpha, mitochondrial OS=Mus musculus GN=Idh3a PE=1 SV=1	IDH3A_MOUSE	40 kDa	30.6214	32.3686	31.4493	32.1318	34.2169	29.7541	30.6141	27.2803	30.5335	28.7741	27.8778	26.0832	26.9022	25.9381	29.1735	26.8783	28.662	35.1024	31.2281	31.5867	33.8492	28.2975	29.1786	30.8736	29.8383	30.5106	36.0555	32.9413	30.4174	26.4228	28.5523	27.37	27.4929	30.8894	30.6359	42.5978	39.9003	33.2966	37.7013	29.8045	32.1391	32.1576	29.139	27.2729	31.5404	31.7728
112	Elongation factor Tu, mitochondrial OS=Mus musculus GN=Tufm PE=1 SV=1	EFTU_MOUSE	50 kDa	30.6214	37.4262	35.5073	37.6718	34.2169	26.8747	32.5275	29.2289	27.5787	31.7507	34.8472	26.0832	26.9022	23.3443	27.4574	26.8783	21.9742	32.0051	31.2281	36.5221	31.858	34.1521	32.0965	30.8736	28.7726	30.5106	29.6928	36.0296	33.4591	26.4228	23.9471	25.4824	28.441	26.2092	28.7792	39.2349	38.7919	35.675	32.9887	30.869	33.2104	35.0887	30.4679	25.4399	32.977	31.5564
113	2,4-dienoyl-CoA reductase, mitochondrial OS=Mus musculus GN=Decr1 PE=1 SV=1	DECR_MOUSE	36 kDa	29.4873	34.3916	33.4783	34.3478	34.2169	28.7943	31.5708	33.126	30.5335	31.7507	30.8647	26.9826	26.9022	23.3443	25.7413	30.7181	26.7512	36.1348	31.2281	35.535	34.8447	30.249	34.0417	35.1321	36.2322	32.6148	29.6928	32.9413	32.4452	28.245	24.8681	26.4262	22.7528	33.6975	28.7792	42.5978	35.4669	35.675	34.1668	31.9334	31.0678	33.1844	31.1067	26.74	33.6722	33.1764
114	Short-chain specific acyl-CoA dehydrogenase, mitochondrial OS=Mus musculus GN=Acads PE=1 SV=2	ACADS_MOUSE	45 kDa	29.4873	27.311	30.4348	29.9158	26.7319	22.0756	21.0472	29.2289	27.5787	21.8286	22.8996	22.4855	24.212	18.1567	20.5931	22.0786	25.7958	30.9727	24.9825	25.6642	27.8758	31.2248	32.0965	25.5506	24.51	27.3544	29.6928	26.7648	25.3478	21.8671	23.9471	21.7072	23.7008	23.4011	25.9941	36.9929	32.1419	32.1075	28.276	25.5468	26.7826	28.7762	24.1098	22.2203	28.8027	26.5367
115	NADH dehydrogenase [ubiquinone] iron-sulfur protein 3, mitochondrial OS=Mus musculus GN=Ndufs3 PE=1 SV=2	NDUS3_MOUSE	30 kDa	34.0237	28.3225	33.4783	43.2118	37.4247	28.7943	25.8307	30.2031	26.5937	29.7663	31.8603	25.1838	21.5218	22.4797	18.877	21.1187	26.7512	37.1672	37.4737	30.5996	40.8181	32.2006	31.1238	34.0675	34.1009	28.4065	27.5719	32.9413	37.5148	21.8671	23.9471	27.37	22.7528	25.2732	24.1374	36.9929	41.0086	29.7291	31.8105	38.3201	31.0678	35.2922	28.8414	22.6553	34.8972	32.4338
116	ATP synthase subunit gamma, mitochondrial OS=Mus musculus GN=Atp5c1 PE=1 SV=1	ATPG_MOUSE	33 kDa	29.4873	27.311	28.4059	28.8078	25.6627	27.8345	27.7441	25.3317	22.6539	29.7663	26.8821	23.3849	22.4185	25.0735	20.5931	20.1587	22.9296	24.7782	27.0644	32.5738	31.858	26.3459	21.3976	23.4214	25.5756	24.1981	24.3905	27.7942	28.3896	21.8671	23.9471	24.5386	23.7008	19.6569	21.3523	22.4199	21.0585	27.3508	24.7415	25.5468	25.7113	27.9349	26.7021	22.4264	27.3363	25.6282
117	Cluster of Serine protease inhibitor A3K OS=Mus musculus GN=Serpina3k PE=1 SV=2 (SPA3K_MOUSE)	SPA3K_MOUSE [3]	47 kDa	39.6944	48.5529	46.6668	36.5638	34.2169	27.8345	23.9173	28.2546	25.6088	29.7663	30.8647	19.7873	17.9348	20.7505	20.5931	17.2789	16.2418	40.2645	37.4737	43.4317	35.8403	29.2732	31.1238	29.809	29.8383	28.4065	25.4509	36.0296	31.4313	19.1337	20.2629	23.5948	16.1165	14.9767	14.8538	19.0569	19.9501	20.2158	18.8507	22.3534	22.4974	41.139	27.7077	18.7644	36.2346	30.1609
118	Phosphoglucomutase-1 OS=Mus musculus GN=Pgm1 PE=1 SV=4	PGM1_MOUSE	61 kDa	29.4873	23.2649	26.3769	24.3759	24.5934	21.1158	22.0039	27.2803	26.5937	20.8364	23.8952	20.6867	25.1087	25.9381	23.1672	23.0386	22.9296	26.843	24.9825	26.6513	22.898	29.2732	27.2334	18.0983	21.313	25.2502	20.1487	25.7354	25.3478	21.8671	17.4998	21.7072	29.389	25.2732	26.9224	32.5089	33.2502	29.7291	28.276	30.869	27.8539	25.6197	23.6209	23.4781	26.3136	22.6489
119	Myosin-9 OS=Mus musculus GN=Myh9 PE=1 SV=4	MYH9_MOUSE	226 kDa	10.2071	10.1152	17.2464	7.75596	12.8313	34.5532	39.2244	27.2803	23.6388	31.7507	30.8647	66.5572	64.5653	55.3347	56.631	37.4377	33.439	10.3242	12.4912	8.88376	8.96008	11.7093	8.75358	29.809	35.1665	34.719	29.6928	11.3236	11.153	56.4901	59.8677	48.1334	50.2457	42.1219	39.9195	4.48398	3.32502	14.27	15.3162	11.7089	12.8556	11.6312	31.2187	52.3274	10.187	25.3107
120	Isocitrate dehydrogenase [NAD] subunit gamma 1, mitochondrial OS=Mus musculus GN=Idh3g PE=1 SV=1	IDHG1_MOUSE	43 kDa	31.7555	24.2765	26.3769	28.8078	27.8012	21.1158	27.7441	32.1517	27.5787	27.7819	27.8778	24.2844	26.0055	27.6673	21.4511	22.0786	25.7958	26.843	31.2281	31.5867	32.8536	29.2732	31.1238	25.5506	25.5756	24.1981	27.5719	36.0296	32.4452	24.6005	23.0261	31.1451	27.4929	25.2732	27.8508	25.7829	31.0335	24.9725	30.6323	27.6756	25.7113	27.8036	27.375	24.5471	30.4847	28.5618
121	ATP synthase subunit delta, mitochondrial OS=Mus musculus GN=Atp5d PE=1 SV=1	ATPD_MOUSE	18 kDa	29.4873	31.3571	33.4783	34.3478	35.2862	28.7943	30.6141	30.2031	27.5787	29.7663	26.8821	28.7815	33.1794	29.3965	26.5994	30.7181	27.7066	37.1672	36.4328	36.5221	36.8359	28.2975	35.0143	31.9382	29.8383	29.4585	31.8137	33.9707	35.487	23.6894	29.4733	26.4262	27.4929	27.1452	27.8508	31.3879	29.9252	33.2966	30.6323	36.1912	31.0678	32.7913	28.9731	29.3969	35.045	32.0844
122	Filamin-A OS=Mus musculus GN=Flna PE=1 SV=5	FLNA_MOUSE	281 kDa	7.93888	20.2304	19.2754	9.97195	10.6928	29.7541	33.4842	18.5116	23.6388	30.7585	23.8952	51.267	53.8044	38.0426	43.7603	35.5178	39.1714	14.4539	13.5322	8.88376	9.95564	19.5155	15.5619	35.1321	37.2978	29.4585	31.8137	16.4707	16.2226	46.4676	42.3679	41.5268	39.8173	37.4417	33.421	4.48398	5.54171	22.5942	22.3852	18.0956	10.713	13.6219	26.6738	43.5939	13.6505	27.7326
123	Cluster of L-lactate dehydrogenase A chain OS=Mus musculus GN=Ldha PE=1 SV=3 (LDHA_MOUSE)	LDHA_MOUSE	36 kDa	22.6825	22.2534	21.3044	25.4839	23.5241	24.9551	22.9606	28.2546	23.6388	23.813	25.8865	26.0832	27.7989	25.0735	26.5994	27.8383	27.7066	22.7133	24.9825	21.7158	24.8891	21.4671	22.3703	25.5506	25.5756	25.2502	27.5719	26.7648	24.3339	27.3339	24.8681	28.3138	26.5449	26.2092	30.6359	29.1459	25.4918	26.1617	24.7415	25.5468	26.7826	23.0497	24.9181	26.85	23.023	25.8412
124	von Willebrand factor A domain-containing protein 8 OS=Mus musculus GN=Vwa8 PE=1 SV=2	VWA8_MOUSE	213 kDa	27.219	25.288	21.3044	25.4839	27.8012	21.1158	17.2205	22.4088	23.6388	23.813	20.9083	17.9884	17.9348	15.5629	14.5868	19.1988	18.1526	25.8106	21.8597	19.7417	25.8847	31.2248	25.2881	18.0983	18.1161	21.0418	22.2696	19.5589	19.2643	20.0449	17.4998	17.932	18.0126	16.8488	20.4239	22.4199	27.7085	24.9725	27.0978	28.7401	20.3548	25.4193	21.5175	17.2374	24.9683	19.7248
125	Prelamin-A/C OS=Mus musculus GN=Lmna PE=1 SV=2	LMNA_MOUSE	74 kDa	17.0119	20.2304	19.2754	17.7279	21.3856	24.9551	23.9173	27.2803	26.5937	27.7819	24.8909	27.8821	27.7989	27.6673	25.7413	28.7982	28.662	19.616	21.8597	12.8321	15.929	28.2975	26.2607	22.3568	24.51	27.3544	27.5719	22.6472	22.3061	33.7118	30.3944	31.1451	29.389	28.0813	24.1374	13.452	23.2752	21.405	18.8507	20.2245	13.927	19.1262	25.9032	27.7583	20.7992	24.4577
126	Cluster of Murinoglobulin-1 OS=Mus musculus GN=Mug1 PE=1 SV=3 (MUG1_MOUSE)	MUG1_MOUSE	165 kDa	27.219	31.3571	26.3769	7.75596	10.6928	32.6335	30.6141	34.1003	33.4884	34.7274	25.8865	31.4797	29.5924	16.4275	21.4511	15.359	16.2418	27.8754	29.1462	29.6125	32.8536	18.5397	16.5345	33.0028	33.0352	27.3544	28.6323	14.4118	23.32	20.956	20.2629	21.7072	16.1165	10.2965	10.212	15.6939	17.7335	17.8375	15.3162	15.9667	22.4974	20.6803	31.9084	21.7586	25.7603	26.6261
127	Dihydrolipoyllysine-residue acetyltransferase component of pyruvate dehydrogenase complex, mitochondrial OS=Mus musculus GN=Dlat PE=1 SV=2	ODP2_MOUSE	68 kDa	28.3531	29.3341	25.3624	24.3759	27.8012	26.8747	25.8307	22.4088	26.5937	23.813	25.8865	24.2844	24.212	25.0735	24.0253	22.0786	22.9296	28.9078	24.9825	25.6642	24.8891	32.2006	29.1786	22.3568	21.313	24.1981	23.33	28.8236	22.3061	22.7782	23.0261	21.7072	24.6488	28.0813	25.0657	36.9929	29.9252	28.54	29.4542	32.9979	32.1391	27.0453	25.2346	23.7672	27.6371	23.7213
128	Cytochrome c oxidase subunit 5A, mitochondrial OS=Mus musculus GN=Cox5a PE=1 SV=2	COX5A_MOUSE	16 kDa	36.292	32.3686	31.4493	33.2398	31.0091	24.9551	23.9173	27.2803	25.6088	29.7663	27.8778	24.2844	25.1087	22.4797	22.3092	24.9584	21.0188	25.8106	29.1462	28.6254	33.8492	28.2975	28.206	27.6798	26.6413	25.2502	25.4509	28.8236	33.4591	24.6005	23.0261	31.1451	25.5969	25.2732	25.0657	29.1459	32.1419	29.7291	28.276	25.5468	27.8539	32.8718	26.5676	23.3599	28.9891	27.8842
129	Tripartite motif-containing protein 72 OS=Mus musculus GN=Trim72 PE=1 SV=1	TRI72_MOUSE	53 kDa	28.3531	25.288	26.3769	29.9158	26.7319	19.1962	24.874	23.3831	26.5937	37.704	23.8952	26.0832	27.7989	24.2089	29.1735	26.8783	23.885	23.7457	29.1462	25.6642	21.9024	24.3944	30.1512	25.5506	24.51	29.4585	31.8137	29.8531	32.4452	26.4228	26.7102	29.2576	30.337	26.2092	29.7075	30.2669	24.3835	26.1617	28.276	25.5468	29.9965	27.3332	25.941	26.338	25.834	28.9385
130	Methylmalonate-semialdehyde dehydrogenase [acylating], mitochondrial OS=Mus musculus GN=Aldh6a1 PE=1 SV=1	MMSA_MOUSE	58 kDa	26.0849	28.3225	20.2899	27.6998	25.6627	22.0756	23.9173	26.306	23.6388	22.8208	23.8952	16.1896	18.8315	19.8859	20.5931	15.359	20.0634	24.7782	21.8597	28.6254	33.8492	29.2732	24.3155	20.2276	23.4443	21.0418	16.9673	20.5883	22.3061	18.2226	16.5788	18.8758	21.8047	20.5929	21.3523	31.3879	34.3586	30.9183	27.0978	23.4179	24.64	25.612	23.7756	18.4871	27.1169	20.7626
131	Adenylate kinase isoenzyme 1 OS=Mus musculus GN=Ak1 PE=1 SV=1	KAD1_MOUSE	22 kDa	35.1579	27.311	30.4348	28.8078	27.8012	23.0354	27.7441	22.4088	24.6238	23.813	23.8952	22.4855	24.212	25.9381	21.4511	22.0786	26.7512	27.8754	32.269	29.6125	25.8847	26.3459	26.2607	25.5506	24.51	23.146	26.5114	27.7942	30.4174	22.7782	21.184	28.3138	27.4929	26.2092	24.1374	34.7509	35.4669	29.7291	35.345	29.8045	27.8539	29.9026	24.2534	23.8194	28.0414	26.3216
132	Cluster of Glutathione S-transferase Mu 1 OS=Mus musculus GN=Gstm1 PE=1 SV=2 (GSTM1_MOUSE)	GSTM1_MOUSE [3]	26 kDa	28.3531	22.2534	27.3914	26.5919	24.5934	26.8747	27.7441	28.2546	26.5937	23.813	24.8909	31.4797	24.212	24.2089	25.7413	23.9985	23.885	27.8754	28.1053	22.7029	25.8847	28.2975	28.206	25.5506	24.51	28.4065	24.3905	24.706	23.32	27.3339	24.8681	24.5386	25.5969	25.2732	25.9941	32.5089	27.7085	30.9183	25.9197	29.8045	32.1391	25.8366	26.3618	25.5876	26.8453	25.1473
133	Bifunctional epoxide hydrolase 2 OS=Mus musculus GN=Ephx2 PE=1 SV=2	HYES_MOUSE	63 kDa	29.4873	22.2534	22.3189	25.4839	25.6627	27.8345	26.7874	24.3574	26.5937	22.8208	23.8952	25.1838	25.1087	26.8027	25.7413	26.8783	27.7066	26.843	24.9825	29.6125	25.8847	30.249	29.1786	22.3568	25.5756	21.0418	20.1487	27.7942	26.3617	17.3115	23.9471	20.7634	22.7528	27.1452	31.5642	30.2669	34.3586	26.1617	29.4542	35.1268	28.9252	25.0412	25.3815	26.2369	27.7917	23.8798
134	ATP-dependent 6-phosphofructokinase, muscle type OS=Mus musculus GN=Pfkm PE=1 SV=3	PFKAM_MOUSE	85 kDa	31.7555	28.3225	31.4493	32.1318	34.2169	28.7943	27.7441	33.126	26.5937	25.7975	24.8909	25.1838	26.0055	24.2089	27.4574	23.0386	24.8404	30.9727	29.1462	33.5609	31.858	30.249	31.1238	25.5506	27.707	28.4065	27.5719	27.7942	29.4035	28.245	27.6313	22.651	22.7528	33.6975	27.8508	33.6299	31.0335	33.2966	38.8795	30.869	36.4243	31.5752	27.8244	25.1224	31.1518	27.7389
135	Aldehyde dehydrogenase, mitochondrial OS=Mus musculus GN=Aldh2 PE=1 SV=1	ALDH2_MOUSE	57 kDa	23.8166	25.288	28.4059	25.4839	27.8012	27.8345	21.0472	28.2546	28.5636	22.8208	20.9083	24.2844	23.3152	19.8859	22.3092	21.1187	26.7512	30.9727	26.0234	26.6513	24.8891	28.2975	28.206	27.6798	21.313	27.3544	25.4509	26.7648	27.3757	25.5116	23.0261	24.5386	22.7528	24.3371	19.4956	30.2669	25.4918	33.2966	31.8105	25.5468	26.7826	26.1591	24.9048	22.9441	27.5067	25.9898
136	Enoyl-CoA hydratase, mitochondrial OS=Mus musculus GN=Echs1 PE=1 SV=1	ECHM_MOUSE	31 kDa	27.219	24.2765	24.3479	22.1599	27.8012	22.0756	26.7874	26.306	22.6539	22.8208	23.8952	18.8878	17.9348	22.4797	19.735	15.359	19.108	22.7133	24.9825	26.6513	26.8802	20.4913	22.3703	19.1629	18.1161	21.0418	23.33	24.706	25.3478	18.2226	17.4998	16.9883	20.8567	19.6569	20.4239	24.6619	28.8169	21.405	25.9197	20.2245	26.7826	25.1609	24.0898	18.9174	24.0148	21.9508
137	Nidogen-1 OS=Mus musculus GN=Nid1 PE=1 SV=2	NID1_MOUSE	137 kDa	26.0849	20.2304	21.3044	23.2679	24.5934	24.9551	27.7441	26.306	20.684	20.8364	24.8909	25.1838	27.7989	29.3965	27.4574	28.7982	28.662	22.7133	17.6959	21.7158	22.898	29.2732	30.1512	28.7444	18.1161	27.3544	26.5114	23.6766	26.3617	33.7118	27.6313	22.651	29.389	25.2732	25.9941	26.9039	27.7085	29.7291	30.6323	28.7401	25.7113	23.0962	24.2361	27.8828	24.0746	25.1274
138	Fibrinogen gamma chain OS=Mus musculus GN=Fgg PE=1 SV=1	FIBG_MOUSE	49 kDa	23.8166	29.3341	33.4783	24.3759	20.3163	35.513	32.5275	34.1003	38.4131	34.7274	38.8297	21.5861	19.7283	24.2089	23.1672	18.2389	20.0634	32.0051	31.2281	29.6125	30.8625	22.4428	23.3429	42.5843	39.4291	36.8232	40.2973	27.7942	24.3339	19.1337	20.2629	20.7634	20.8567	20.5929	21.3523	5.60498	6.65005	4.75666	5.89084	11.7089	13.927	26.2642	35.6852	21.1655	28.249	35.2104
139	Delta(3,5)-Delta(2,4)-dienoyl-CoA isomerase, mitochondrial OS=Mus musculus GN=Ech1 PE=1 SV=1	ECH1_MOUSE	36 kDa	29.4873	27.311	26.3769	29.9158	32.0783	23.0354	25.8307	23.3831	27.5787	23.813	21.9039	17.9884	20.625	15.5629	19.735	21.1187	22.9296	26.843	26.0234	26.6513	26.8802	24.3944	22.3703	25.5506	20.2474	24.1981	26.5114	20.5883	24.3339	16.4003	19.3419	16.9883	18.0126	19.6569	15.7821	33.6299	29.9252	24.9725	29.4542	24.4823	26.7826	29.0339	24.2575	19.6599	25.5271	23.5716
140	Thioredoxin-dependent peroxide reductase, mitochondrial OS=Mus musculus GN=Prdx3 PE=1 SV=1	PRDX3_MOUSE	28 kDa	27.219	23.2649	24.3479	32.1318	25.6627	20.156	22.9606	21.4345	20.684	25.7975	18.917	19.7873	17.0381	16.4275	18.0189	18.2389	18.1526	25.8106	23.9416	25.6642	22.898	20.4913	24.3155	27.6798	18.1161	23.146	24.3905	28.8236	24.3339	19.1337	21.184	20.7634	22.7528	19.6569	19.4956	25.7829	31.0335	24.9725	20.0288	22.3534	24.64	26.5253	21.6583	17.9439	23.8535	24.415
141	Cluster of Selenium-binding protein 1 OS=Mus musculus GN=Selenbp1 PE=1 SV=2 (SBP1_MOUSE)	SBP1_MOUSE	53 kDa	23.8166	23.2649	25.3624	29.9158	31.0091	24.9551	22.9606	23.3831	27.5787	19.8442	18.917	19.7873	15.2446	16.4275	18.877	17.2789	21.0188	28.9078	28.1053	24.6771	26.8802	25.3701	26.2607	20.2276	17.0504	18.9376	19.0882	22.6472	22.3061	18.2226	18.4208	21.7072	18.0126	18.7209	19.4956	33.6299	31.0335	29.7291	28.276	25.5468	23.5687	26.6738	22.9398	18.1057	26.7002	20.0428
142	Peroxiredoxin-5, mitochondrial OS=Mus musculus GN=Prdx5 PE=1 SV=2	PRDX5_MOUSE	22 kDa	31.7555	30.3456	27.3914	32.1318	32.0783	24.9551	25.8307	28.2546	28.5636	27.7819	20.9083	19.7873	23.3152	22.4797	24.8833	27.8383	25.7958	30.9727	28.1053	31.5867	28.8714	27.3217	27.2334	23.4214	26.6413	24.1981	26.5114	27.7942	26.3617	24.6005	24.8681	26.4262	25.5969	24.3371	24.1374	26.9039	31.0335	29.7291	31.8105	28.7401	25.7113	30.7405	26.049	24.0166	29.0152	25.8214
143	Nascent polypeptide-associated complex subunit alpha, muscle-specific form OS=Mus musculus GN=Naca PE=1 SV=2	NACAM_MOUSE	220 kDa	11.3413	18.2073	12.1739	16.6199	13.9006	21.1158	21.0472	21.4345	18.7141	14.8832	13.9389	20.6867	24.212	25.0735	25.7413	26.8783	28.662	14.4539	13.5322	17.7675	11.9468	14.6366	17.5072	19.1629	17.0504	22.0939	19.0882	25.7354	27.3757	26.4228	23.0261	23.5948	22.7528	27.1452	28.7792	17.9359	22.1668	15.4592	8.24717	22.3534	19.2835	14.4486	18.5223	25.209	14.974	21.7511
144	Apolipoprotein A-I OS=Mus musculus GN=Apoa1 PE=1 SV=2	APOA1_MOUSE	31 kDa	21.5484	24.2765	23.3334	21.0519	20.3163	23.0354	22.9606	20.4602	22.6539	26.7897	20.9083	17.089	17.9348	15.5629	12.0126	17.2789	15.2864	22.7133	23.9416	23.69	21.9024	19.5155	16.5345	20.2276	22.3787	22.0939	22.2696	17.5001	18.2504	16.4003	15.6577	16.0445	15.1685	10.2965	13.9254	20.1779	19.9501	20.2158	15.3162	20.2245	18.2122	22.1053	22.8014	15.8608	21.3829	20.4534
145	Cytoplasmic dynein 1 heavy chain 1 OS=Mus musculus GN=Dync1h1 PE=1 SV=2	DYHC1_MOUSE	532 kDa	10.2071	10.1152	11.1594	6.64796	6.41567	20.156	15.3071	8.76866	12.8044	12.8987	15.9301	17.089	20.625	22.4797	20.5931	22.0786	18.1526	9.29181	7.28656	9.87084	9.95564	9.75775	8.75358	8.51686	12.7878	9.46882	6.36274	11.3236	9.12522	22.7782	20.2629	15.1007	18.9606	15.9127	19.4956	6.72598	6.65005	4.75666	9.42534	12.7734	10.713	8.90908	14.3108	20.1697	9.1527	9.59751
146	Protein NipSnap homolog 2 OS=Mus musculus GN=Gbas PE=1 SV=1	NIPS2_MOUSE	33 kDa	31.7555	25.288	26.3769	24.3759	25.6627	23.9953	26.7874	24.3574	23.6388	27.7819	28.8734	21.5861	22.4185	16.4275	21.4511	23.0386	20.0634	24.7782	29.1462	25.6642	24.8891	25.3701	25.2881	24.486	28.7726	28.4065	25.4509	26.7648	28.3896	25.5116	24.8681	24.5386	21.8047	22.465	26.9224	26.9039	28.8169	27.3508	24.7415	26.6112	26.7826	26.6918	25.9057	20.8309	25.856	27.0451
147	Cluster of Nucleoside diphosphate kinase B OS=Mus musculus GN=Nme2 PE=1 SV=1 (NDKB_MOUSE)	NDKB_MOUSE [2]	17 kDa	23.8166	20.2304	17.2464	19.9439	21.3856	18.2364	20.0905	23.3831	21.6689	16.8676	16.9258	17.089	18.8315	18.1567	22.3092	19.1988	18.1526	16.5188	15.6141	22.7029	19.9113	20.4913	20.425	19.1629	20.2474	14.7293	19.0882	21.6177	21.2922	19.1337	18.4208	17.932	21.8047	19.6569	16.7105	24.6619	22.1668	22.5942	18.8507	21.289	24.64	20.5246	19.5287	18.9563	19.2772	19.3563
148	ATP synthase F(0) complex subunit B1, mitochondrial OS=Mus musculus GN=Atp5f1 PE=1 SV=1	AT5F1_MOUSE	29 kDa	23.8166	22.2534	23.3334	23.2679	22.4548	16.3168	17.2205	23.3831	21.6689	17.8598	20.9083	21.5861	17.0381	16.4275	14.5868	21.1187	18.1526	22.7133	20.8187	16.7804	16.9246	21.4671	19.4524	20.2276	19.1817	23.146	22.2696	23.6766	19.2643	20.0449	19.3419	15.1007	16.1165	21.529	18.5672	23.5409	24.3835	23.7833	25.9197	17.0312	17.1409	23.0252	19.5596	18.1516	19.6928	21.2943
149	Carnitine O-acetyltransferase OS=Mus musculus GN=Crat PE=1 SV=3	CACP_MOUSE	71 kDa	22.6825	26.2995	24.3479	23.2679	18.1777	25.9149	23.9173	19.4859	21.6689	15.8754	16.9258	24.2844	19.7283	14.6983	14.5868	17.2789	20.0634	21.6809	23.9416	22.7029	25.8847	25.3701	26.2607	18.0983	19.1817	22.0939	21.2091	20.5883	19.2643	20.956	19.3419	17.932	16.1165	21.529	16.7105	30.2669	26.6002	24.9725	29.4542	24.4823	21.4261	22.9551	20.6314	18.44	24.3068	20.0726
150	Isovaleryl-CoA dehydrogenase, mitochondrial OS=Mus musculus GN=Ivd PE=1 SV=1	IVD_MOUSE	46 kDa	23.8166	22.2534	20.2899	27.6998	22.4548	17.2766	17.2205	19.4859	19.699	19.8442	21.9039	17.089	17.0381	17.2921	18.0189	20.1587	18.1526	21.6809	22.9006	20.7288	21.9024	21.4671	23.3429	22.3568	20.2474	23.146	25.4509	24.706	23.32	19.1337	19.3419	18.8758	20.8567	20.5929	21.3523	28.0249	26.6002	23.7833	22.3852	18.0956	22.4974	23.3029	19.2384	17.9582	22.0038	23.2045
151	Protein disulfide-isomerase OS=Mus musculus GN=P4hb PE=1 SV=2	PDIA1_MOUSE	57 kDa	12.4754	12.1382	13.1884	15.5119	12.8313	20.156	19.1338	14.6144	19.699	21.8286	19.9127	27.8821	26.9022	26.8027	28.3155	24.9584	26.7512	12.3891	8.3275	10.8579	10.9512	11.7093	11.6714	18.0983	21.313	18.9376	18.0278	13.3824	11.153	31.8895	29.4733	33.9765	28.441	23.4011	20.4239	8.96797	9.97507	9.51333	8.24717	10.6445	10.713	13.2291	19.2241	26.9353	10.9844	16.8187
152	Fibrinogen alpha chain OS=Mus musculus GN=Fga PE=1 SV=1	FIBA_MOUSE	87 kDa	23.8166	25.288	26.3769	14.4039	13.9006	22.0756	24.874	24.3574	23.6388	26.7897	28.8734	11.6925	13.4511	9.51064	9.43849	8.63946	8.59859	24.7782	22.9006	21.7158	23.8935	19.5155	20.425	30.8736	26.6413	27.3544	32.8741	22.6472	17.2365	9.1113	9.21042	10.3817	13.2724	7.48834	10.212	5.60498	4.43336	4.75666	4.71267	10.6445	7.49913	20.7572	25.1015	10.2218	22.2048	26.2712
153	Cluster of Ubiquitin-like modifier-activating enzyme 1 OS=Mus musculus GN=Uba1 PE=1 SV=1 (UBA1_MOUSE)	UBA1_MOUSE	118 kDa	17.0119	15.1728	16.2319	17.7279	16.0392	17.2766	22.0039	18.5116	22.6539	17.8598	13.9389	18.8878	22.4185	19.0213	18.0189	23.9985	19.108	18.5836	19.7778	17.7675	16.9246	16.5882	18.4798	19.1629	21.313	17.8855	16.9673	16.4707	19.2643	21.8671	23.9471	20.7634	22.7528	23.4011	20.4239	17.9359	19.9501	22.5942	20.0288	18.0956	21.4261	16.4367	18.7074	20.2422	18.0202	18.5106
154	NADH dehydrogenase [ubiquinone] flavoprotein 2, mitochondrial OS=Mus musculus GN=Ndufv2 PE=1 SV=2	NDUV2_MOUSE	27 kDa	22.6825	24.2765	23.3334	28.8078	27.8012	20.156	19.1338	21.4345	19.699	22.8208	23.8952	17.9884	21.5218	17.2921	16.3029	20.1587	19.108	18.5836	24.9825	19.7417	24.8891	22.4428	21.3976	21.2922	24.51	21.0418	22.2696	25.7354	22.3061	20.956	18.4208	19.8196	18.0126	20.5929	21.3523	25.7829	24.3835	29.7291	27.0978	26.6112	26.7826	25.3803	21.1899	18.7286	22.0062	22.8592
155	Protein disulfide-isomerase A3 OS=Mus musculus GN=Pdia3 PE=1 SV=2	PDIA3_MOUSE	57 kDa	13.6095	14.1613	15.2174	15.5119	14.9699	20.156	22.9606	18.5116	23.6388	18.852	19.9127	22.4855	24.212	23.3443	27.4574	23.0386	24.8404	18.5836	15.6141	12.8321	13.9379	15.6124	20.425	19.1629	23.4443	21.0418	21.2091	15.4412	16.2226	20.956	22.105	23.5948	27.4929	22.465	22.2806	10.089	14.4084	13.0808	10.6035	11.7089	11.7843	14.694	20.672	24.2297	16.1675	19.4203
156	Actin-binding LIM protein 1 OS=Mus musculus GN=Ablim1 PE=1 SV=1	ABLM1_MOUSE	97 kDa	17.0119	16.1843	19.2754	17.7279	19.247	20.156	19.1338	23.3831	22.6539	18.852	16.9258	20.6867	20.625	19.8859	18.877	19.1988	24.8404	15.4863	19.7778	18.7546	22.898	25.3701	24.3155	13.8399	15.9848	21.0418	23.33	20.5883	23.32	19.1337	17.4998	18.8758	18.0126	18.7209	21.3523	14.5729	22.1668	16.6483	22.3852	19.1601	18.2122	17.8893	20.1841	20.6856	21.1004	19.6841
157	Propionyl-CoA carboxylase alpha chain, mitochondrial OS=Mus musculus GN=Pcca PE=1 SV=2	PCCA_MOUSE	80 kDa	21.5484	16.1843	17.2464	18.8359	22.4548	15.357	20.0905	18.5116	14.7743	21.8286	15.9301	13.4913	13.4511	11.2399	10.2965	16.319	10.5094	18.5836	18.7369	17.7675	10.9512	16.5882	14.5893	14.9045	11.7222	16.8335	16.9673	15.4412	19.2643	7.28904	13.8156	9.43792	9.48032	14.0406	15.7821	15.6939	26.6002	16.6483	16.4943	20.2245	14.9983	19.254	17.7487	12.5512	16.2028	15.8555
158	Acetyl-coenzyme A synthetase 2-like, mitochondrial OS=Mus musculus GN=Acss1 PE=1 SV=1	ACS2L_MOUSE	75 kDa	19.2801	22.2534	20.2899	25.4839	19.247	18.2364	22.0039	21.4345	20.684	19.8442	16.9258	16.1896	17.0381	17.2921	16.3029	14.3991	17.1972	18.5836	19.7778	18.7546	16.9246	17.5639	19.4524	23.4214	14.9191	21.0418	19.0882	18.5295	22.3061	16.4003	16.5788	17.932	18.9606	14.9767	21.3523	25.7829	24.3835	19.0267	21.207	20.2245	26.7826	21.3109	19.8548	16.4031	18.5095	19.8844
159	ATP synthase subunit O, mitochondrial OS=Mus musculus GN=Atp5o PE=1 SV=1	ATPO_MOUSE	23 kDa	23.8166	22.2534	19.2754	23.2679	19.247	19.1962	19.1338	17.5373	22.6539	21.8286	20.9083	17.9884	19.7283	18.1567	20.5931	16.319	17.1972	20.6485	19.7778	25.6642	21.9024	20.4913	20.425	21.2922	20.2474	22.0939	23.33	21.6177	19.2643	18.2226	18.4208	19.8196	17.0646	22.465	18.5672	22.4199	24.3835	19.0267	18.8507	26.6112	23.5687	21.5721	20.2097	18.3304	21.4849	21.3076
160	Succinate dehydrogenase [ubiquinone] iron-sulfur subunit, mitochondrial OS=Mus musculus GN=Sdhb PE=1 SV=1	SDHB_MOUSE	32 kDa	20.4143	17.1958	16.2319	19.9439	14.9699	16.3168	16.2638	15.5887	14.7743	12.8987	12.9432	13.4913	14.3478	13.8337	11.1546	13.4392	13.3756	20.6485	16.655	19.7417	14.9335	15.6124	14.5893	14.9045	18.1161	13.6772	13.7859	16.4707	15.2087	12.7558	11.0525	15.1007	14.2205	14.0406	15.7821	17.9359	17.7335	20.2158	20.0288	18.0956	17.1409	17.7512	14.7976	13.2737	17.03	15.3605
161	Succinyl-CoA ligase [ADP/GDP-forming] subunit alpha, mitochondrial OS=Mus musculus GN=Suclg1 PE=1 SV=4	SUCA_MOUSE	36 kDa	30.6214	21.2419	21.3044	26.5919	22.4548	20.156	21.0472	22.4088	18.7141	19.8442	19.9127	15.2902	17.9348	16.4275	18.0189	18.2389	14.331	21.6809	20.8187	19.7417	22.898	25.3701	21.3976	21.2922	18.1161	17.8855	18.0278	24.706	23.32	21.8671	16.5788	19.8196	20.8567	21.529	19.4956	23.5409	28.8169	26.1617	27.0978	23.4179	22.4974	24.4429	20.3472	16.7069	21.9845	20.5579
162	Cluster of Acyl-coenzyme A thioesterase 2, mitochondrial OS=Mus musculus GN=Acot2 PE=1 SV=2 (ACOT2_MOUSE)	ACOT2_MOUSE [2]	50 kDa	20.4143	21.2419	18.2609	21.0519	22.4548	20.156	20.0905	18.5116	22.6539	17.8598	18.917	17.089	16.1413	17.2921	14.5868	17.2789	18.1526	22.7133	20.8187	16.7804	19.9113	17.5639	18.4798	19.1629	21.313	18.9376	19.0882	19.5589	18.2504	16.4003	17.4998	15.1007	13.2724	17.7848	15.7821	21.2989	22.1668	23.7833	22.3852	20.2245	22.4974	20.6848	19.6981	16.7568	19.3779	19.3852
163	Serpin H1 OS=Mus musculus GN=Serpinh1 PE=1 SV=3	SERPH_MOUSE	47 kDa	14.7436	16.1843	10.1449	11.0799	14.9699	25.9149	23.9173	20.4602	18.7141	21.8286	24.8909	35.0774	34.0761	37.178	36.0379	27.8383	30.5728	14.4539	15.6141	10.8579	12.9423	16.5882	17.5072	20.2276	19.1817	18.9376	22.2696	10.2942	13.1809	37.3563	37.7627	34.9203	36.9732	29.9534	30.6359	7.84697	8.86673	9.51333	10.6035	11.7089	12.8556	13.4245	22.621	33.4634	14.6606	17.3486
164	Phosphoglycerate mutase 2 OS=Mus musculus GN=Pgam2 PE=1 SV=3	PGAM2_MOUSE	29 kDa	27.219	21.2419	23.3334	26.5919	22.4548	21.1158	18.1771	19.4859	20.684	17.8598	21.9039	22.4855	21.5218	24.2089	23.1672	23.9985	19.108	23.7457	23.9416	19.7417	23.8935	29.2732	26.2607	18.0983	19.1817	24.1981	22.2696	25.7354	23.32	20.0449	17.4998	25.4824	24.6488	23.4011	25.0657	35.8719	34.3586	28.54	23.5633	31.9334	26.7826	24.1682	19.8711	22.415	24.4761	22.1339
165	Enoyl-CoA delta isomerase 1, mitochondrial OS=Mus musculus GN=Eci1 PE=1 SV=2	ECI1_MOUSE	32 kDa	23.8166	17.1958	21.3044	27.6998	25.6627	19.1962	19.1338	20.4602	20.684	17.8598	20.9083	17.9884	17.9348	15.5629	13.7287	17.2789	19.108	19.616	24.9825	22.7029	22.898	22.4428	19.4524	21.2922	18.1161	24.1981	23.33	20.5883	23.32	16.4003	18.4208	14.1569	17.0646	19.6569	23.209	25.7829	25.4918	21.405	25.9197	23.4179	23.5687	23.1359	19.7071	16.9336	22.0158	21.8074
166	Heat shock protein beta-1 OS=Mus musculus GN=Hspb1 PE=1 SV=3	HSPB1_MOUSE	23 kDa	18.146	19.2189	20.2899	14.4039	18.1777	23.0354	22.9606	23.3831	20.684	25.7975	24.8909	23.3849	17.9348	22.4797	24.8833	22.0786	24.8404	23.7457	18.7369	19.7417	20.9068	19.5155	18.4798	24.486	20.2474	21.0418	23.33	22.6472	24.3339	19.1337	18.4208	22.651	21.8047	18.7209	19.4956	17.9359	14.4084	10.7025	14.138	18.0956	17.1409	18.0473	23.4586	22.6003	20.1877	22.681
167	Xin actin-binding repeat-containing protein 1 OS=Mus musculus GN=Xirp1 PE=1 SV=2	XIRP1_MOUSE	123 kDa	15.8778	18.2073	21.3044	18.8359	17.1084	20.156	22.9606	21.4345	14.7743	18.852	17.9214	12.5919	14.3478	24.2089	21.4511	23.9985	24.8404	12.3891	14.5731	11.845	9.95564	13.6608	11.6714	20.2276	17.0504	16.8335	18.0278	28.8236	31.4313	14.5781	19.3419	21.7072	18.0126	12.1686	10.212	3.36299	0	0	0	6.38669	5.35652	18.2668	19.3498	20.2398	12.3492	22.0657
168	Troponin I, cardiac muscle OS=Mus musculus GN=Tnni3 PE=1 SV=2	TNNI3_MOUSE	24 kDa	14.7436	17.1958	15.2174	22.1599	18.1777	12.4775	9.56692	11.6915	10.8345	12.8987	11.9476	14.3907	16.1413	9.51064	9.43849	15.359	11.4648	17.5512	14.5731	14.8063	17.9202	17.5639	16.5345	10.6461	10.6565	11.573	11.665	21.6177	19.2643	16.4003	11.9735	15.1007	15.1685	16.8488	15.7821	20.1779	17.7335	17.8375	18.8507	20.2245	16.0696	17.4989	11.5695	12.7175	16.4915	14.2371
169	Gelsolin OS=Mus musculus GN=Gsn PE=1 SV=3	GELS_MOUSE	86 kDa	19.2801	30.3456	30.4348	18.8359	18.1777	30.7139	29.6575	22.4088	26.5937	31.7507	27.8778	9.89363	16.1413	12.1045	13.7287	9.5994	8.59859	30.9727	30.1872	21.7158	24.8891	12.6851	14.5893	28.7444	28.7726	25.2502	29.6928	19.5589	18.2504	11.8447	14.7367	11.3255	13.2724	10.2965	10.212	5.60498	5.54171	4.75666	4.71267	7.45114	5.35652	23.4148	28.1671	11.6777	22.5065	25.0449
170	3-hydroxyisobutyryl-CoA hydrolase, mitochondrial OS=Mus musculus GN=Hibch PE=1 SV=1	HIBCH_MOUSE	43 kDa	20.4143	15.1728	19.2754	22.1599	19.247	16.3168	17.2205	16.563	20.684	16.8676	20.9083	14.3907	15.2446	12.1045	12.8707	15.359	14.331	17.5512	17.6959	18.7546	17.9202	18.5397	16.5345	15.9691	14.9191	15.7814	14.8464	15.4412	20.2783	12.7558	16.5788	14.1569	12.3244	18.7209	15.7821	19.0569	19.9501	19.0267	17.6725	17.0312	18.2122	19.2539	18.0934	14.0501	17.8327	16.2059
171	Clusterin OS=Mus musculus GN=Clu PE=1 SV=1	CLUS_MOUSE	52 kDa	23.8166	32.3686	31.4493	17.7279	18.1777	30.7139	28.7008	25.3317	26.5937	29.7663	25.8865	17.9884	19.7283	16.4275	18.877	15.359	13.3756	24.7782	27.0644	24.6771	22.898	17.5639	18.4798	41.5197	40.4948	36.8232	33.9346	20.5883	19.2643	17.3115	17.4998	16.0445	18.9606	14.9767	16.7105	3.36299	3.32502	3.5675	2.35633	5.32224	6.42782	24.708	27.8321	16.9593	22.5769	32.1042
172	Protein NDRG2 OS=Mus musculus GN=Ndrg2 PE=1 SV=1	NDRG2_MOUSE	41 kDa	23.8166	20.2304	20.2899	23.2679	20.3163	21.1158	22.0039	20.4602	18.7141	19.8442	19.9127	18.8878	17.0381	19.8859	19.735	19.1988	19.108	21.6809	22.9006	22.7029	24.8891	19.5155	22.3703	22.3568	17.0504	23.146	15.9068	21.6177	21.2922	20.0449	16.5788	19.8196	18.9606	19.6569	17.6388	22.4199	24.3835	24.9725	28.276	24.4823	24.64	21.5842	20.3418	18.9756	22.3432	20.2283
173	Cluster of Moesin OS=Mus musculus GN=Msn PE=1 SV=3 (MOES_MOUSE)	MOES_MOUSE	68 kDa	13.6095	15.1728	17.2464	8.86395	6.41567	24.9551	26.7874	20.4602	23.6388	21.8286	20.9083	23.3849	19.7283	20.7505	23.1672	23.9985	23.885	7.22696	11.4503	13.8192	9.95564	13.6608	9.7262	21.2922	22.3787	15.7814	21.2091	15.4412	18.2504	21.8671	27.6313	25.4824	21.8047	17.7848	19.4956	6.72598	7.75839	3.5675	4.71267	6.38669	8.57043	12.2617	23.0964	22.4857	10.9732	19.0588
174	Nebulette OS=Mus musculus GN=Nebl PE=1 SV=1	NEBL_MOUSE	52 kDa	15.8778	17.1958	14.2029	16.6199	14.9699	11.5177	16.2638	16.563	16.7442	12.8987	16.9258	15.2902	13.4511	14.6983	12.8707	17.2789	14.331	14.4539	12.4912	15.7933	13.9379	15.6124	13.6167	14.9045	13.8535	11.573	13.7859	15.4412	17.2365	15.4892	12.8946	17.932	13.2724	13.1046	14.8538	23.5409	23.2752	17.8375	15.3162	18.0956	20.3548	15.7733	15.1522	14.6534	14.3176	14.4658
175	BAG family molecular chaperone regulator 3 OS=Mus musculus GN=Bag3 PE=1 SV=2	BAG3_MOUSE	62 kDa	18.146	14.1613	16.2319	14.4039	13.9006	13.4373	21.0472	12.6658	11.8194	13.8909	18.917	17.089	17.0381	23.3443	20.5931	18.2389	19.108	16.5188	13.5322	15.7933	16.9246	16.5882	16.5345	11.7107	12.7878	19.9897	14.8464	20.5883	19.2643	14.5781	15.6577	22.651	18.0126	16.8488	18.5672	15.6939	19.9501	17.8375	21.207	20.2245	19.2835	15.3687	15.2963	19.2352	15.9819	16.5312
176	Annexin A5 OS=Mus musculus GN=Anxa5 PE=1 SV=1	ANXA5_MOUSE	36 kDa	12.4754	13.1497	13.1884	15.5119	12.8313	17.2766	14.3504	15.5887	12.8044	13.8909	13.9389	16.1896	14.3478	13.8337	13.7287	18.2389	14.331	13.4215	14.5731	14.8063	15.929	15.6124	17.5072	17.0337	14.9191	14.7293	12.7255	14.4118	13.1809	20.956	18.4208	15.1007	17.0646	12.1686	13.9254	12.331	11.0834	13.0808	10.6035	15.9667	14.9983	13.4314	14.6416	15.1116	15.3082	14.5
177	Endoplasmin OS=Mus musculus GN=Hsp90b1 PE=1 SV=2	ENPL_MOUSE	92 kDa	12.4754	12.1382	12.1739	14.4039	14.9699	25.9149	16.2638	18.5116	19.699	19.8442	23.8952	29.6809	26.9022	26.8027	27.4574	24.9584	20.0634	15.4863	13.5322	12.8321	11.9468	15.6124	19.4524	24.486	18.1161	16.8335	21.2091	9.26474	12.167	27.3339	25.7892	24.5386	27.4929	24.3371	25.0657	5.60498	7.75839	8.32416	7.069	8.51558	12.8556	13.2323	20.6881	25.9775	14.8104	17.0127
178	Cluster of Histone H2AX OS=Mus musculus GN=H2afx PE=1 SV=2 (H2AX_MOUSE)	H2AX_MOUSE [4]	15 kDa	15.8778	26.2995	24.3479	21.0519	23.5241	15.357	20.0905	19.4859	17.7291	22.8208	17.9214	17.9884	14.3478	12.9691	18.0189	17.2789	16.2418	21.6809	21.8597	15.7933	16.9246	17.5639	14.5893	26.6152	23.4443	18.9376	20.1487	17.5001	21.2922	14.5781	14.7367	12.2693	15.1685	8.42439	11.1403	10.089	7.75839	16.6483	17.6725	13.8378	13.927	22.2202	18.9008	16.1408	18.0686	21.323
179	Peroxiredoxin-1 OS=Mus musculus GN=Prdx1 PE=1 SV=1	PRDX1_MOUSE	22 kDa	15.8778	14.1613	16.2319	18.8359	19.247	21.1158	16.2638	17.5373	15.7592	18.852	21.9039	18.8878	15.2446	16.4275	20.5931	18.2389	13.3756	18.5836	19.7778	14.8063	13.9379	17.5639	18.4798	14.9045	18.1161	13.6772	12.7255	14.4118	17.2365	19.1337	17.4998	19.8196	18.9606	13.1046	14.8538	12.331	15.5168	14.27	14.138	17.0312	14.9983	16.8708	18.572	17.1279	17.1916	15.1786
180	Dihydrolipoyllysine-residue succinyltransferase component of 2-oxoglutarate dehydrogenase complex, mitochondrial OS=Mus musculus GN=Dlst PE=1 SV=1	ODO2_MOUSE	49 kDa	18.146	17.1958	19.2754	19.9439	18.1777	16.3168	18.1771	14.6144	16.7442	16.8676	16.9258	13.4913	15.2446	11.2399	13.7287	11.5193	15.2864	18.5836	17.6959	13.8192	15.929	18.5397	16.5345	17.0337	12.7878	16.8335	18.0278	17.5001	12.167	13.6669	10.1315	15.1007	14.2205	11.2325	12.0687	17.9359	21.0585	20.2158	15.3162	18.0956	19.2835	18.5478	16.6076	13.4184	16.8503	15.725
181	Cytochrome c oxidase subunit 6B1 OS=Mus musculus GN=Cox6b1 PE=1 SV=2	CX6B1_MOUSE	10 kDa	17.0119	15.1728	20.2899	19.9439	19.247	11.5177	14.3504	14.6144	18.7141	14.8832	14.9345	14.3907	15.2446	14.6983	15.4448	15.359	16.2418	20.6485	18.7369	20.7288	19.9113	16.5882	21.3976	17.0337	13.8535	16.8335	16.9673	20.5883	19.2643	12.7558	13.8156	16.0445	17.0646	16.8488	18.5672	16.8149	19.9501	15.4592	16.4943	18.0956	22.4974	18.3331	14.8357	15.2299	19.6685	17.4234
182	Cluster of Carboxylesterase 1C OS=Mus musculus GN=Ces1c PE=1 SV=4 (EST1C_MOUSE)	EST1C_MOUSE [2]	61 kDa	17.0119	18.2073	19.2754	18.8359	19.247	18.2364	16.2638	18.5116	21.6689	12.8987	13.9389	11.6925	16.1413	13.8337	9.43849	14.3991	11.4648	19.616	19.7778	19.7417	18.9157	19.5155	16.5345	19.1629	18.1161	17.8855	15.9068	13.3824	12.167	14.5781	15.6577	14.1569	10.4284	13.1046	15.7821	20.1779	15.5168	23.7833	16.4943	15.9667	11.7843	18.5155	16.9197	12.8283	19.0169	16.1035
183	Laminin subunit beta-1 OS=Mus musculus GN=Lamb1 PE=1 SV=3	LAMB1_MOUSE	197 kDa	14.7436	14.1613	11.1594	11.0799	13.9006	17.2766	20.0905	15.5887	19.699	13.8909	12.9432	20.6867	17.0381	20.7505	16.3029	17.2789	19.108	14.4539	15.6141	10.8579	8.96008	16.5882	15.5619	19.1629	20.2474	15.7814	11.665	19.5589	16.2226	24.6005	25.7892	17.932	18.9606	15.9127	20.4239	15.6939	13.3001	15.4592	16.4943	18.0956	13.927	13.009	16.5815	18.5275	13.6727	17.1064
184	Laminin subunit beta-2 OS=Mus musculus GN=Lamb2 PE=1 SV=2	LAMB2_MOUSE	197 kDa	17.0119	11.1267	11.1594	8.86395	13.9006	13.4373	10.5236	12.6658	13.7893	14.8832	13.9389	14.3907	12.5544	19.8859	18.877	17.2789	16.2418	13.4215	10.4094	12.8321	10.9512	18.5397	11.6714	12.7753	15.9848	12.6251	14.8464	15.4412	16.2226	19.1337	17.4998	14.1569	14.2205	15.9127	13.9254	13.452	13.3001	19.0267	16.4943	13.8378	17.1409	12.4125	13.2064	16.5381	12.9709	14.6492
185	Acyl-coenzyme A thioesterase 13 OS=Mus musculus GN=Acot13 PE=1 SV=1	ACO13_MOUSE	15 kDa	17.0119	18.2073	15.2174	16.6199	14.9699	16.3168	15.3071	16.563	15.7592	17.8598	21.9039	17.9884	13.4511	16.4275	14.5868	15.359	16.2418	16.5188	19.7778	17.7675	19.9113	19.5155	21.3976	17.0337	10.6565	17.8855	15.9068	17.5001	14.1948	15.4892	12.8946	20.7634	18.0126	14.0406	16.7105	17.9359	17.7335	16.6483	18.8507	18.0956	17.1409	16.4053	17.285	15.6758	19.1481	15.5296
186	Cluster of Sarcoplasmic/endoplasmic reticulum calcium ATPase 2 OS=Mus musculus GN=Atp2a2 PE=1 SV=2 (AT2A2_MOUSE)	AT2A2_MOUSE	115 kDa	18.146	16.1843	14.2029	8.86395	11.7621	24.9551	32.5275	18.5116	18.7141	25.7975	25.8865	16.1896	9.86414	19.0213	21.4511	12.4792	14.331	7.22696	10.4094	9.87084	8.96008	9.75775	9.7262	18.0983	23.4443	18.9376	12.7255	8.23533	14.1948	12.7558	12.8946	14.1569	13.2724	10.2965	15.7821	8.96797	8.86673	17.8375	16.4943	10.6445	8.57043	13.8318	24.3987	15.5561	9.3252	15.9393
187	Prohibitin OS=Mus musculus GN=Phb PE=1 SV=1	PHB_MOUSE	30 kDa	19.2801	22.2534	19.2754	22.1599	22.4548	16.3168	18.1771	20.4602	18.7141	19.8442	17.9214	15.2902	16.1413	14.6983	13.7287	16.319	18.1526	22.7133	17.6959	15.7933	17.9202	16.5882	17.5072	17.0337	18.1161	18.9376	21.2091	22.6472	19.2643	16.4003	13.8156	16.0445	18.0126	15.9127	17.6388	17.9359	21.0585	21.405	16.4943	18.0956	20.3548	21.0847	18.5723	15.7217	18.0363	19.5347
188	NADH dehydrogenase [ubiquinone] 1 alpha subcomplex subunit 9, mitochondrial OS=Mus musculus GN=Ndufa9 PE=1 SV=2	NDUA9_MOUSE	43 kDa	21.5484	22.2534	18.2609	16.6199	14.9699	19.1962	20.0905	15.5887	12.8044	16.8676	18.917	17.089	17.0381	19.0213	18.0189	15.359	18.1526	20.6485	16.655	17.7675	18.9157	19.5155	19.4524	17.0337	17.0504	17.8855	16.9673	16.4707	20.2783	17.3115	16.5788	16.0445	18.9606	20.5929	19.4956	23.5409	24.3835	24.9725	22.3852	26.6112	23.5687	18.7305	17.2441	17.4465	18.8258	17.6143
189	Cluster of ADP/ATP translocase 1 OS=Mus musculus GN=Slc25a4 PE=1 SV=4 (ADT1_MOUSE)	ADT1_MOUSE [2]	33 kDa	14.7436	19.2189	16.2319	13.2959	9.6235	17.2766	17.2205	17.5373	14.7743	13.8909	18.917	17.089	13.4511	12.1045	14.5868	11.5193	10.5094	16.5188	15.6141	14.8063	16.9246	20.4913	15.5619	14.9045	12.7878	19.9897	14.8464	12.353	12.167	14.5781	12.8946	8.49413	12.3244	11.2325	12.0687	19.0569	18.8418	15.4592	17.6725	19.1601	18.2122	14.6228	16.6028	13.21	16.6528	14.5081
190	Cysteine and glycine-rich protein 3 OS=Mus musculus GN=Csrp3 PE=1 SV=1	CSRP3_MOUSE	21 kDa	20.4143	22.2534	25.3624	24.3759	21.3856	16.3168	21.0472	21.4345	22.6539	23.813	19.9127	21.5861	17.9348	20.7505	22.3092	22.0786	19.108	21.6809	24.9825	23.69	22.898	22.4428	24.3155	22.3568	21.313	23.146	21.2091	20.5883	21.2922	18.2226	20.2629	19.8196	21.8047	21.529	22.2806	28.0249	24.3835	24.9725	23.5633	21.289	29.9965	22.7583	20.863	20.6279	23.3349	21.6509
191	Myozenin-2 OS=Mus musculus GN=Myoz2 PE=1 SV=1	MYOZ2_MOUSE	30 kDa	19.2801	16.1843	18.2609	16.6199	18.1777	13.4373	16.2638	16.563	12.8044	14.8832	14.9345	14.3907	14.3478	12.9691	13.7287	13.4392	12.4202	19.616	20.8187	17.7675	14.9335	18.5397	18.4798	15.9691	15.9848	13.6772	14.8464	18.5295	13.1809	13.6669	11.9735	16.9883	15.1685	13.1046	14.8538	25.7829	18.8418	20.2158	20.0288	18.0956	17.1409	17.7046	14.8144	13.5493	18.3592	15.3646
192	Calreticulin OS=Mus musculus GN=Calr PE=1 SV=1	CALR_MOUSE	48 kDa	13.6095	11.1267	10.1449	12.1879	11.7621	17.2766	15.3071	14.6144	13.7893	15.8754	13.9389	15.2902	17.9348	19.8859	18.877	15.359	15.2864	11.3567	9.36843	9.87084	10.9512	7.8062	10.6988	13.8399	14.9191	14.7293	15.9068	11.3236	11.153	18.2226	20.2629	20.7634	18.0126	18.7209	16.7105	8.96797	9.97507	10.7025	9.42534	7.45114	12.8556	11.7662	15.1336	17.1055	10.0087	13.6453
193	Histone-lysine N-methyltransferase Smyd1 OS=Mus musculus GN=Smyd1 PE=1 SV=3	SMYD1_MOUSE	56 kDa	19.2801	18.2073	20.2899	16.6199	17.1084	17.2766	16.2638	17.5373	17.7291	15.8754	11.9476	17.089	18.8315	19.8859	17.1609	16.319	18.1526	16.5188	15.6141	16.7804	17.9202	16.5882	17.5072	14.9045	18.1161	17.8855	14.8464	16.4707	16.2226	15.4892	15.6577	16.9883	16.1165	19.6569	16.7105	16.8149	17.7335	19.0267	18.8507	17.0312	17.1409	18.3011	16.105	17.9065	16.8215	16.4076
194	Vitronectin OS=Mus musculus GN=Vtn PE=1 SV=2	VTNC_MOUSE	55 kDa	18.146	26.2995	29.4204	11.0799	12.8313	31.6737	28.7008	27.2803	26.5937	26.7897	26.8821	13.4913	13.4511	16.4275	12.8707	11.5193	8.59859	17.5512	20.8187	14.8063	15.929	11.7093	10.6988	35.1321	33.0352	28.4065	28.6323	21.6177	19.2643	14.5781	12.8946	13.2131	13.2724	10.2965	9.2836	0	0	0	0	2.1289	0	19.5554	27.9867	12.7264	15.2522	27.6814
195	Protein-glutamine gamma-glutamyltransferase 2 OS=Mus musculus GN=Tgm2 PE=1 SV=4	TGM2_MOUSE	77 kDa	18.146	15.1728	15.2174	16.6199	11.7621	17.2766	16.2638	14.6144	16.7442	16.8676	17.9214	21.5861	19.7283	20.7505	21.4511	27.8383	24.8404	12.3891	11.4503	14.8063	15.929	10.7335	14.5893	15.9691	20.2474	21.0418	20.1487	14.4118	17.2365	21.8671	22.105	21.7072	18.0126	19.6569	21.3523	12.331	13.3001	13.0808	14.138	14.9023	17.1409	15.3836	16.6147	22.6991	13.3162	18.1759
196	Cluster of Cytochrome c, somatic OS=Mus musculus GN=Cycs PE=1 SV=2 (CYC_MOUSE)	CYC_MOUSE	12 kDa	21.5484	18.2073	14.2029	22.1599	21.3856	13.4373	14.3504	13.6401	15.7592	14.8832	13.9389	12.5919	14.3478	15.5629	14.5868	15.359	14.331	18.5836	15.6141	15.7933	16.9246	19.5155	15.5619	13.8399	15.9848	16.8335	14.8464	17.5001	16.2226	13.6669	16.5788	16.0445	17.0646	15.9127	16.7105	23.5409	21.0585	24.9725	21.207	20.2245	19.2835	19.5008	14.3349	14.4632	16.9988	15.8712
197	Glutamate dehydrogenase 1, mitochondrial OS=Mus musculus GN=Glud1 PE=1 SV=1	DHE3_MOUSE	61 kDa	19.2801	19.2189	14.2029	14.4039	14.9699	15.357	16.2638	17.5373	16.7442	10.9143	14.9345	14.3907	15.2446	12.1045	15.4448	18.2389	18.1526	16.5188	14.5731	14.8063	14.9335	13.6608	12.6441	14.9045	15.9848	14.7293	14.8464	16.4707	16.2226	16.4003	12.8946	18.8758	12.3244	14.0406	13.9254	12.331	17.7335	14.27	10.6035	14.9023	14.9983	16.4151	15.2918	15.596	14.5228	15.5264
198	Annexin A2 OS=Mus musculus GN=Anxa2 PE=1 SV=2	ANXA2_MOUSE	39 kDa	10.2071	13.1497	14.2029	14.4039	12.8313	15.357	23.9173	18.5116	18.7141	17.8598	16.9258	17.089	17.0381	25.9381	22.3092	21.1187	20.0634	15.4863	17.6959	11.845	13.9379	16.5882	18.4798	20.2276	18.1161	19.9897	14.8464	13.3824	16.2226	24.6005	23.9471	20.7634	20.8567	19.6569	19.4956	11.21	11.0834	11.8917	11.7817	12.7734	10.713	12.959	18.5476	20.5927	15.6722	17.1308
199	NADH dehydrogenase [ubiquinone] 1 alpha subcomplex subunit 5 OS=Mus musculus GN=Ndufa5 PE=1 SV=3	NDUA5_MOUSE	13 kDa	15.8778	18.2073	18.2609	24.3759	26.7319	15.357	16.2638	15.5887	17.7291	11.9065	13.9389	15.2902	13.4511	12.1045	12.0126	14.3991	12.4202	17.5512	22.9006	17.7675	18.9157	17.5639	17.5072	15.9691	14.9191	17.8855	15.9068	19.5589	20.2783	11.8447	11.9735	14.1569	13.2724	13.1046	13.9254	16.8149	21.0585	15.4592	21.207	19.1601	17.1409	20.6908	15.1307	13.2796	18.701	17.4196
200	Inter alpha-trypsin inhibitor, heavy chain 4 OS=Mus musculus GN=Itih4 PE=1 SV=2	ITIH4_MOUSE	105 kDa	20.4143	23.2649	26.3769	15.5119	12.8313	21.1158	24.874	20.4602	21.6689	27.7819	24.8909	2.69826	3.58696	6.91683	6.00631	2.87982	6.68779	26.843	23.9416	22.7029	22.898	14.6366	17.5072	24.486	24.51	24.1981	24.3905	19.5589	20.2783	6.37791	7.36834	2.83138	4.74016	4.68021	4.6418	0	0	0	0	0	0	19.6799	23.4653	4.796	21.4215	22.9036
201	Cluster of Serine/threonine-protein phosphatase 2A 65 kDa regulatory subunit A alpha isoform OS=Mus musculus GN=Ppp2r1a PE=1 SV=3 (2AAA_MOUSE)	2AAA_MOUSE [2]	65 kDa	19.2801	12.1382	17.2464	19.9439	17.1084	19.1962	18.1771	18.5116	12.8044	18.852	18.917	18.8878	16.1413	17.2921	17.1609	20.1587	18.1526	16.5188	14.5731	16.7804	15.929	17.5639	16.5345	14.9045	19.1817	15.7814	13.7859	17.5001	16.2226	19.1337	20.2629	17.932	19.9087	17.7848	16.7105	19.0569	16.6251	22.5942	23.5633	17.0312	18.2122	17.1434	17.7431	17.9656	16.3166	16.2294
202	Junction plakoglobin OS=Mus musculus GN=Jup PE=1 SV=3	PLAK_MOUSE	82 kDa	12.4754	18.2073	21.3044	16.6199	17.1084	18.2364	18.1771	16.563	19.699	19.8442	19.9127	16.1896	17.9348	18.1567	18.877	19.1988	20.0634	18.5836	17.6959	15.7933	16.9246	18.5397	17.5072	18.0983	19.1817	21.0418	14.8464	20.5883	20.2783	20.0449	19.3419	17.932	16.1165	18.7209	18.5672	21.2989	23.2752	19.0267	16.4943	23.4179	20.3548	17.1431	18.7387	18.4034	17.5074	19.0058
203	PDZ and LIM domain protein 5 OS=Mus musculus GN=Pdlim5 PE=1 SV=4	PDLI5_MOUSE	63 kDa	10.2071	15.1728	15.2174	13.2959	14.9699	13.4373	13.3937	17.5373	13.7893	13.8909	13.9389	18.8878	14.3478	16.4275	17.1609	18.2389	17.1972	16.5188	14.5731	14.8063	12.9423	15.6124	12.6441	13.8399	14.9191	14.7293	14.8464	15.4412	17.2365	17.3115	13.8156	16.9883	18.0126	13.1046	16.7105	12.331	17.7335	15.4592	15.3162	14.9023	10.713	13.7726	14.3312	17.0433	14.5162	15.1687
204	Vitamin D-binding protein OS=Mus musculus GN=Gc PE=1 SV=2	VTDB_MOUSE	54 kDa	19.2801	19.2189	22.3189	14.4039	13.9006	20.156	22.9606	22.4088	20.684	23.813	15.9301	11.6925	15.2446	12.9691	13.7287	12.4792	14.331	19.616	24.9825	24.6771	21.9024	16.5882	14.5893	25.5506	24.51	15.7814	19.0882	9.26474	12.167	10.9336	11.9735	11.3255	13.2724	8.42439	7.42688	10.089	8.86673	9.51333	4.71267	9.58003	6.42782	17.8245	20.9921	13.4075	20.3926	17.727
205	Methylcrotonoyl-CoA carboxylase beta chain, mitochondrial OS=Mus musculus GN=Mccc2 PE=1 SV=1	MCCB_MOUSE	61 kDa	21.5484	15.1728	15.2174	17.7279	12.8313	14.3971	13.3937	13.6401	15.7592	13.8909	14.9345	12.5919	12.5544	10.3752	12.0126	13.4392	11.4648	12.3891	12.4912	15.7933	17.9202	15.6124	15.5619	11.7107	12.7878	12.6251	16.9673	14.4118	14.1948	11.8447	10.1315	13.2131	13.2724	12.1686	11.1403	17.9359	14.4084	15.4592	14.138	15.9667	14.9983	16.4996	14.3359	12.073	14.9614	13.7829
206	Lon protease homolog, mitochondrial OS=Mus musculus GN=Lonp1 PE=1 SV=2	LONM_MOUSE	106 kDa	15.8778	13.1497	15.2174	14.4039	14.9699	10.5579	12.437	9.74295	13.7893	14.8832	11.9476	15.2902	11.6576	13.8337	12.0126	13.4392	11.4648	16.5188	13.5322	17.7675	13.9379	17.5639	14.5893	12.7753	13.8535	13.6772	12.7255	12.353	13.1809	12.7558	12.8946	11.3255	12.3244	17.7848	11.1403	14.5729	15.5168	14.27	12.9598	17.0312	18.2122	14.7237	12.2263	12.9497	15.6516	13.0942
207	Sorbin and SH3 domain-containing protein 2 OS=Mus musculus GN=Sorbs2 PE=1 SV=2	SRBS2_MOUSE	132 kDa	11.3413	12.1382	10.1449	13.2959	11.7621	12.4775	12.437	16.563	12.8044	10.9143	10.952	14.3907	16.1413	19.8859	18.877	14.3991	18.1526	13.4215	13.5322	10.8579	13.9379	12.6851	16.5345	9.58147	12.7878	14.7293	12.7255	13.3824	12.167	15.4892	15.6577	13.2131	15.1685	14.0406	12.0687	13.452	14.4084	11.8917	11.7817	12.7734	13.927	11.7365	12.6914	16.9744	13.4949	12.5622
208	NADH dehydrogenase [ubiquinone] 1 alpha subcomplex subunit 12 OS=Mus musculus GN=Ndufa12 PE=1 SV=2	NDUAC_MOUSE	17 kDa	14.7436	20.2304	17.2464	16.6199	18.1777	16.3168	17.2205	17.5373	17.7291	17.8598	16.9258	14.3907	14.3478	14.6983	12.0126	15.359	10.5094	17.5512	16.655	16.7804	17.9202	18.5397	18.4798	10.6461	13.8535	18.9376	14.8464	17.5001	18.2504	11.8447	16.5788	13.2131	12.3244	12.1686	14.8538	20.1779	16.6251	17.8375	16.4943	13.8378	16.0696	17.4036	17.2649	13.553	17.6544	15.6723
209	14-3-3 protein epsilon OS=Mus musculus GN=Ywhae PE=1 SV=1	1433E_MOUSE	29 kDa	12.4754	12.1382	12.1739	18.8359	13.9006	14.3971	16.2638	14.6144	14.7743	12.8987	13.9389	13.4913	11.6576	12.9691	17.1609	17.2789	16.2418	12.3891	11.4503	15.7933	13.9379	15.6124	13.6167	18.0983	14.9191	13.6772	13.7859	11.3236	17.2365	20.0449	12.8946	13.2131	18.9606	19.6569	17.6388	15.6939	12.1918	15.4592	14.138	17.0312	11.7843	13.9048	14.4812	14.7999	13.8	14.8401
210	Peroxiredoxin-2 OS=Mus musculus GN=Prdx2 PE=1 SV=3	PRDX2_MOUSE	22 kDa	13.6095	18.2073	15.2174	23.2679	20.3163	15.357	12.437	17.5373	13.7893	17.8598	16.9258	14.3907	13.4511	14.6983	13.7287	17.2789	18.1526	19.616	20.8187	16.7804	12.9423	15.6124	14.5893	17.0337	17.0504	19.9897	20.1487	14.4118	19.2643	10.9336	11.0525	14.1569	17.0646	14.9767	12.0687	15.6939	21.0585	17.8375	17.6725	14.9023	13.927	18.1237	15.651	15.2834	16.7265	17.9831
211	Aldose reductase OS=Mus musculus GN=Akr1b1 PE=1 SV=3	ALDR_MOUSE	36 kDa	10.2071	10.1152	12.1739	12.1879	16.0392	11.5177	13.3937	10.7172	9.84952	11.9065	10.952	9.89363	10.7609	10.3752	10.2965	12.4792	9.55399	12.3891	13.5322	11.845	11.9468	9.75775	11.6714	11.7107	11.7222	15.7814	10.6046	12.353	9.12522	10.9336	11.0525	13.2131	10.4284	12.1686	10.212	16.8149	15.5168	14.27	14.138	11.7089	11.7843	12.1447	11.3894	10.5599	11.857	11.8828
212	Cytochrome c oxidase subunit NDUFA4 OS=Mus musculus GN=Ndufa4 PE=1 SV=2	NDUA4_MOUSE	9 kDa	9.073	14.1613	14.2029	12.1879	10.6928	11.5177	9.56692	10.7172	11.8194	11.9065	10.952	9.89363	13.4511	10.3752	10.2965	13.4392	10.5094	12.3891	12.4912	11.845	10.9512	13.6608	11.6714	13.8399	15.9848	12.6251	12.7255	13.3824	17.2365	10.9336	12.8946	13.2131	10.4284	10.2965	10.212	8.96797	11.0834	15.4592	11.7817	12.7734	13.927	12.0636	11.08	11.3275	12.1681	14.299
213	Propionyl-CoA carboxylase beta chain, mitochondrial OS=Mus musculus GN=Pccb PE=1 SV=2	PCCB_MOUSE	58 kDa	17.0119	15.1728	13.1884	15.5119	17.1084	15.357	16.2638	17.5373	16.7442	13.8909	14.9345	11.6925	11.6576	12.1045	11.1546	13.4392	11.4648	18.5836	12.4912	14.8063	14.9335	14.6366	15.5619	13.8399	11.7222	13.6772	10.6046	14.4118	12.167	10.9336	11.9735	12.2693	13.2724	11.2325	11.1403	15.6939	15.5168	11.8917	15.3162	15.9667	18.2122	15.5987	15.7879	11.9188	15.1689	12.7371
214	Complement factor H OS=Mus musculus GN=Cfh PE=1 SV=2	CFAH_MOUSE	139 kDa	19.2801	20.2304	20.2899	7.75596	5.34639	26.8747	25.8307	23.3831	17.7291	26.7897	29.869	7.19537	6.27718	9.51064	7.7224	7.67952	9.55399	15.4863	12.4912	19.7417	15.929	8.78197	6.80834	27.6798	24.51	28.4065	25.4509	12.353	10.1391	7.28904	9.21042	7.55034	5.68819	2.80813	4.6418	0	0	0	0	0	2.14261	14.5806	25.0794	7.98985	13.2064	21.4232
215	Ubiquinone biosynthesis protein COQ9, mitochondrial OS=Mus musculus GN=Coq9 PE=1 SV=1	COQ9_MOUSE	35 kDa	14.7436	11.1267	12.1739	13.2959	14.9699	10.5579	11.4803	12.6658	13.7893	12.8987	10.952	8.09479	8.9674	11.2399	6.00631	6.71958	8.59859	13.4215	11.4503	11.845	15.929	12.6851	15.5619	10.6461	8.52522	13.6772	12.7255	13.3824	11.153	10.0224	10.1315	10.3817	9.48032	9.36043	12.0687	16.8149	18.8418	11.8917	16.4943	15.9667	13.927	13.262	12.0573	8.27109	13.4821	11.6849
216	ATP synthase-coupling factor 6, mitochondrial OS=Mus musculus GN=Atp5j PE=1 SV=1	ATP5J_MOUSE	12 kDa	19.2801	14.1613	17.2464	17.7279	18.1777	13.4373	13.3937	16.563	13.7893	11.9065	19.9127	15.2902	14.3478	11.2399	12.8707	14.3991	16.2418	17.5512	16.655	12.8321	15.929	18.5397	15.5619	20.2276	18.1161	17.8855	10.6046	17.5001	16.2226	16.4003	16.5788	14.1569	16.1165	14.9767	15.7821	20.1779	21.0585	17.8375	16.4943	19.1601	18.2122	17.3187	14.8338	14.0649	16.1782	16.7594
217	Methylcrotonoyl-CoA carboxylase subunit alpha, mitochondrial OS=Mus musculus GN=Mccc1 PE=1 SV=2	MCCA_MOUSE	79 kDa	19.2801	13.1497	14.2029	16.6199	16.0392	13.4373	14.3504	12.6658	15.7592	14.8832	10.952	9.89363	13.4511	14.6983	14.5868	13.4392	11.4648	17.5512	15.6141	17.7675	16.9246	15.6124	13.6167	14.9045	14.9191	11.573	15.9068	17.5001	14.1948	11.8447	11.0525	12.2693	11.3764	11.2325	12.0687	13.452	17.7335	17.8375	16.4943	12.7734	10.713	15.8584	13.6747	12.9223	16.1811	14.8331
218	Ornithine aminotransferase, mitochondrial OS=Mus musculus GN=Oat PE=1 SV=1	OAT_MOUSE	48 kDa	11.3413	14.1613	16.2319	14.4039	12.8313	13.4373	8.61023	11.6915	12.8044	10.9143	12.9432	12.5919	14.3478	12.1045	13.7287	11.5193	12.4202	13.4215	12.4912	14.8063	14.9335	15.6124	17.5072	9.58147	11.7222	12.6251	12.7255	18.5295	11.153	10.9336	15.6577	13.2131	11.3764	11.2325	12.0687	14.5729	14.4084	13.0808	11.7817	11.7089	16.0696	13.7939	11.7335	12.7854	14.7953	12.7228
219	Hexokinase-2 OS=Mus musculus GN=Hk2 PE=1 SV=1	HXK2_MOUSE	103 kDa	15.8778	14.1613	12.1739	11.0799	11.7621	14.3971	16.2638	14.6144	12.8044	15.8754	14.9345	15.2902	16.1413	12.9691	12.0126	13.4392	13.3756	13.4215	15.6141	15.7933	16.9246	14.6366	15.5619	10.6461	13.8535	11.573	12.7255	11.3236	13.1809	13.6669	11.9735	12.2693	9.48032	14.9767	14.8538	19.0569	17.7335	14.27	16.4943	14.9023	16.0696	13.011	14.8149	13.8713	15.3253	12.2171
220	Superoxide dismutase [Cu-Zn] OS=Mus musculus GN=Sod1 PE=1 SV=2	SODC_MOUSE	16 kDa	13.6095	15.1728	12.1739	14.4039	18.1777	12.4775	13.3937	13.6401	12.8044	13.8909	15.9301	14.3907	12.5544	11.2399	12.0126	14.3991	16.2418	14.4539	16.655	15.7933	11.9468	15.6124	19.4524	14.9045	15.9848	17.8855	18.0278	15.4412	15.2087	10.9336	11.0525	13.2131	13.2724	14.0406	14.8538	17.9359	19.9501	15.4592	15.3162	17.0312	16.0696	14.7076	13.6895	13.4731	15.6523	16.2421
221	Polymerase I and transcript release factor OS=Mus musculus GN=Ptrf PE=1 SV=1	PTRF_MOUSE	44 kDa	14.7436	14.1613	12.1739	13.2959	14.9699	12.4775	11.4803	12.6658	11.8194	11.9065	10.952	9.89363	11.6576	12.9691	10.2965	12.4792	10.5094	13.4215	13.5322	13.8192	12.9423	13.6608	14.5893	17.0337	13.8535	11.573	12.7255	11.3236	13.1809	10.9336	11.9735	11.3255	10.4284	10.2965	13.9254	12.331	11.0834	13.0808	10.6035	13.8378	16.0696	13.8689	11.8836	11.3009	13.6609	13.2817
222	WD repeat-containing protein 1 OS=Mus musculus GN=Wdr1 PE=1 SV=3	WDR1_MOUSE	66 kDa	13.6095	12.1382	16.2319	11.0799	12.8313	15.357	15.3071	14.6144	15.7592	13.8909	14.9345	17.9884	17.9348	19.0213	18.0189	18.2389	18.1526	11.3567	11.4503	15.7933	12.9423	13.6608	15.5619	15.9691	15.9848	16.8335	15.9068	13.3824	11.153	14.5781	16.5788	19.8196	18.0126	19.6569	17.6388	12.331	15.5168	11.8917	16.4943	14.9023	19.2835	13.1782	14.9772	18.2258	13.4609	14.8716
223	3-hydroxyacyl-CoA dehydrogenase type-2 OS=Mus musculus GN=Hsd17b10 PE=1 SV=4	HCD2_MOUSE	27 kDa	17.0119	14.1613	15.2174	17.7279	20.3163	12.4775	11.4803	12.6658	15.7592	9.9221	14.9345	10.7931	9.86414	12.1045	11.1546	13.4392	12.4202	17.5512	17.6959	17.7675	12.9423	13.6608	15.5619	12.7753	10.6565	14.7293	14.8464	15.4412	15.2087	12.7558	11.9735	13.2131	13.2724	14.9767	13.9254	20.1779	14.4084	16.6483	18.8507	14.9023	14.9983	16.887	12.8733	11.6293	15.8633	13.9429
224	Pyruvate dehydrogenase protein X component, mitochondrial OS=Mus musculus GN=Pdhx PE=1 SV=1	ODPX_MOUSE	54 kDa	13.6095	11.1267	14.2029	13.2959	12.8313	6.71867	6.69684	10.7172	11.8194	10.9143	9.95634	7.19537	8.07066	8.64604	6.86436	8.63946	8.59859	14.4539	9.36843	11.845	12.9423	13.6608	8.75358	10.6461	10.6565	10.5209	13.7859	12.353	13.1809	10.0224	7.36834	9.43792	11.3764	8.42439	7.42688	13.452	14.4084	13.0808	10.6035	12.7734	14.9983	13.0133	9.47047	8.00241	11.8374	11.8572
225	Cluster of Transgelin-2 OS=Mus musculus GN=Tagln2 PE=1 SV=4 (TAGL2_MOUSE)	TAGL2_MOUSE	22 kDa	9.073	11.1267	13.1884	9.97195	12.8313	13.4373	14.3504	12.6658	13.7893	14.8832	13.9389	18.8878	16.1413	15.5629	16.3029	18.2389	19.108	11.3567	10.4094	10.8579	8.96008	10.7335	12.6441	15.9691	11.7222	12.6251	14.8464	10.2942	9.12522	16.4003	16.5788	16.0445	16.1165	14.9767	14.8538	10.089	5.54171	9.51333	10.6035	13.8378	10.713	11.2383	13.8442	17.3736	10.8269	12.4304
226	Prohibitin-2 OS=Mus musculus GN=Phb2 PE=1 SV=1	PHB2_MOUSE	33 kDa	10.2071	10.1152	9.13045	9.97195	7.48495	5.75886	7.65354	6.82007	6.89466	4.96105	5.9738	5.39653	4.4837	5.18762	6.00631	5.75964	4.777	10.3242	6.24562	6.90959	5.97338	8.78197	6.80834	7.45226	8.52522	9.46882	8.48365	9.26474	8.1113	6.37791	4.60521	5.66275	3.79213	7.48834	4.6418	7.84697	5.54171	7.135	11.7817	8.51558	9.64174	9.38193	6.34366	5.26847	7.50719	8.551
227	Peptidyl-prolyl cis-trans isomerase A OS=Mus musculus GN=Ppia PE=1 SV=2	PPIA_MOUSE	18 kDa	13.6095	12.1382	12.1739	12.1879	9.6235	9.5981	16.2638	12.6658	11.8194	13.8909	12.9432	12.5919	15.2446	12.9691	12.0126	14.3991	14.331	11.3567	10.4094	9.87084	11.9468	11.7093	9.7262	11.7107	11.7222	13.6772	14.8464	10.2942	9.12522	17.3115	15.6577	16.0445	16.1165	14.0406	13.9254	11.21	12.1918	11.8917	11.7817	11.7089	8.57043	11.9466	12.8636	13.5914	10.8365	11.896
228	Peroxiredoxin-6 OS=Mus musculus GN=Prdx6 PE=1 SV=3	PRDX6_MOUSE	25 kDa	17.0119	16.1843	15.2174	16.6199	19.247	13.4373	14.3504	14.6144	14.7743	17.8598	15.9301	17.089	11.6576	13.8337	13.7287	14.3991	11.4648	17.5512	17.6959	16.7804	18.9157	17.5639	15.5619	17.0337	17.0504	13.6772	16.9673	19.5589	16.2226	12.7558	11.9735	16.9883	16.1165	14.0406	13.9254	17.9359	18.8418	19.0267	17.6725	15.9667	18.2122	16.8561	15.1611	13.6955	17.3449	16.7517
229	Protein deglycase DJ-1 OS=Mus musculus GN=Park7 PE=1 SV=1	PARK7_MOUSE	20 kDa	11.3413	15.1728	11.1594	13.2959	16.0392	12.4775	12.437	18.5116	12.8044	12.8987	12.9432	11.6925	12.5544	9.51064	12.0126	12.4792	13.3756	13.4215	13.5322	12.8321	11.9468	14.6366	14.5893	11.7107	13.8535	12.6251	11.665	15.4412	11.153	9.1113	14.7367	11.3255	16.1165	13.1046	12.997	14.5729	15.5168	14.27	14.138	14.9023	13.927	13.4017	13.6787	11.9375	13.4931	12.7414
230	Sorbin and SH3 domain-containing protein 1 OS=Mus musculus GN=Sorbs1 PE=1 SV=2	SRBS1_MOUSE	143 kDa	11.3413	9.10367	10.1449	12.1879	11.7621	11.5177	11.4803	13.6401	10.8345	11.9065	8.96071	9.89363	8.9674	8.64604	8.58045	9.5994	10.5094	10.3242	10.4094	13.8192	11.9468	13.6608	11.6714	11.7107	8.52522	9.46882	12.7255	9.26474	11.153	8.20017	8.28938	10.3817	11.3764	11.2325	12.0687	14.5729	13.3001	13.0808	10.6035	17.0312	12.8556	10.908	11.39	9.36605	11.972	10.4747
231	Ig heavy chain V region MOPC 47A OS=Mus musculus PE=1 SV=1	HVM17_MOUSE	13 kDa	4.5365	10.1152	4.05798	9.97195	9.6235	9.5981	5.74015	4.87148	3.93981	3.96884	5.9738	8.09479	6.27718	4.32302	6.00631	4.7997	3.8216	9.29181	10.4094	6.90959	12.9423	4.87887	5.83572	8.51686	4.26261	5.26046	8.48365	5.14708	9.12522	9.1113	3.68417	4.71896	2.8441	2.80813	2.78508	6.72598	11.0834	8.32416	10.6035	4.25779	5.35652	7.66102	5.68203	5.55377	8.37795	6.79931
232	Atypical kinase ADCK3, mitochondrial OS=Mus musculus GN=Adck3 PE=1 SV=2	ADCK3_MOUSE	72 kDa	14.7436	13.1497	11.1594	16.6199	12.8313	10.5579	8.61023	7.79436	10.8345	8.92989	9.95634	10.7931	9.86414	7.78144	10.2965	8.63946	9.55399	10.3242	12.4912	10.8579	10.9512	11.7093	10.6988	7.45226	9.59087	10.5209	9.5441	11.3236	9.12522	10.0224	11.0525	9.43792	12.3244	9.36043	11.1403	15.6939	18.8418	11.8917	12.9598	12.7734	13.927	13.7008	9.4472	9.4881	11.1721	9.59282
233	Apoptosis-inducing factor 1, mitochondrial OS=Mus musculus GN=Aifm1 PE=1 SV=1	AIFM1_MOUSE	67 kDa	13.6095	14.1613	18.2609	11.0799	12.8313	13.4373	11.4803	11.6915	15.7592	10.9143	10.952	12.5919	9.86414	10.3752	9.43849	13.4392	10.5094	14.4539	14.5731	14.8063	12.9423	12.6851	14.5893	10.6461	11.7222	11.573	9.5441	11.3236	12.167	9.1113	7.36834	11.3255	7.58426	11.2325	10.212	11.21	14.4084	13.0808	11.7817	10.6445	12.8556	13.9886	12.3725	11.0364	14.0083	11.1626
234	Citrate lyase subunit beta-like protein, mitochondrial OS=Mus musculus GN=Clybl PE=1 SV=2	CLYBL_MOUSE	38 kDa	15.8778	15.1728	12.1739	15.5119	17.1084	11.5177	10.5236	10.7172	10.8345	12.8987	11.9476	11.6925	8.07066	11.2399	12.8707	13.4392	12.4202	13.4215	10.4094	14.8063	12.9423	13.6608	12.6441	13.8399	13.8535	14.7293	13.7859	14.4118	14.1948	8.20017	11.0525	14.1569	11.3764	12.1686	12.0687	17.9359	17.7335	13.0808	16.4943	12.7734	14.9983	15.169	11.4066	11.6222	12.9807	14.1359
235	NADH dehydrogenase [ubiquinone] 1 beta subcomplex subunit 10 OS=Mus musculus GN=Ndufb10 PE=1 SV=3	NDUBA_MOUSE	21 kDa	15.8778	17.1958	15.2174	17.7279	18.1777	12.4775	13.3937	14.6144	15.7592	12.8987	13.9389	12.5919	12.5544	15.5629	12.8707	13.4392	14.331	16.5188	17.6959	14.8063	16.9246	15.6124	16.5345	14.9045	12.7878	11.573	13.7859	14.4118	12.167	14.5781	11.0525	10.3817	10.4284	12.1686	12.997	14.5729	15.5168	11.8917	14.138	17.0312	17.1409	16.8393	13.8471	13.5583	16.3487	13.2717
236	NADH dehydrogenase [ubiquinone] 1 alpha subcomplex subunit 8 OS=Mus musculus GN=Ndufa8 PE=1 SV=3	NDUA8_MOUSE	20 kDa	11.3413	13.1497	14.2029	14.4039	11.7621	10.5579	13.3937	9.74295	12.8044	11.9065	9.95634	10.7931	11.6576	11.2399	12.8707	11.5193	10.5094	10.3242	11.4503	9.87084	10.9512	18.5397	10.6988	12.7753	9.59087	13.6772	12.7255	12.353	11.153	10.0224	11.9735	9.43792	10.4284	13.1046	11.1403	15.6939	14.4084	14.27	12.9598	11.7089	18.2122	12.972	11.3936	11.4316	11.9725	12.0458
237	NADH dehydrogenase [ubiquinone] 1 beta subcomplex subunit 9 OS=Mus musculus GN=Ndufb9 PE=1 SV=3	NDUB9_MOUSE	22 kDa	17.0119	15.1728	12.1739	9.97195	10.6928	13.4373	12.437	11.6915	14.7743	13.8909	13.9389	12.5919	12.5544	12.9691	8.58045	12.4792	10.5094	12.3891	11.4503	12.8321	13.9379	14.6366	16.5345	11.7107	9.59087	12.6251	11.665	15.4412	13.1809	10.9336	11.9735	10.3817	6.63622	12.1686	12.0687	15.6939	16.6251	15.4592	20.0288	12.7734	14.9983	13.0047	13.3617	11.6141	13.6301	12.369
238	Hydroxysteroid dehydrogenase-like protein 2 OS=Mus musculus GN=Hsdl2 PE=1 SV=1	HSDL2_MOUSE	54 kDa	11.3413	10.1152	8.11596	13.2959	10.6928	10.5579	8.61023	9.74295	11.8194	8.92989	9.95634	8.09479	8.07066	6.05223	7.7224	6.71958	11.4648	12.3891	10.4094	8.88376	12.9423	9.75775	11.6714	8.51686	10.6565	7.36464	9.5441	10.2942	12.167	11.8447	7.36834	7.55034	7.58426	9.36043	9.2836	15.6939	12.1918	14.27	9.42534	15.9667	12.8556	10.7122	9.93612	8.02074	11.009	9.75721
239	Periostin OS=Mus musculus GN=Postn PE=1 SV=2	POSTN_MOUSE	93 kDa	0	0	0	0	0	3.83924	1.91338	1.94859	1.9699	1.98442	1.99127	32.3792	35.8696	32.855	33.4638	28.7982	30.5728	0	0	0	0	2.92732	1.94524	2.12922	2.1313	3.15627	3.18137	2.05883	2.02783	36.4452	32.2365	34.9203	38.8693	29.0173	29.7075	0	0	0	0	0	2.14261	0	2.27447	32.3231	0	2.44747
240	Cytochrome c oxidase subunit 4 isoform 1, mitochondrial OS=Mus musculus GN=Cox4i1 PE=1 SV=2	COX41_MOUSE	20 kDa	11.3413	11.1267	12.1739	17.7279	14.9699	7.67848	6.69684	8.76866	9.84952	6.94547	5.9738	6.29595	6.27718	6.91683	5.14827	8.63946	10.5094	5.16212	7.28656	8.88376	8.96008	8.78197	5.83572	8.51686	9.59087	8.41673	11.665	6.1765	6.08348	7.28904	6.44729	10.3817	6.63622	7.48834	6.49852	13.452	11.0834	7.135	11.7817	7.45114	5.35652	13.4679	7.65213	7.29785	7.48503	8.40824
241	Branched-chain-amino-acid aminotransferase, mitochondrial OS=Mus musculus GN=Bcat2 PE=1 SV=2	BCAT2_MOUSE	44 kDa	15.8778	15.1728	12.1739	16.6199	17.1084	11.5177	12.437	14.6144	13.7893	13.8909	14.9345	11.6925	11.6576	13.8337	12.0126	13.4392	11.4648	11.3567	15.6141	12.8321	12.9423	14.6366	14.5893	13.8399	8.52522	12.6251	13.7859	16.4707	16.2226	13.6669	11.0525	14.1569	15.1685	14.9767	14.8538	17.9359	16.6251	17.8375	16.4943	14.9023	13.927	15.3906	13.5307	12.3501	13.6618	13.5782
242	NADH dehydrogenase [ubiquinone] iron-sulfur protein 6, mitochondrial OS=Mus musculus GN=Ndufs6 PE=1 SV=2	NDUS6_MOUSE	13 kDa	13.6095	14.1613	15.2174	15.5119	14.9699	10.5579	12.437	10.7172	12.8044	13.8909	12.9432	11.6925	10.7609	9.51064	9.43849	11.5193	13.3756	17.5512	14.5731	13.8192	16.9246	13.6608	13.6167	13.8399	13.8535	13.6772	13.7859	13.3824	16.2226	10.0224	9.21042	12.2693	13.2724	10.2965	12.0687	19.0569	16.6251	14.27	12.9598	12.7734	12.8556	14.694	12.2251	11.0496	15.0243	14.1269
243	Xin actin-binding repeat-containing protein 2 OS=Mus musculus GN=Xirp2 PE=1 SV=1	XIRP2_MOUSE	428 kDa	3.40238	5.0576	4.05798	0	0	15.357	12.437	9.74295	7.87962	7.93768	11.9476	2.69826	2.69022	11.2399	14.5868	15.359	12.4202	3.09727	3.12281	2.96125	1.99113	0	0	10.6461	11.7222	5.26046	5.30228	2.05883	0	7.28904	6.44729	2.83138	4.74016	2.80813	4.6418	0	0	0	0	0	0	0	10.8836	9.83239	1.86208	5.83164
244	3-hydroxyisobutyrate dehydrogenase, mitochondrial OS=Mus musculus GN=Hibadh PE=1 SV=1	3HIDH_MOUSE	35 kDa	14.7436	15.1728	13.1884	18.8359	18.1777	12.4775	14.3504	15.5887	15.7592	12.8987	14.9345	11.6925	12.5544	13.8337	12.0126	14.3991	14.331	17.5512	16.655	15.7933	16.9246	13.6608	12.6441	11.7107	13.8535	12.6251	14.8464	14.4118	18.2504	11.8447	12.8946	12.2693	12.3244	14.9767	13.9254	19.0569	19.9501	15.4592	12.9598	15.9667	13.927	16.0237	14.3349	13.1372	15.5382	14.283
245	Cathepsin D OS=Mus musculus GN=Ctsd PE=1 SV=1	CATD_MOUSE	45 kDa	9.073	8.09215	7.10146	7.75596	6.41567	10.5579	11.4803	10.7172	10.8345	12.8987	9.95634	17.089	17.0381	13.8337	14.5868	16.319	14.331	7.22696	7.28656	7.89667	8.96008	7.8062	8.75358	12.7753	8.52522	8.41673	9.5441	3.08825	5.06957	15.4892	18.4208	12.2693	16.1165	13.1046	13.9254	7.84697	8.86673	7.135	4.71267	5.32224	5.35652	7.68765	11.0742	15.5329	7.98834	7.90319
246	NADH dehydrogenase [ubiquinone] iron-sulfur protein 8, mitochondrial OS=Mus musculus GN=Ndufs8 PE=1 SV=1	NDUS8_MOUSE	24 kDa	9.073	12.1382	12.1739	11.0799	11.7621	12.4775	6.69684	10.7172	9.84952	9.9221	8.96071	8.99421	10.7609	9.51064	8.58045	8.63946	7.64319	12.3891	10.4094	10.8579	8.96008	7.8062	10.6988	11.7107	7.45956	9.46882	9.5441	7.20591	9.12522	8.20017	9.21042	10.3817	9.48032	8.42439	9.2836	10.089	11.0834	11.8917	7.069	8.51558	9.64174	11.2454	9.77066	9.02147	10.1869	9.08572
247	Elongation factor 1-alpha 2 OS=Mus musculus GN=Eef1a2 PE=1 SV=1	EF1A2_MOUSE	50 kDa	20.4143	21.2419	16.2319	18.8359	16.0392	20.156	33.4842	24.3574	19.699	21.8286	23.8952	26.9826	20.625	28.5319	25.7413	24.9584	21.9742	20.6485	18.7369	21.7158	23.8935	22.4428	18.4798	18.0983	24.51	23.146	24.3905	22.6472	20.2783	29.1562	31.3154	27.37	24.6488	29.0173	25.0657	16.8149	19.9501	17.8375	21.207	28.7401	23.5687	18.5526	23.9034	24.8023	20.9862	22.1784
248	Heterogeneous nuclear ribonucleoprotein K OS=Mus musculus GN=Hnrnpk PE=1 SV=1	HNRPK_MOUSE	51 kDa	9.073	9.10367	8.11596	11.0799	10.6928	11.5177	12.437	8.76866	12.8044	8.92989	13.9389	10.7931	11.6576	12.9691	13.7287	16.319	13.3756	10.3242	9.36843	7.89667	8.96008	11.7093	9.7262	13.8399	14.9191	10.5209	12.7255	9.26474	11.153	10.9336	16.5788	14.1569	12.3244	13.1046	13.9254	10.089	5.54171	9.51333	10.6035	9.58003	7.49913	9.61307	11.3994	13.1405	9.66415	12.0705
249	Phosphatidylethanolamine-binding protein 1 OS=Mus musculus GN=Pebp1 PE=1 SV=3	PEBP1_MOUSE	21 kDa	11.3413	12.1382	11.1594	14.4039	13.9006	11.5177	11.4803	11.6915	9.84952	12.8987	10.952	12.5919	12.5544	10.3752	11.1546	11.5193	10.5094	12.3891	13.5322	10.8579	11.9468	12.6851	16.5345	8.51686	12.7878	12.6251	11.665	10.2942	12.167	10.0224	10.1315	13.2131	11.3764	10.2965	12.997	13.452	16.6251	10.7025	11.7817	14.9023	16.0696	12.5887	11.3983	11.4508	12.9909	11.3427
250	Succinyl-CoA ligase [GDP-forming] subunit beta, mitochondrial OS=Mus musculus GN=Suclg2 PE=1 SV=3	SUCB2_MOUSE	47 kDa	11.3413	9.10367	12.1739	14.4039	12.8313	11.5177	10.5236	11.6915	10.8345	9.9221	8.96071	10.7931	8.07066	9.51064	9.43849	11.5193	11.4648	11.3567	8.3275	12.8321	10.9512	11.7093	9.7262	9.58147	13.8535	10.5209	11.665	9.26474	10.1391	10.0224	9.21042	8.49413	9.48032	11.2325	10.212	12.331	13.3001	8.32416	12.9598	10.6445	14.9983	11.9708	10.575	10.1328	10.8172	10.8375
251	Cluster of Dihydropyrimidinase-related protein 2 OS=Mus musculus GN=Dpysl2 PE=1 SV=2 (DPYL2_MOUSE)	DPYL2_MOUSE	62 kDa	14.7436	10.1152	8.11596	14.4039	9.6235	14.3971	13.3937	11.6915	14.7743	10.9143	8.96071	15.2902	11.6576	15.5629	12.8707	13.4392	13.3756	13.4215	11.4503	9.87084	7.96451	10.7335	11.6714	11.7107	10.6565	7.36464	10.6046	8.23533	7.09739	12.7558	16.5788	14.1569	13.2724	14.0406	14.8538	11.21	11.0834	11.8917	11.7817	11.7089	11.7843	11.4004	12.3553	13.6993	10.852	9.27819
252	Talin-2 OS=Mus musculus GN=Tln2 PE=1 SV=3	TLN2_MOUSE	254 kDa	4.5365	7.08063	8.11596	2.21599	7.48495	8.63829	8.61023	8.76866	9.84952	7.93768	10.952	13.4913	9.86414	11.2399	12.8707	10.5593	7.64319	7.22696	8.3275	6.90959	8.96008	10.7335	8.75358	6.38765	9.59087	7.36464	9.5441	9.26474	12.167	15.4892	17.4998	7.55034	10.4284	13.1046	8.35524	5.60498	8.86673	9.51333	5.89084	8.51558	10.713	5.88681	9.12606	10.9448	8.4852	9.05316
253	Cluster of Hexokinase-1 OS=Mus musculus GN=Hk1 PE=1 SV=3 (HXK1_MOUSE)	HXK1_MOUSE	108 kDa	4.5365	9.10367	6.08697	8.86395	7.48495	12.4775	6.69684	8.76866	9.84952	12.8987	9.95634	12.5919	12.5544	12.9691	11.1546	12.4792	11.4648	8.25938	9.36843	8.88376	7.96451	11.7093	8.75358	8.51686	9.59087	9.46882	8.48365	12.353	11.153	11.8447	12.8946	12.2693	9.48032	14.0406	12.997	10.089	7.75839	9.51333	9.42534	12.7734	14.9983	7.21521	10.1079	12.2023	9.15649	9.92771
254	NADH dehydrogenase [ubiquinone] iron-sulfur protein 4, mitochondrial OS=Mus musculus GN=Ndufs4 PE=1 SV=3	NDUS4_MOUSE	20 kDa	14.7436	12.1382	13.1884	15.5119	12.8313	10.5579	12.437	11.6915	13.7893	12.8987	12.9432	11.6925	11.6576	6.91683	7.7224	9.5994	9.55399	12.3891	13.5322	11.845	12.9423	12.6851	10.6988	12.7753	9.59087	11.573	10.6046	11.3236	11.153	9.1113	11.9735	10.3817	13.2724	9.36043	12.997	12.331	14.4084	15.4592	16.4943	11.7089	14.9983	13.6827	12.3863	9.52379	12.3487	11.1701
255	Complement C4-B OS=Mus musculus GN=C4b PE=1 SV=3	CO4B_MOUSE	193 kDa	9.073	15.1728	15.2174	0	2.13856	24.9551	24.874	22.4088	17.7291	23.813	27.8778	4.49711	4.4837	2.59381	3.43218	1.91988	1.9108	11.3567	8.3275	13.8192	13.9379	3.9031	4.8631	30.8736	35.1665	32.6148	32.8741	2.05883	3.04174	2.73339	2.76313	3.77517	3.79213	1.87209	0	0	0	0	0	0	0	0	23.6096	3.13958	9.3679	22.7716
256	Tropomodulin-1 OS=Mus musculus GN=Tmod1 PE=1 SV=2	TMOD1_MOUSE	40 kDa	10.2071	11.1267	10.1449	11.0799	14.9699	10.5579	12.437	11.6915	10.8345	10.9143	7.96507	11.6925	10.7609	10.3752	11.1546	13.4392	13.3756	14.4539	11.4503	10.8579	11.9468	12.6851	10.6988	10.6461	13.8535	14.7293	12.7255	13.3824	12.167	9.1113	13.8156	12.2693	13.2724	10.2965	11.1403	8.96797	16.6251	14.27	15.3162	10.6445	9.64174	11.5057	10.7334	11.7997	12.0155	12.9173
257	Tenascin OS=Mus musculus GN=Tnc PE=1 SV=1	TENA_MOUSE	232 kDa	0	0	0	0	0	12.4775	12.437	6.82007	4.92476	7.93768	6.96944	37.7757	36.7663	23.3443	23.1672	15.359	16.2418	0	0	0	0	0	0	9.58147	7.45956	9.46882	6.36274	0	0	20.0449	23.0261	33.0327	33.1811	21.529	16.7105	0	0	0	0	0	0	0	8.59441	25.4424	0	5.47877
258	Apolipoprotein A-IV OS=Mus musculus GN=Apoa4 PE=1 SV=3	APOA4_MOUSE	45 kDa	11.3413	10.1152	15.2174	8.86395	10.6928	15.357	15.3071	13.6401	17.7291	20.8364	19.9127	11.6925	10.7609	11.2399	11.1546	8.63946	8.59859	14.4539	15.6141	13.8192	14.9335	13.6608	8.75358	12.7753	15.9848	14.7293	20.1487	13.3824	16.2226	10.9336	12.8946	12.2693	12.3244	11.2325	11.1403	6.72598	8.86673	4.75666	5.89084	8.51558	10.713	11.2461	17.1304	10.3476	13.5392	15.5405
259	ATP synthase subunit g, mitochondrial OS=Mus musculus GN=Atp5l PE=1 SV=1	ATP5L_MOUSE	11 kDa	11.3413	11.1267	14.2029	11.0799	10.6928	9.5981	11.4803	12.6658	13.7893	11.9065	10.952	11.6925	11.6576	11.2399	9.43849	9.5994	8.59859	12.3891	11.4503	13.8192	11.9468	13.6608	10.6988	10.6461	11.7222	13.6772	16.9673	12.353	10.1391	10.9336	10.1315	9.43792	11.3764	13.1046	9.2836	17.9359	16.6251	14.27	14.138	10.6445	12.8556	11.6887	11.732	10.3711	12.3275	12.5841
260	Cluster of Catenin alpha-1 OS=Mus musculus GN=Ctnna1 PE=1 SV=1 (CTNA1_MOUSE)	CTNA1_MOUSE	100 kDa	9.073	9.10367	9.13045	7.75596	5.34639	11.5177	15.3071	11.6915	10.8345	7.93768	11.9476	12.5919	13.4511	15.5629	12.0126	11.5193	14.331	8.25938	8.3275	8.88376	7.96451	9.75775	12.6441	11.7107	8.52522	11.573	11.665	9.26474	9.12522	14.5781	13.8156	15.1007	11.3764	11.2325	12.0687	4.48398	8.86673	5.94583	8.24717	9.58003	13.927	8.08189	11.5393	13.2448	9.30616	10.3106
261	Isoleucine--tRNA ligase, mitochondrial OS=Mus musculus GN=Iars2 PE=1 SV=1	SYIM_MOUSE	113 kDa	9.073	8.09215	9.13045	7.75596	10.6928	6.71867	6.69684	9.74295	7.87962	5.95326	9.95634	8.09479	8.07066	6.05223	6.00631	10.5593	8.59859	10.3242	10.4094	9.87084	12.9423	10.7335	11.6714	5.32304	5.32826	8.41673	9.5441	9.26474	8.1113	8.20017	10.1315	5.66275	7.58426	10.2965	12.0687	14.5729	12.1918	8.32416	8.24717	8.51558	6.42782	8.94887	7.82461	7.89699	10.992	7.6647
262	Heat shock protein 75 kDa, mitochondrial OS=Mus musculus GN=Trap1 PE=1 SV=1	TRAP1_MOUSE	80 kDa	10.2071	8.09215	9.13045	8.86395	11.7621	11.5177	13.3937	11.6915	10.8345	11.9065	11.9476	8.99421	11.6576	7.78144	9.43849	13.4392	9.55399	11.3567	9.36843	10.8579	11.9468	12.6851	12.6441	12.7753	7.45956	11.573	11.665	13.3824	12.167	10.0224	11.0525	10.3817	10.4284	11.2325	9.2836	11.21	13.3001	10.7025	9.42534	9.58003	10.713	9.61115	11.8819	10.1442	11.4765	11.5037
263	Catalase OS=Mus musculus GN=Cat PE=1 SV=4	CATA_MOUSE	60 kDa	10.2071	11.1267	13.1884	9.97195	10.6928	10.5579	10.5236	11.6915	13.7893	13.8909	9.95634	11.6925	10.7609	9.51064	7.7224	13.4392	10.5094	11.3567	12.4912	12.8321	12.9423	12.6851	14.5893	11.7107	11.7222	11.573	9.5441	13.3824	11.153	10.0224	11.0525	8.49413	5.68819	8.42439	7.42688	10.089	9.97507	14.27	15.3162	9.58003	9.64174	11.0374	11.7349	10.6058	12.8161	11.5142
264	Perilipin-3 OS=Mus musculus GN=Plin3 PE=1 SV=1	PLIN3_MOUSE	47 kDa	14.7436	12.1382	10.1449	15.5119	17.1084	11.5177	8.61023	9.74295	8.86457	10.9143	11.9476	9.89363	11.6576	8.64604	9.43849	7.67952	9.55399	8.25938	10.4094	13.8192	10.9512	11.7093	10.6988	5.32304	6.39391	9.46882	7.42319	9.26474	10.1391	8.20017	8.28938	10.3817	15.1685	13.1046	12.0687	17.9359	18.8418	16.6483	14.138	15.9667	13.927	13.9294	10.2662	9.47822	10.9745	8.00214
265	Cluster of Enoyl-CoA delta isomerase 2, mitochondrial OS=Mus musculus GN=Eci2 PE=1 SV=2 (ECI2_MOUSE)	ECI2_MOUSE [2]	43 kDa	12.4754	9.10367	11.1594	9.97195	9.6235	10.5579	8.61023	11.6915	9.84952	7.93768	9.95634	8.99421	8.07066	8.64604	7.7224	9.5994	10.5094	10.3242	12.4912	11.845	12.9423	9.75775	10.6988	8.51686	8.52522	8.41673	9.5441	9.26474	10.1391	7.28904	10.1315	8.49413	9.48032	10.2965	10.212	15.6939	9.97507	10.7025	16.4943	7.45114	10.713	10.4668	9.7672	8.92368	11.3432	9.0678
266	Elongation factor 1-gamma OS=Mus musculus GN=Eef1g PE=1 SV=3	EF1G_MOUSE	50 kDa	5.67063	4.04608	3.04348	6.64796	7.48495	11.5177	13.3937	8.76866	9.84952	10.9143	7.96507	10.7931	13.4511	12.1045	11.1546	13.4392	9.55399	5.16212	6.24562	8.88376	8.96008	8.78197	3.89048	10.6461	11.7222	7.36464	9.5441	6.1765	8.1113	9.1113	11.0525	14.1569	12.3244	12.1686	10.212	5.60498	5.54171	4.75666	5.89084	7.45114	7.49913	5.37862	10.4015	11.7494	6.98734	8.92747
267	Heat shock protein beta-6 OS=Mus musculus GN=Hspb6 PE=1 SV=1	HSPB6_MOUSE	18 kDa	14.7436	11.1267	12.1739	13.2959	13.9006	13.4373	10.5236	11.6915	11.8194	10.9143	10.952	8.99421	13.4511	11.2399	12.8707	8.63946	12.4202	10.3242	12.4912	12.8321	11.9468	12.6851	12.6441	12.7753	9.59087	15.7814	12.7255	13.3824	14.1948	10.9336	10.1315	13.2131	11.3764	11.2325	13.9254	15.6939	15.5168	16.6483	17.6725	10.6445	13.927	13.0482	11.5564	11.2692	12.1539	13.075
268	Cytochrome b-c1 complex subunit 6, mitochondrial OS=Mus musculus GN=Uqcrh PE=1 SV=2	QCR6_MOUSE	10 kDa	9.073	13.1497	11.1594	12.1879	8.55422	9.5981	9.56692	9.74295	8.86457	10.9143	11.9476	8.99421	6.27718	9.51064	6.86436	5.75964	10.5094	11.3567	10.4094	12.8321	9.95564	9.75775	8.75358	7.45226	8.52522	7.36464	7.42319	11.3236	12.167	8.20017	6.44729	10.3817	12.3244	7.48834	7.42688	11.21	11.0834	9.51333	10.6035	11.7089	12.8556	10.8249	10.1057	7.9859	10.5108	9.04264
269	Cathepsin B OS=Mus musculus GN=Ctsb PE=1 SV=2	CATB_MOUSE	37 kDa	5.67063	5.0576	7.10146	7.75596	9.6235	12.4775	9.56692	10.7172	9.84952	7.93768	8.96071	13.4913	12.5544	11.2399	11.1546	13.4392	10.5094	5.16212	6.24562	6.90959	4.97782	9.75775	6.80834	9.58147	13.8535	10.5209	11.665	6.1765	8.1113	16.4003	18.4208	11.3255	11.3764	14.9767	13.9254	5.60498	3.32502	3.5675	5.89084	4.25779	4.28522	7.04183	9.91827	12.0648	6.64354	9.98478
270	Cofilin-1 OS=Mus musculus GN=Cfl1 PE=1 SV=3	COF1_MOUSE	19 kDa	7.93888	11.1267	10.1449	12.1879	11.7621	15.357	15.3071	12.6658	14.7743	13.8909	15.9301	17.089	17.0381	17.2921	17.1609	17.2789	20.0634	7.22696	9.36843	6.90959	9.95564	11.7093	10.6988	19.1629	15.9848	16.8335	14.8464	10.2942	11.153	16.4003	18.4208	17.932	20.8567	17.7848	16.7105	6.72598	6.65005	5.94583	7.069	9.58003	7.49913	10.6321	14.6542	17.6537	9.31146	14.7125
271	UTP--glucose-1-phosphate uridylyltransferase OS=Mus musculus GN=Ugp2 PE=1 SV=3	UGPA_MOUSE	57 kDa	10.2071	6.06911	10.1449	6.64796	4.27711	4.79905	5.74015	5.84577	7.87962	7.93768	7.96507	8.09479	8.07066	6.05223	9.43849	2.87982	4.777	8.25938	6.24562	10.8579	8.96008	8.78197	8.75358	3.19382	4.26261	7.36464	5.30228	10.2942	9.12522	7.28904	6.44729	6.60654	8.53229	9.36043	8.35524	8.96797	6.65005	4.75666	4.71267	12.7734	13.927	7.46925	6.69456	6.55216	8.64309	6.59045
272	Cluster of Serine/threonine-protein phosphatase PP1-beta catalytic subunit OS=Mus musculus GN=Ppp1cb PE=1 SV=3 (PP1B_MOUSE)	PP1B_MOUSE [2]	37 kDa	9.073	8.09215	8.11596	6.64796	7.48495	11.5177	7.65354	6.82007	6.89466	7.93768	6.96944	7.19537	8.9674	8.64604	11.1546	10.5593	7.64319	4.12969	8.3275	4.93542	5.97338	6.83042	9.7262	6.38765	9.59087	8.41673	8.48365	9.26474	6.08348	11.8447	11.0525	8.49413	7.58426	6.5523	9.2836	4.48398	6.65005	5.94583	2.35633	5.32224	7.49913	7.8828	7.96552	9.02765	6.65377	8.03785
273	Acyl carrier protein, mitochondrial OS=Mus musculus GN=Ndufab1 PE=1 SV=1	ACPM_MOUSE	17 kDa	11.3413	10.1152	13.1884	14.4039	10.6928	7.67848	8.61023	10.7172	10.8345	12.8987	12.9432	8.09479	9.86414	7.78144	8.58045	7.67952	7.64319	11.3567	11.4503	11.845	11.9468	11.7093	12.6441	10.6461	9.59087	12.6251	8.48365	11.3236	9.12522	9.1113	6.44729	9.43792	7.58426	8.42439	8.35524	13.452	14.4084	9.51333	12.9598	12.7734	12.8556	11.9483	10.6137	8.27392	11.8253	10.2991
274	10 kDa heat shock protein, mitochondrial OS=Mus musculus GN=Hspe1 PE=1 SV=2	CH10_MOUSE	11 kDa	6.80475	6.06911	5.07247	5.53997	8.55422	5.75886	5.74015	5.84577	7.87962	5.95326	5.9738	4.49711	6.27718	6.05223	6.00631	7.67952	5.73239	7.22696	8.3275	6.90959	9.95564	5.85465	8.75358	7.45226	5.32826	7.36464	6.36274	6.1765	7.09739	7.28904	6.44729	5.66275	6.63622	6.5523	5.57016	10.089	6.65005	7.135	9.42534	7.45114	5.35652	6.40811	6.19191	6.04079	7.83799	6.6303
275	Complement component 1 Q subcomponent-binding protein, mitochondrial OS=Mus musculus GN=C1qbp PE=1 SV=1	C1QBP_MOUSE	31 kDa	10.2071	12.1382	13.1884	16.6199	12.8313	11.5177	12.437	12.6658	11.8194	12.8987	10.952	10.7931	9.86414	10.3752	9.43849	10.5593	11.4648	13.4215	11.4503	14.8063	13.9379	10.7335	14.5893	12.7753	11.7222	13.6772	11.665	11.3236	12.167	7.28904	11.9735	12.2693	9.48032	12.1686	10.212	16.8149	12.1918	11.8917	11.7817	12.7734	10.713	12.997	12.0484	10.4158	13.1565	12.2217
276	Tropomyosin alpha-4 chain OS=Mus musculus GN=Tpm4 PE=1 SV=3	TPM4_MOUSE	28 kDa	11.3413	10.1152	8.11596	9.97195	7.48495	9.5981	13.3937	13.6401	13.7893	12.8987	12.9432	23.3849	18.8315	19.0213	18.0189	20.1587	18.1526	13.4215	10.4094	10.8579	7.96451	9.75775	13.6167	17.0337	13.8535	12.6251	11.665	11.3236	13.1809	19.1337	18.4208	16.0445	18.0126	14.0406	17.6388	6.72598	8.86673	9.51333	14.138	11.7089	9.64174	9.40586	12.7105	19.5947	11.0046	13.2803
277	Haptoglobin OS=Mus musculus GN=Hp PE=1 SV=1	HPT_MOUSE	39 kDa	23.8166	26.2995	20.2899	15.5119	9.6235	16.3168	18.1771	18.5116	13.7893	8.92989	4.97817	1.79884	1.79348	0	1.71609	0	0	18.5836	23.9416	19.7417	21.9024	19.5155	15.5619	14.9045	18.1161	6.31255	7.42319	7.20591	9.12522	1.82226	2.76313	0	0	0	0	0	0	0	0	0	0	19.1083	13.4505	0	19.8744	10.5146
278	EH domain-containing protein 4 OS=Mus musculus GN=Ehd4 PE=1 SV=1	EHD4_MOUSE	61 kDa	14.7436	6.06911	8.11596	6.64796	7.48495	9.5981	9.56692	8.76866	11.8194	6.94547	11.9476	10.7931	10.7609	13.8337	15.4448	11.5193	11.4648	9.29181	5.20468	5.9225	6.96895	9.75775	9.7262	9.58147	8.52522	8.41673	6.36274	12.353	10.1391	11.8447	14.7367	14.1569	13.2724	13.1046	9.2836	3.36299	5.54171	5.94583	8.24717	9.58003	6.42782	8.61232	9.77436	12.3027	7.81198	9.22971
279	Dehydrogenase/reductase SDR family member 4 OS=Mus musculus GN=Dhrs4 PE=1 SV=3	DHRS4_MOUSE	30 kDa	12.4754	11.1267	10.1449	9.97195	13.9006	7.67848	10.5236	8.76866	9.84952	7.93768	8.96071	8.09479	9.86414	10.3752	8.58045	10.5593	7.64319	11.3567	11.4503	10.8579	9.95564	11.7093	10.6988	11.7107	11.7222	9.46882	9.5441	12.353	9.12522	7.28904	8.28938	9.43792	8.53229	9.36043	8.35524	14.5729	9.97507	10.7025	11.7817	10.6445	9.64174	11.5239	8.95311	9.18619	11.0048	10.654
280	Cluster of Eukaryotic initiation factor 4A-I OS=Mus musculus GN=Eif4a1 PE=1 SV=1 (IF4A1_MOUSE)	IF4A1_MOUSE [2]	46 kDa	12.4754	8.09215	6.08697	11.0799	8.55422	12.4775	13.3937	12.6658	11.8194	15.8754	12.9432	13.4913	12.5544	14.6983	14.5868	14.3991	16.2418	11.3567	9.36843	9.87084	12.9423	9.75775	11.6714	12.7753	15.9848	11.573	12.7255	11.3236	13.1809	11.8447	11.9735	12.2693	14.2205	12.1686	13.9254	6.72598	6.65005	5.94583	5.89084	4.25779	6.42782	9.25773	13.1958	14.3286	10.8279	12.9272
281	Cysteine-rich protein 2 OS=Mus musculus GN=Crip2 PE=1 SV=1	CRIP2_MOUSE	23 kDa	7.93888	12.1382	11.1594	8.86395	9.6235	10.5579	8.61023	8.76866	10.8345	8.92989	9.95634	10.7931	7.17392	6.91683	10.2965	9.5994	9.55399	11.3567	11.4503	6.90959	12.9423	10.7335	12.6441	11.7107	8.52522	9.46882	10.6046	10.2942	10.1391	8.20017	11.0525	9.43792	9.48032	9.36043	10.212	17.9359	11.0834	10.7025	9.42534	7.45114	9.64174	9.9448	9.60958	9.05562	11.0061	10.1238
282	Heat shock 70 kDa protein 4 OS=Mus musculus GN=Hspa4 PE=1 SV=1	HSP74_MOUSE	94 kDa	7.93888	7.08063	7.10146	11.0799	4.27711	8.63829	6.69684	4.87148	10.8345	9.9221	7.96507	8.99421	8.07066	13.8337	9.43849	11.5193	9.55399	8.25938	8.3275	6.90959	8.96008	9.75775	6.80834	7.45226	6.39391	10.5209	6.36274	10.2942	9.12522	7.28904	11.9735	12.2693	11.3764	10.2965	7.42688	6.72598	7.75839	8.32416	9.42534	9.58003	6.42782	7.49561	8.15471	10.235	8.17044	8.3582
283	T-complex protein 1 subunit alpha OS=Mus musculus GN=Tcp1 PE=1 SV=3	TCPA_MOUSE	60 kDa	6.80475	5.0576	6.08697	6.64796	7.48495	9.5981	8.61023	8.76866	9.84952	7.93768	8.96071	8.09479	8.9674	10.3752	9.43849	9.5994	10.5094	5.16212	5.20468	7.89667	5.97338	4.87887	4.8631	9.58147	9.59087	9.46882	8.48365	9.26474	6.08348	11.8447	9.21042	9.43792	12.3244	10.2965	8.35524	7.84697	6.65005	5.94583	4.71267	7.45114	4.28522	6.41645	8.95415	9.49745	5.66314	8.7455
284	Delta-1-pyrroline-5-carboxylate dehydrogenase, mitochondrial OS=Mus musculus GN=Aldh4a1 PE=1 SV=3	AL4A1_MOUSE	62 kDa	10.2071	8.09215	10.1449	12.1879	10.6928	11.5177	9.56692	8.76866	7.87962	12.8987	8.96071	6.29595	8.07066	11.2399	6.86436	10.5593	7.64319	9.29181	13.5322	9.87084	8.96008	14.6366	10.6988	7.45226	7.45956	10.5209	11.665	10.2942	11.153	9.1113	10.1315	7.55034	6.63622	10.2965	7.42688	13.452	13.3001	10.7025	12.9598	12.7734	10.713	10.265	9.93206	8.44556	11.1651	9.75749
285	Profilin-1 OS=Mus musculus GN=Pfn1 PE=1 SV=2	PROF1_MOUSE	15 kDa	7.93888	8.09215	7.10146	7.75596	6.41567	11.5177	8.61023	8.76866	11.8194	11.9065	10.952	13.4913	12.5544	10.3752	8.58045	8.63946	9.55399	8.25938	8.3275	6.90959	5.97338	5.85465	5.83572	11.7107	6.39391	5.26046	9.5441	5.14708	7.09739	10.0224	10.1315	11.3255	8.53229	9.36043	9.2836	6.72598	6.65005	5.94583	7.069	6.38669	7.49913	7.46082	10.5958	10.5325	6.86004	7.52561
286	Inorganic pyrophosphatase 2, mitochondrial OS=Mus musculus GN=Ppa2 PE=1 SV=1	IPYR2_MOUSE	38 kDa	11.3413	8.09215	7.10146	14.4039	13.9006	6.71867	9.56692	9.74295	10.8345	6.94547	6.96944	6.29595	6.27718	8.64604	8.58045	10.5593	9.55399	11.3567	8.3275	7.89667	10.9512	9.75775	11.6714	4.25843	6.39391	8.41673	9.5441	10.2942	11.153	8.20017	8.28938	6.60654	7.58426	5.61626	8.35524	12.331	13.3001	9.51333	9.42534	6.38669	10.713	10.9679	8.46299	8.31882	9.99354	8.3434
287	Cluster of EH domain-containing protein 1 OS=Mus musculus GN=Ehd1 PE=1 SV=1 (EHD1_MOUSE)	EHD1_MOUSE	61 kDa	9.073	8.09215	5.07247	3.32398	7.48495	9.5981	7.65354	8.76866	10.8345	8.92989	10.952	9.89363	10.7609	5.18762	9.43849	6.71958	7.64319	7.22696	6.24562	8.88376	5.97338	7.8062	8.75358	7.45226	6.39391	7.36464	6.36274	11.3236	6.08348	10.9336	8.28938	8.49413	9.48032	11.2325	9.2836	4.48398	8.86673	5.94583	4.71267	9.58003	10.713	6.60931	9.4561	8.2739	7.48158	7.49677
288	Adenylyl cyclase-associated protein 1 OS=Mus musculus GN=Cap1 PE=1 SV=4	CAP1_MOUSE	52 kDa	7.93888	10.1152	14.2029	6.64796	7.48495	14.3971	17.2205	11.6915	10.8345	11.9065	12.9432	14.3907	16.1413	17.2921	15.4448	17.2789	12.4202	8.25938	8.3275	6.90959	5.97338	8.78197	6.80834	18.0983	13.8535	11.573	14.8464	7.20591	8.1113	17.3115	15.6577	14.1569	15.1685	12.1686	13.9254	2.24199	0	9.51333	9.42534	6.38669	6.42782	9.27798	13.1656	15.4947	7.51003	12.2814
289	NADH dehydrogenase [ubiquinone] 1 alpha subcomplex subunit 6 OS=Mus musculus GN=Ndufa6 PE=1 SV=1	NDUA6_MOUSE	15 kDa	10.2071	13.1497	11.1594	9.97195	12.8313	11.5177	10.5236	10.7172	7.87962	6.94547	9.95634	8.09479	7.17392	7.78144	6.86436	9.5994	8.59859	11.3567	10.4094	7.89667	9.95564	7.8062	8.75358	10.6461	9.59087	8.41673	8.48365	10.2942	10.1391	9.1113	7.36834	7.55034	8.53229	7.48834	10.212	8.96797	11.0834	8.32416	8.24717	13.8378	10.713	11.4639	9.59	8.01875	9.36302	9.5951
290	Cullin-associated NEDD8-dissociated protein 2 OS=Mus musculus GN=Cand2 PE=1 SV=2	CAND2_MOUSE	136 kDa	6.80475	7.08063	7.10146	7.75596	7.48495	5.75886	8.61023	6.82007	5.90971	5.95326	7.96507	6.29595	5.38044	7.78144	7.7224	7.67952	4.777	8.25938	7.28656	5.9225	6.96895	7.8062	4.8631	7.45226	5.32826	8.41673	8.48365	5.14708	4.05565	6.37791	5.52625	5.66275	6.63622	7.48834	4.6418	6.72598	6.65005	7.135	8.24717	7.45114	6.42782	7.24555	6.8362	6.60612	6.85112	6.4806
291	Ceruloplasmin OS=Mus musculus GN=Cp PE=1 SV=2	CERU_MOUSE	121 kDa	6.80475	10.1152	8.11596	2.21599	2.13856	12.4775	8.61023	9.74295	9.84952	11.9065	9.95634	2.69826	2.69022	6.05223	6.86436	5.75964	3.8216	8.25938	6.24562	10.8579	12.9423	3.9031	3.89048	9.58147	10.6565	8.41673	8.48365	7.20591	5.06957	2.73339	3.68417	2.83138	3.79213	2.80813	2.78508	0	0	0	0	0	3.21391	5.87809	10.4238	4.64772	7.68314	8.23564
292	Cluster of Ig kappa chain V-III region MOPC 321 OS=Mus musculus PE=1 SV=1 (KV3A6_MOUSE)	KV3A6_MOUSE [2]	15 kDa	6.80475	4.04608	6.08697	4.43198	5.34639	4.79905	3.82677	2.92288	6.89466	2.97663	9.95634	0	2.69022	4.32302	3.43218	4.7997	5.73239	6.19454	4.16375	3.94834	1.99113	5.85465	3.89048	5.32304	7.45956	2.10418	6.36274	3.08825	8.1113	1.82226	1.84208	0	0	4.68021	4.6418	0	5.54171	2.37833	5.89084	0	2.14261	5.34323	5.22939	3.49625	4.34048	5.40818
293	Alpha-2-HS-glycoprotein OS=Mus musculus GN=Ahsg PE=1 SV=1	FETUA_MOUSE	37 kDa	11.3413	10.1152	12.1739	9.97195	10.6928	12.4775	11.4803	10.7172	12.8044	13.8909	13.9389	10.7931	9.86414	11.2399	9.43849	11.5193	9.55399	12.3891	10.4094	9.87084	15.929	9.75775	10.6988	17.0337	17.0504	11.573	12.7255	12.353	12.167	10.0224	9.21042	10.3817	9.48032	9.36043	8.35524	10.089	8.86673	13.0808	7.069	10.6445	9.64174	10.859	12.5515	10.4015	11.5091	13.8171
294	Kininogen-1 OS=Mus musculus GN=Kng1 PE=1 SV=1	KNG1_MOUSE	73 kDa	9.073	11.1267	7.10146	2.21599	4.27711	11.5177	13.3937	9.74295	10.8345	12.8987	11.9476	8.99421	6.27718	9.51064	8.58045	11.5193	8.59859	11.3567	11.4503	10.8579	12.9423	8.78197	5.83572	15.9691	13.8535	13.6772	10.6046	9.26474	8.1113	11.8447	9.21042	10.3817	10.4284	8.42439	5.57016	4.48398	5.54171	2.37833	4.71267	5.32224	4.28522	6.75885	11.7225	8.91339	10.2042	11.9134
295	14-3-3 protein gamma OS=Mus musculus GN=Ywhag PE=1 SV=2	1433G_MOUSE	28 kDa	14.7436	12.1382	13.1884	14.4039	16.0392	12.4775	11.4803	13.6401	11.8194	12.8987	11.9476	12.5919	13.4511	13.8337	13.7287	13.4392	13.3756	14.4539	11.4503	15.7933	11.9468	11.7093	12.6441	12.7753	14.9191	13.6772	15.9068	11.3236	15.2087	14.5781	12.8946	14.1569	12.3244	14.0406	12.0687	14.5729	13.3001	15.4592	14.138	15.9667	12.8556	14.1027	12.3773	13.4034	12.9996	13.9685
296	Collagen alpha-1(VI) chain OS=Mus musculus GN=Col6a1 PE=1 SV=1	CO6A1_MOUSE	108 kDa	6.80475	5.0576	7.10146	7.75596	8.55422	7.67848	6.69684	6.82007	6.89466	6.94547	5.9738	11.6925	9.86414	10.3752	7.7224	11.5193	13.3756	6.19454	6.24562	4.93542	7.96451	9.75775	8.75358	4.25843	4.26261	5.26046	9.5441	7.20591	8.1113	10.9336	9.21042	3.77517	2.8441	9.36043	9.2836	5.60498	8.86673	7.135	8.24717	7.45114	8.57043	7.0548	6.83489	10.7582	7.30857	6.44047
297	Transketolase OS=Mus musculus GN=Tkt PE=1 SV=1	TKT_MOUSE	68 kDa	6.80475	6.06911	11.1594	8.86395	8.55422	9.5981	9.56692	9.74295	11.8194	8.92989	10.952	11.6925	12.5544	12.1045	11.1546	11.5193	9.55399	6.19454	7.28656	6.90959	6.96895	6.83042	8.75358	12.7753	13.8535	9.46882	12.7255	9.26474	6.08348	13.6669	13.8156	11.3255	13.2724	9.36043	8.35524	3.36299	3.32502	3.5675	3.5345	0	2.14261	8.2903	10.1015	11.4299	7.15727	10.6952
298	Perilipin-4 OS=Mus musculus GN=Plin4 PE=1 SV=2	PLIN4_MOUSE	139 kDa	9.073	10.1152	6.08697	9.97195	6.41567	8.63829	7.65354	9.74295	11.8194	6.94547	8.96071	5.39653	7.17392	9.51064	7.7224	5.75964	6.68779	8.25938	6.24562	5.9225	5.97338	10.7335	8.75358	6.38765	6.39391	6.31255	6.36274	8.23533	12.167	5.46678	8.28938	5.66275	4.74016	6.5523	8.35524	10.089	5.54171	11.8917	10.6035	7.45114	10.713	8.33255	8.96006	7.04182	7.648	7.64319
299	Peroxisomal acyl-coenzyme A oxidase 1 OS=Mus musculus GN=Acox1 PE=1 SV=5	ACOX1_MOUSE	75 kDa	12.4754	6.06911	4.05798	3.32398	3.20783	4.79905	6.69684	7.79436	6.89466	6.94547	4.97817	5.39653	9.86414	6.05223	4.29022	5.75964	10.5094	9.29181	8.3275	8.88376	8.96008	7.8062	7.78096	5.32304	7.45956	11.573	9.5441	10.2942	10.1391	7.28904	6.44729	0	2.8441	3.74417	4.6418	5.60498	11.0834	9.51333	9.42534	7.45114	4.28522	5.82686	6.35143	6.97869	8.50838	9.0555
300	Methylmalonyl-CoA mutase, mitochondrial OS=Mus musculus GN=Mut PE=1 SV=2	MUTA_MOUSE	83 kDa	10.2071	7.08063	8.11596	6.64796	12.8313	7.67848	7.65354	7.79436	8.86457	4.96105	9.95634	7.19537	7.17392	7.78144	8.58045	7.67952	7.64319	6.19454	8.3275	8.88376	5.97338	8.78197	7.78096	6.38765	5.32826	6.31255	5.30228	7.20591	6.08348	7.28904	8.28938	9.43792	7.58426	6.5523	8.35524	11.21	11.0834	7.135	8.24717	9.58003	11.7843	8.9766	7.81806	7.67565	7.65702	6.10335
301	Heat shock protein HSP 90-alpha OS=Mus musculus GN=Hsp90aa1 PE=1 SV=4	HS90A_MOUSE	85 kDa	15.8778	17.1958	18.2609	14.4039	17.1084	24.9551	22.9606	22.4088	21.6689	20.8364	16.9258	22.4855	19.7283	24.2089	25.7413	19.1988	17.1972	13.4215	14.5731	16.7804	17.9202	14.6366	16.5345	18.0983	17.0504	16.8335	20.1487	15.4412	13.1809	24.6005	22.105	27.37	20.8567	14.9767	18.5672	15.6939	15.5168	11.8917	14.138	11.7089	13.927	16.5694	21.6259	21.4267	15.6444	16.7922
302	Fibulin-2 OS=Mus musculus GN=Fbln2 PE=1 SV=2	FBLN2_MOUSE	132 kDa	0	0	0	0	0	7.67848	11.4803	4.87148	8.86457	8.92989	6.96944	19.7873	21.5218	24.2089	22.3092	20.1587	18.1526	0	0	0	0	0	0	9.58147	9.59087	9.46882	10.6046	4.11766	2.02783	28.245	23.9471	28.3138	26.5449	19.6569	20.4239	0	0	0	0	0	0	0	8.13236	21.0231	0	7.5652
303	Rab GDP dissociation inhibitor beta OS=Mus musculus GN=Gdi2 PE=1 SV=1	GDIB_MOUSE	51 kDa	9.073	11.1267	12.1739	5.53997	9.6235	10.5579	10.5236	13.6401	11.8194	10.9143	12.9432	12.5919	12.5544	13.8337	18.0189	16.319	13.3756	7.22696	7.28656	7.89667	8.96008	10.7335	12.6441	12.7753	14.9191	12.6251	11.665	11.3236	8.1113	14.5781	13.8156	15.1007	12.3244	14.0406	16.7105	8.96797	8.86673	11.8917	8.24717	10.6445	9.64174	9.50742	11.7331	14.4489	9.12464	11.9032
304	Dynamin-1-like protein OS=Mus musculus GN=Dnm1l PE=1 SV=2	DNM1L_MOUSE	83 kDa	11.3413	9.10367	7.10146	9.97195	9.6235	9.5981	8.61023	7.79436	7.87962	6.94547	8.96071	8.09479	10.7609	10.3752	9.43849	10.5593	8.59859	6.19454	7.28656	8.88376	9.95564	6.83042	8.75358	5.32304	6.39391	4.20836	8.48365	8.23533	8.1113	10.0224	11.0525	11.3255	9.48032	8.42439	9.2836	6.72598	7.75839	9.51333	7.069	7.45114	8.57043	9.42837	8.29808	9.63789	7.98408	6.7926
305	Glutathione S-transferase kappa 1 OS=Mus musculus GN=Gstk1 PE=1 SV=3	GSTK1_MOUSE	26 kDa	10.2071	8.09215	9.13045	6.64796	7.48495	8.63829	7.65354	5.84577	7.87962	7.93768	7.96507	8.09479	7.17392	9.51064	8.58045	6.71958	8.59859	8.25938	10.4094	8.88376	8.96008	7.8062	8.75358	8.51686	8.52522	8.41673	7.42319	9.26474	9.12522	7.28904	7.36834	7.55034	6.63622	5.61626	7.42688	11.21	8.86673	8.32416	9.42534	7.45114	8.57043	8.31253	7.65333	8.113	8.84539	8.54533
306	NADP-dependent malic enzyme, mitochondrial OS=Mus musculus GN=Me3 PE=1 SV=2	MAON_MOUSE	67 kDa	10.2071	10.1152	10.1449	9.97195	11.7621	12.4775	12.437	8.76866	10.8345	9.9221	9.95634	7.19537	12.5544	6.91683	7.7224	10.5593	11.4648	8.25938	10.4094	16.7804	10.9512	11.7093	14.5893	8.51686	11.7222	9.46882	12.7255	7.20591	16.2226	13.6669	11.0525	10.3817	10.4284	10.2965	13.9254	7.84697	12.1918	9.51333	9.42534	7.45114	11.7843	10.4403	10.7327	9.40218	12.1165	10.977
307	Dynamin-like 120 kDa protein, mitochondrial OS=Mus musculus GN=Opa1 PE=1 SV=1	OPA1_MOUSE	111 kDa	13.6095	9.10367	11.1594	12.1879	10.6928	4.79905	5.74015	4.87148	8.86457	4.96105	5.9738	6.29595	8.07066	4.32302	4.29022	4.7997	4.777	9.29181	6.24562	6.90959	7.96451	7.8062	9.7262	4.25843	4.26261	9.46882	9.5441	6.1765	7.09739	6.37791	3.68417	6.60654	2.8441	7.48834	7.42688	6.72598	9.97507	4.75666	3.5345	4.25779	2.14261	11.3507	5.86835	5.42609	7.99065	6.80131
308	Peptidyl-prolyl cis-trans isomerase F, mitochondrial OS=Mus musculus GN=Ppif PE=1 SV=1	PPIF_MOUSE	22 kDa	12.4754	9.10367	7.10146	12.1879	13.9006	7.67848	7.65354	7.79436	9.84952	9.9221	10.952	8.09479	8.9674	7.78144	9.43849	9.5994	10.5094	12.3891	10.4094	9.87084	13.9379	11.7093	12.6441	9.58147	9.59087	8.41673	11.665	11.3236	10.1391	9.1113	10.1315	6.60654	9.48032	6.5523	7.42688	14.5729	14.4084	11.8917	12.9598	10.6445	9.64174	10.9538	8.97499	9.06515	11.8268	10.1195
309	Guanine nucleotide-binding protein subunit beta-2-like 1 OS=Mus musculus GN=Gnb2l1 PE=1 SV=3	GBLP_MOUSE	35 kDa	10.2071	6.06911	6.08697	9.97195	9.6235	9.5981	11.4803	10.7172	9.84952	9.9221	8.96071	9.89363	8.9674	12.1045	11.1546	9.5994	8.59859	9.29181	8.3275	9.87084	7.96451	6.83042	8.75358	9.58147	7.45956	9.46882	10.6046	7.20591	5.06957	10.9336	11.0525	10.3817	7.58426	9.36043	10.212	6.72598	5.54171	5.94583	5.89084	5.32224	5.35652	8.39173	10.088	10.053	8.50644	8.23165
310	Histone H4 OS=Mus musculus GN=Hist1h4a PE=1 SV=2	H4_MOUSE	11 kDa	9.073	11.1267	12.1739	9.97195	10.6928	12.4775	11.4803	11.6915	8.86457	9.9221	12.9432	7.19537	7.17392	8.64604	8.58045	8.63946	11.4648	9.29181	8.3275	7.89667	8.96008	8.78197	8.75358	11.7107	12.7878	10.5209	10.6046	9.26474	10.1391	9.1113	6.44729	8.49413	7.58426	6.5523	5.57016	4.48398	6.65005	5.94583	5.89084	4.25779	4.28522	10.6077	11.2299	8.61667	8.6686	10.838
311	Plastin-2 OS=Mus musculus GN=Lcp1 PE=1 SV=4	PLSL_MOUSE	70 kDa	2.26825	7.08063	4.05798	2.21599	2.13856	10.5579	17.2205	9.74295	7.87962	14.8832	12.9432	13.4913	14.3478	18.1567	18.877	12.4792	16.2418	2.06485	4.16375	2.96125	1.99113	4.87887	4.8631	15.9691	18.1161	8.41673	9.5441	3.08825	0	24.6005	23.9471	16.9883	17.0646	14.9767	14.8538	0	0	0	0	0	0	3.55228	12.2046	15.599	3.48716	9.18905
312	Cluster of Chloride intracellular channel protein 4 OS=Mus musculus GN=Clic4 PE=1 SV=3 (CLIC4_MOUSE)	CLIC4_MOUSE [2]	29 kDa	2.26825	7.08063	6.08697	6.64796	6.41567	7.67848	9.56692	7.79436	8.86457	7.93768	12.9432	10.7931	11.6576	8.64604	12.8707	10.5593	9.55399	7.22696	6.24562	5.9225	7.96451	8.78197	7.78096	9.58147	7.45956	9.46882	9.5441	8.23533	10.1391	10.0224	9.21042	8.49413	5.68819	8.42439	12.0687	4.48398	3.32502	3.5675	4.71267	4.25779	2.14261	5.6999	9.13087	10.6801	7.32042	9.0714
313	Apolipoprotein E OS=Mus musculus GN=Apoe PE=1 SV=2	APOE_MOUSE	36 kDa	4.5365	6.06911	5.07247	3.32398	3.20783	11.5177	13.3937	10.7172	13.7893	11.9065	11.9476	6.29595	4.4837	8.64604	6.00631	2.87982	0	10.3242	8.3275	10.8579	7.96451	5.85465	7.78096	10.6461	10.6565	12.6251	9.5441	6.1765	4.05565	6.37791	5.52625	4.71896	3.79213	2.80813	5.57016	0	0	0	0	0	0	4.44198	12.212	4.71864	8.5183	8.95066
314	F-actin-capping protein subunit beta OS=Mus musculus GN=Capzb PE=1 SV=3	CAPZB_MOUSE	31 kDa	4.5365	7.08063	5.07247	7.75596	4.27711	8.63829	6.69684	6.82007	5.90971	5.95326	6.96944	8.09479	8.9674	7.78144	8.58045	8.63946	7.64319	8.25938	6.24562	3.94834	6.96895	8.78197	6.80834	6.38765	6.39391	10.5209	7.42319	5.14708	9.12522	9.1113	9.21042	8.49413	6.63622	6.5523	8.35524	7.84697	6.65005	8.32416	7.069	6.38669	6.42782	5.74454	6.83127	8.28445	6.83543	7.49966
315	Galectin-1 OS=Mus musculus GN=Lgals1 PE=1 SV=3	LEG1_MOUSE	15 kDa	3.40238	5.0576	4.05798	3.32398	5.34639	5.75886	7.65354	4.87148	9.84952	6.94547	8.96071	8.99421	10.7609	11.2399	7.7224	12.4792	9.55399	3.09727	4.16375	4.93542	1.99113	7.8062	6.80834	10.6461	8.52522	8.41673	7.42319	5.14708	5.06957	12.7558	10.1315	10.3817	10.4284	13.1046	8.35524	5.60498	3.32502	4.75666	5.89084	3.19334	4.28522	4.23766	7.33993	10.1251	4.80035	7.53798
316	Protein disulfide-isomerase A6 OS=Mus musculus GN=Pdia6 PE=1 SV=3	PDIA6_MOUSE	48 kDa	7.93888	7.08063	8.11596	6.64796	7.48495	11.5177	12.437	8.76866	11.8194	10.9143	11.9476	15.2902	12.5544	11.2399	13.7287	10.5593	14.331	10.3242	11.4503	7.89667	6.96895	9.75775	9.7262	12.7753	12.7878	10.5209	10.6046	7.20591	9.12522	16.4003	13.8156	15.1007	11.3764	14.0406	11.1403	3.36299	3.32502	4.75666	4.71267	4.25779	5.35652	7.45368	11.2341	12.9506	9.35402	10.5033
317	Cluster of Serine/threonine-protein phosphatase 2A catalytic subunit alpha isoform OS=Mus musculus GN=Ppp2ca PE=1 SV=1 (PP2AA_MOUSE)	PP2AA_MOUSE [2]	36 kDa	10.2071	9.10367	9.13045	9.97195	8.55422	9.5981	10.5236	12.6658	10.8345	6.94547	6.96944	10.7931	11.6576	11.2399	9.43849	11.5193	9.55399	9.29181	10.4094	7.89667	8.96008	7.8062	7.78096	9.58147	5.32826	10.5209	12.7255	8.23533	11.153	10.0224	11.0525	11.3255	11.3764	8.42439	11.1403	6.72598	8.86673	8.32416	8.24717	6.38669	8.57043	9.39348	9.58949	10.7004	8.69085	9.59075
318	PDZ and LIM domain protein 1 OS=Mus musculus GN=Pdlim1 PE=1 SV=4	PDLI1_MOUSE	36 kDa	3.40238	3.03456	6.08697	7.75596	7.48495	6.71867	9.56692	6.82007	7.87962	6.94547	7.96507	11.6925	11.6576	13.8337	12.0126	15.359	14.331	0	4.16375	5.9225	2.98669	6.83042	6.80834	5.32304	7.45956	6.31255	6.36274	7.20591	7.09739	12.7558	11.0525	12.2693	10.4284	14.0406	11.1403	6.72598	5.54171	5.94583	3.5345	6.38669	8.57043	5.55296	7.6493	13.1477	4.45195	6.62686
319	Prothrombin OS=Mus musculus GN=F2 PE=1 SV=1	THRB_MOUSE	70 kDa	12.4754	14.1613	15.2174	7.75596	10.6928	14.3971	12.437	12.6658	14.7743	16.8676	14.9345	0	0	1.72921	1.71609	0	0	17.5512	13.5322	16.7804	13.9379	3.9031	4.8631	15.9691	17.0504	14.7293	14.8464	11.3236	8.1113	0	1.84208	0	0	0	1.85672	0	0	0	0	0	0	12.0606	14.3461	0	11.7613	13.6717
320	Cytosol aminopeptidase OS=Mus musculus GN=Lap3 PE=1 SV=3	AMPL_MOUSE	56 kDa	7.93888	6.06911	7.10146	6.64796	10.6928	6.71867	4.78346	7.79436	4.92476	2.97663	1.99127	7.19537	4.4837	3.45842	6.00631	6.71958	1.9108	6.19454	5.20468	5.9225	3.98226	5.85465	3.89048	3.19382	5.32826	2.10418	6.36274	5.14708	3.04174	3.64452	4.60521	5.66275	4.74016	2.80813	1.85672	4.48398	6.65005	4.75666	5.89084	4.25779	6.42782	7.69004	4.86486	4.96236	5.17485	4.1963
321	Creatine kinase B-type OS=Mus musculus GN=Ckb PE=1 SV=1	KCRB_MOUSE	43 kDa	18.146	12.1382	12.1739	14.4039	18.1777	11.5177	9.56692	12.6658	15.7592	15.8754	17.9214	13.4913	14.3478	14.6983	18.877	15.359	15.2864	14.4539	14.5731	15.7933	13.9379	14.6366	11.6714	9.58147	9.59087	16.8335	11.665	15.4412	15.2087	14.5781	15.6577	12.2693	16.1165	14.9767	17.6388	14.5729	14.4084	14.27	10.6035	15.9667	17.1409	15.008	13.8844	15.3433	14.1777	13.0535
322	Cytochrome b-c1 complex subunit 8 OS=Mus musculus GN=Uqcrq PE=1 SV=3	QCR8_MOUSE	10 kDa	6.80475	13.1497	11.1594	6.64796	7.48495	7.67848	9.56692	6.82007	6.89466	6.94547	6.96944	6.29595	7.17392	6.91683	9.43849	5.75964	4.777	10.3242	9.36843	10.8579	10.9512	6.83042	6.80834	9.58147	9.59087	7.36464	8.48365	12.353	9.12522	6.37791	3.68417	3.77517	5.68819	5.61626	7.42688	5.60498	4.43336	5.94583	7.069	4.25779	8.57043	9.04937	7.47917	6.72697	9.19009	9.41647
323	Metaxin-2 OS=Mus musculus GN=Mtx2 PE=1 SV=1	MTX2_MOUSE	30 kDa	13.6095	10.1152	9.13045	12.1879	10.6928	9.5981	10.5236	8.76866	10.8345	10.9143	7.96507	8.09479	7.17392	6.05223	7.7224	6.71958	10.5094	11.3567	9.36843	10.8579	10.9512	9.75775	9.7262	9.58147	8.52522	10.5209	11.665	10.2942	9.12522	10.0224	8.28938	7.55034	8.53229	8.42439	8.35524	11.21	11.0834	10.7025	11.7817	10.6445	10.713	11.1472	9.76737	7.71205	10.3364	9.952
324	Prosaposin OS=Mus musculus GN=Psap PE=1 SV=2	SAP_MOUSE	61 kDa	4.5365	4.04608	6.08697	4.43198	6.41567	6.71867	6.69684	6.82007	7.87962	6.94547	7.96507	7.19537	8.07066	10.3752	9.43849	9.5994	9.55399	5.16212	7.28656	6.90959	5.97338	7.8062	5.83572	9.58147	10.6565	7.36464	7.42319	5.14708	5.06957	10.0224	11.0525	9.43792	10.4284	9.36043	10.212	5.60498	4.43336	2.37833	3.5345	3.19334	5.35652	5.10344	7.17096	9.03886	6.49559	7.54041
325	Four and a half LIM domains protein 1 OS=Mus musculus GN=Fhl1 PE=1 SV=3	FHL1_MOUSE	32 kDa	7.93888	8.09215	8.11596	6.64796	6.41567	8.63829	10.5236	9.74295	9.84952	8.92989	10.952	10.7931	13.4511	14.6983	12.8707	16.319	14.331	7.22696	9.36843	7.89667	6.96895	8.78197	7.78096	11.7107	8.52522	8.41673	8.48365	12.353	11.153	10.0224	12.8946	10.3817	12.3244	9.36043	10.212	5.60498	6.65005	5.94583	8.24717	6.38669	5.35652	7.44212	9.77271	13.7438	8.00399	10.1071
326	26S proteasome non-ATPase regulatory subunit 2 OS=Mus musculus GN=Psmd2 PE=1 SV=1	PSMD2_MOUSE	100 kDa	7.93888	8.09215	6.08697	7.75596	3.20783	8.63829	6.69684	5.84577	8.86457	8.92989	7.96507	8.99421	8.07066	8.64604	9.43849	9.5994	9.55399	6.19454	6.24562	4.93542	6.96895	7.8062	8.75358	9.58147	8.52522	10.5209	9.5441	7.20591	10.1391	9.1113	9.21042	7.55034	10.4284	8.42439	12.0687	6.72598	6.65005	5.94583	5.89084	4.25779	6.42782	6.61636	7.82341	9.05047	6.81738	9.25279
327	Bifunctional glutamate/proline--tRNA ligase OS=Mus musculus GN=Eprs PE=1 SV=4	SYEP_MOUSE	170 kDa	2.26825	5.0576	6.08697	4.43198	4.27711	6.71867	4.78346	6.82007	4.92476	8.92989	4.97817	6.29595	8.9674	8.64604	7.7224	7.67952	6.68779	3.09727	4.16375	6.90959	4.97782	5.85465	3.89048	4.25843	5.32826	5.26046	3.18137	5.14708	7.09739	9.1113	9.21042	9.43792	7.58426	8.42439	4.6418	4.48398	3.32502	3.5675	4.71267	5.32224	6.42782	4.42438	6.1925	7.66652	4.81559	5.0455
328	Transthyretin OS=Mus musculus GN=Ttr PE=1 SV=1	TTHY_MOUSE	16 kDa	9.073	12.1382	12.1739	8.86395	9.6235	10.5579	12.437	8.76866	11.8194	8.92989	7.96507	8.09479	7.17392	10.3752	6.86436	9.5994	8.59859	9.29181	10.4094	10.8579	7.96451	6.83042	8.75358	11.7107	13.8535	12.6251	13.7859	9.26474	9.12522	7.28904	8.28938	9.43792	9.48032	8.42439	9.2836	11.21	9.97507	7.135	11.7817	8.51558	8.57043	10.3745	10.0797	8.45105	9.01794	11.7275
329	Histidine triad nucleotide-binding protein 1 OS=Mus musculus GN=Hint1 PE=1 SV=3	HINT1_MOUSE	14 kDa	6.80475	8.09215	9.13045	11.0799	10.6928	9.5981	11.4803	8.76866	9.84952	10.9143	9.95634	9.89363	8.9674	9.51064	8.58045	9.5994	10.5094	10.3242	9.36843	7.89667	9.95564	10.7335	8.75358	10.6461	11.7222	9.46882	9.5441	11.3236	11.153	10.0224	11.0525	11.3255	9.48032	9.36043	11.1403	11.21	8.86673	8.32416	9.42534	7.45114	11.7843	9.16002	10.0945	9.51015	9.50535	10.643
330	Cluster of High mobility group protein B1 OS=Mus musculus GN=Hmgb1 PE=1 SV=2 (HMGB1_MOUSE)	HMGB1_MOUSE [2]	25 kDa	4.5365	6.06911	8.11596	5.53997	5.34639	9.5981	9.56692	9.74295	7.87962	8.92989	8.96071	6.29595	4.4837	8.64604	6.86436	7.67952	7.64319	4.12969	6.24562	3.94834	5.97338	7.8062	8.75358	7.45226	9.59087	7.36464	8.48365	5.14708	5.06957	7.28904	7.36834	8.49413	6.63622	5.61626	7.42688	4.48398	3.32502	2.37833	3.5345	3.19334	3.21391	5.92159	9.11303	6.93546	6.1428	7.18468
331	Puromycin-sensitive aminopeptidase OS=Mus musculus GN=Npepps PE=1 SV=2	PSA_MOUSE	103 kDa	4.5365	4.04608	3.04348	5.53997	5.34639	4.79905	2.87008	4.87148	3.93981	3.96884	3.98254	3.59768	5.38044	4.32302	5.14827	4.7997	4.777	5.16212	4.16375	2.96125	3.98226	5.85465	5.83572	4.25843	3.19696	3.15627	3.18137	5.14708	2.02783	4.55565	4.60521	4.71896	4.74016	5.61626	3.71344	3.36299	4.43336	3.5675	3.5345	4.25779	6.42782	4.50248	4.07196	4.67102	4.65996	3.49466
332	14-3-3 protein zeta/delta OS=Mus musculus GN=Ywhaz PE=1 SV=1	1433Z_MOUSE	28 kDa	6.80475	9.10367	8.11596	7.75596	8.55422	9.5981	8.61023	8.76866	8.86457	10.9143	11.9476	9.89363	11.6576	9.51064	10.2965	9.5994	10.5094	7.22696	6.24562	7.89667	8.96008	7.8062	12.6441	12.7753	10.6565	11.573	12.7255	10.2942	6.08348	11.8447	12.8946	8.49413	9.48032	9.36043	8.35524	5.60498	7.75839	7.135	8.24717	10.6445	8.57043	8.06691	9.78391	10.2445	8.46327	10.6847
333	Stress-induced-phosphoprotein 1 OS=Mus musculus GN=Stip1 PE=1 SV=1	STIP1_MOUSE	63 kDa	6.80475	5.0576	3.04348	2.21599	5.34639	5.75886	8.61023	6.82007	6.89466	6.94547	5.9738	8.99421	8.9674	9.51064	12.0126	10.5593	8.59859	6.19454	3.12281	3.94834	3.98226	7.8062	5.83572	6.38765	6.39391	7.36464	7.42319	5.14708	6.08348	8.20017	9.21042	9.43792	11.3764	7.48834	6.49852	2.24199	4.43336	3.5675	2.35633	5.32224	6.42782	4.49364	6.83385	9.7738	5.14831	6.46666
334	Heat shock protein beta-7 OS=Mus musculus GN=Hspb7 PE=1 SV=3	HSPB7_MOUSE	19 kDa	6.80475	11.1267	11.1594	6.64796	8.55422	9.5981	11.4803	10.7172	10.8345	11.9065	13.9389	10.7931	9.86414	12.1045	10.2965	11.5193	9.55399	13.4215	10.4094	9.87084	9.95564	10.7335	5.83572	9.58147	9.59087	8.41673	11.665	12.353	8.1113	9.1113	8.28938	11.3255	8.53229	8.42439	8.35524	8.96797	8.86673	3.5675	4.71267	9.58003	5.35652	8.85862	11.4126	10.6886	10.0378	9.95306
335	Sepiapterin reductase OS=Mus musculus GN=Spr PE=1 SV=1	SPRE_MOUSE	28 kDa	7.93888	9.10367	10.1449	7.75596	8.55422	7.67848	9.56692	10.7172	11.8194	7.93768	8.96071	8.99421	8.9674	7.78144	7.7224	9.5994	9.55399	8.25938	9.36843	9.87084	9.95564	9.75775	10.6988	8.51686	10.6565	10.5209	9.5441	8.23533	9.12522	8.20017	7.36834	10.3817	9.48032	6.5523	9.2836	10.089	9.97507	9.51333	10.6035	10.6445	8.57043	8.69954	9.44674	8.76981	9.65181	9.43316
336	Synaptopodin 2-like protein OS=Mus musculus GN=Synpo2l PE=1 SV=1	SYP2L_MOUSE	103 kDa	5.67063	4.04608	6.08697	2.21599	5.34639	6.71867	5.74015	4.87148	6.89466	5.95326	8.96071	7.19537	10.7609	11.2399	11.1546	8.63946	10.5094	5.16212	7.28656	3.94834	2.98669	3.9031	2.91786	6.38765	8.52522	6.31255	3.18137	6.1765	4.05565	7.28904	10.1315	7.55034	7.58426	6.5523	7.42688	2.24199	2.21668	0	0	6.38669	5.35652	4.67321	6.52315	9.91659	4.36744	5.77315
337	O-acetyl-ADP-ribose deacetylase MACROD1 OS=Mus musculus GN=Macrod1 PE=1 SV=2	MACD1_MOUSE	35 kDa	9.073	14.1613	10.1449	12.1879	12.8313	12.4775	7.65354	11.6915	10.8345	7.93768	6.96944	6.29595	8.07066	7.78144	7.7224	8.63946	10.5094	10.3242	8.3275	10.8579	12.9423	10.7335	12.6441	9.58147	10.6565	11.573	9.5441	11.3236	11.153	8.20017	6.44729	10.3817	8.53229	10.2965	9.2836	16.8149	13.3001	10.7025	12.9598	10.6445	12.8556	11.6797	9.59403	8.16988	10.9716	10.6386
338	Heterogeneous nuclear ribonucleoproteins A2/B1 OS=Mus musculus GN=Hnrnpa2b1 PE=1 SV=2	ROA2_MOUSE	37 kDa	6.80475	8.09215	9.13045	9.97195	10.6928	11.5177	10.5236	9.74295	9.84952	9.9221	9.95634	10.7931	13.4511	11.2399	12.0126	12.4792	11.4648	7.22696	10.4094	10.8579	8.96008	6.83042	10.6988	11.7107	10.6565	9.46882	8.48365	7.20591	7.09739	11.8447	11.9735	11.3255	10.4284	7.48834	9.2836	10.089	8.86673	7.135	9.42534	6.38669	9.64174	8.93842	10.252	11.9068	9.16393	9.10383
339	Cluster of Glutathione S-transferase P 1 OS=Mus musculus GN=Gstp1 PE=1 SV=2 (GSTP1_MOUSE)	GSTP1_MOUSE	24 kDa	7.93888	9.10367	11.1594	9.97195	9.6235	10.5579	9.56692	10.7172	10.8345	10.9143	10.952	10.7931	8.07066	10.3752	10.2965	11.5193	11.4648	11.3567	10.4094	9.87084	9.95564	9.75775	9.7262	9.58147	9.59087	10.5209	10.6046	11.3236	11.153	9.1113	11.0525	11.3255	10.4284	9.36043	10.212	10.089	11.0834	7.135	10.6035	7.45114	6.42782	9.55949	10.5905	10.4199	10.1794	10.4624
340	Cofilin-2 OS=Mus musculus GN=Cfl2 PE=1 SV=1	COF2_MOUSE	19 kDa	6.80475	6.06911	9.13045	6.64796	6.41567	5.75886	6.69684	8.76866	8.86457	9.9221	8.96071	5.39653	8.9674	9.51064	10.2965	8.63946	8.59859	7.22696	7.28656	7.89667	7.96451	5.85465	9.7262	7.45226	4.26261	9.46882	7.42319	8.23533	7.09739	8.20017	6.44729	10.3817	8.53229	6.5523	8.35524	5.60498	5.54171	7.135	8.24717	8.51558	7.49913	7.01359	8.16196	8.56819	7.65926	7.32327
341	Cluster of Glutathione S-transferase omega-1 OS=Mus musculus GN=Gsto1 PE=1 SV=2 (GSTO1_MOUSE)	GSTO1_MOUSE	27 kDa	5.67063	6.06911	6.08697	5.53997	5.34639	5.75886	4.78346	4.87148	5.90971	5.95326	5.9738	4.49711	5.38044	7.78144	6.86436	5.75964	5.73239	6.19454	6.24562	5.9225	5.97338	5.85465	7.78096	6.38765	5.32826	6.31255	8.48365	6.1765	5.06957	6.37791	5.52625	6.60654	5.68819	6.5523	5.57016	7.84697	7.75839	5.94583	5.89084	7.45114	7.49913	5.74261	5.54176	6.00256	6.32861	6.29303
342	NADH dehydrogenase [ubiquinone] iron-sulfur protein 5 OS=Mus musculus GN=Ndufs5 PE=1 SV=3	NDUS5_MOUSE	13 kDa	11.3413	9.10367	10.1449	9.97195	9.6235	11.5177	8.61023	9.74295	10.8345	8.92989	7.96507	8.99421	7.17392	7.78144	6.86436	10.5593	10.5094	9.29181	11.4503	10.8579	11.9468	8.78197	8.75358	9.58147	9.59087	11.573	8.48365	9.26474	10.1391	9.1113	8.28938	8.49413	8.53229	9.36043	9.2836	11.21	9.97507	10.7025	10.6035	10.6445	11.7843	10.0371	9.60006	8.64711	10.1804	9.77214
343	T-complex protein 1 subunit theta OS=Mus musculus GN=Cct8 PE=1 SV=3	TCPQ_MOUSE	60 kDa	3.40238	5.0576	5.07247	3.32398	6.41567	5.75886	7.65354	7.79436	5.90971	7.93768	7.96507	7.19537	7.17392	8.64604	9.43849	8.63946	7.64319	3.09727	5.20468	6.90959	4.97782	2.92732	5.83572	7.45226	6.39391	6.31255	6.36274	6.1765	5.06957	8.20017	8.28938	7.55034	9.48032	5.61626	7.42688	3.36299	4.43336	4.75666	4.71267	5.32224	5.35652	4.65442	7.16987	8.12275	4.8254	6.29459
344	Acyl-CoA dehydrogenase family member 10 OS=Mus musculus GN=Acad10 PE=1 SV=1	ACD10_MOUSE	119 kDa	9.073	10.1152	10.1449	7.75596	9.6235	6.71867	6.69684	8.76866	6.89466	6.94547	6.96944	5.39653	7.17392	6.05223	6.00631	7.67952	6.68779	9.29181	7.28656	7.89667	8.96008	7.8062	7.78096	8.51686	7.45956	7.36464	8.48365	8.23533	9.12522	6.37791	4.60521	5.66275	5.68819	4.68021	6.49852	8.96797	11.0834	10.7025	8.24717	8.51558	7.49913	9.34252	7.16562	6.49938	8.17038	8.19754
345	Voltage-dependent anion-selective channel protein 2 OS=Mus musculus GN=Vdac2 PE=1 SV=2	VDAC2_MOUSE	32 kDa	10.2071	10.1152	7.10146	8.86395	7.48495	6.71867	7.65354	8.76866	6.89466	8.92989	5.9738	5.39653	3.58696	6.05223	8.58045	7.67952	6.68779	7.22696	9.36843	7.89667	9.95564	5.85465	9.7262	8.51686	6.39391	5.26046	4.24182	7.20591	7.09739	5.46678	5.52625	4.71896	2.8441	5.61626	6.49852	8.96797	5.54171	7.135	8.24717	8.51558	8.57043	8.75454	7.48987	6.33058	8.33809	6.45273
346	NADH dehydrogenase [ubiquinone] 1 alpha subcomplex subunit 11 OS=Mus musculus GN=Ndufa11 PE=1 SV=2	NDUAB_MOUSE	15 kDa	10.2071	10.1152	10.1449	11.0799	11.7621	9.5981	9.56692	10.7172	8.86457	8.92989	8.96071	8.09479	8.9674	8.64604	7.7224	8.63946	10.5094	13.4215	12.4912	11.845	8.96008	9.75775	7.78096	11.7107	10.6565	9.46882	10.6046	9.26474	8.1113	10.0224	9.21042	7.55034	7.58426	7.48834	10.212	13.452	9.97507	11.8917	9.42534	10.6445	9.64174	10.6619	9.43957	8.76325	10.7094	9.96944
347	MICOS complex subunit Mic19 OS=Mus musculus GN=Chchd3 PE=1 SV=1	MIC19_MOUSE	26 kDa	9.073	9.10367	9.13045	13.2959	9.6235	6.71867	7.65354	6.82007	8.86457	9.9221	6.96944	6.29595	5.38044	6.91683	7.7224	7.67952	9.55399	7.22696	12.4912	4.93542	7.96451	8.78197	5.83572	8.51686	9.59087	8.41673	9.5441	6.1765	10.1391	6.37791	8.28938	7.55034	7.58426	5.61626	6.49852	5.60498	9.97507	5.94583	9.42534	6.38669	7.49913	10.0453	7.82473	7.25819	7.87264	8.7307
348	Peroxisomal multifunctional enzyme type 2 OS=Mus musculus GN=Hsd17b4 PE=1 SV=3	DHB4_MOUSE	79 kDa	7.93888	4.04608	6.08697	4.43198	5.34639	5.75886	4.78346	6.82007	6.89466	2.97663	2.9869	5.39653	5.38044	6.05223	4.29022	4.7997	3.8216	6.19454	6.24562	6.90959	7.96451	6.83042	3.89048	5.32304	6.39391	5.26046	4.24182	5.14708	6.08348	5.46678	5.52625	2.83138	4.74016	3.74417	7.42688	3.36299	4.43336	7.135	7.069	4.25779	5.35652	5.57006	5.03676	4.95679	6.33919	5.4083
349	Carbonic anhydrase 2 OS=Mus musculus GN=Ca2 PE=1 SV=4	CAH2_MOUSE	29 kDa	12.4754	10.1152	12.1739	6.64796	8.55422	7.67848	9.56692	11.6915	12.8044	11.9065	10.952	6.29595	4.4837	4.32302	4.29022	5.75964	6.68779	13.4215	11.4503	8.88376	8.96008	7.8062	4.8631	9.58147	9.59087	9.46882	7.42319	9.26474	8.1113	8.20017	4.60521	5.66275	7.58426	5.61626	5.57016	7.84697	9.97507	14.27	11.7817	9.58003	11.7843	9.99334	10.7666	5.30672	9.23082	8.90673
350	60S acidic ribosomal protein P0 OS=Mus musculus GN=Rplp0 PE=1 SV=3	RLA0_MOUSE	34 kDa	6.80475	5.0576	7.10146	7.75596	6.41567	9.5981	7.65354	7.79436	7.87962	9.9221	6.96944	8.99421	8.9674	8.64604	9.43849	8.63946	8.59859	5.16212	6.24562	4.93542	6.96895	5.85465	6.80834	7.45226	6.39391	10.5209	8.48365	9.26474	7.09739	10.0224	10.1315	7.55034	9.48032	8.42439	7.42688	7.84697	6.65005	7.135	8.24717	6.38669	7.49913	6.62709	8.30286	8.8807	5.99585	8.20214
351	Cluster of Eukaryotic translation initiation factor 5A-1 OS=Mus musculus GN=Eif5a PE=1 SV=2 (IF5A1_MOUSE)	IF5A1_MOUSE	17 kDa	6.80475	4.04608	6.08697	6.64796	6.41567	7.67848	8.61023	8.76866	5.90971	5.95326	7.96507	8.09479	8.9674	6.05223	6.86436	7.67952	8.59859	5.16212	2.08187	5.9225	3.98226	4.87887	8.75358	11.7107	7.45956	6.31255	9.5441	8.23533	6.08348	7.28904	7.36834	8.49413	11.3764	5.61626	9.2836	7.84697	5.54171	7.135	3.5345	7.45114	7.49913	6.00029	7.4809	7.70948	5.1302	8.22428
352	T-complex protein 1 subunit gamma OS=Mus musculus GN=Cct3 PE=1 SV=1	TCPG_MOUSE	61 kDa	2.26825	5.0576	8.11596	4.43198	5.34639	4.79905	7.65354	6.82007	6.89466	5.95326	6.96944	5.39653	7.17392	7.78144	7.7224	7.67952	6.68779	6.19454	6.24562	4.93542	3.98226	4.87887	4.8631	5.32304	8.52522	5.26046	5.30228	5.14708	7.09739	7.28904	5.52625	6.60654	8.53229	5.61626	4.6418	2.24199	2.21668	3.5675	5.89084	4.25779	2.14261	5.04403	6.515	7.0736	5.1833	6.10924
353	Annexin A1 OS=Mus musculus GN=Anxa1 PE=1 SV=2	ANXA1_MOUSE	39 kDa	2.26825	6.06911	7.10146	2.21599	2.13856	6.71867	5.74015	5.84577	5.90971	6.94547	9.95634	11.6925	8.9674	12.9691	12.8707	11.5193	10.5094	4.12969	6.24562	1.97417	3.98226	4.87887	4.8631	8.51686	11.7222	6.31255	4.24182	2.05883	4.05565	12.7558	13.8156	9.43792	10.4284	9.36043	10.212	0	0	0	0	0	0	3.95867	6.85269	11.4214	4.34562	6.15132
354	T-complex protein 1 subunit beta OS=Mus musculus GN=Cct2 PE=1 SV=4	TCPB_MOUSE	57 kDa	4.5365	6.06911	6.08697	6.64796	7.48495	7.67848	6.69684	7.79436	6.89466	5.95326	7.96507	9.89363	8.9674	10.3752	8.58045	7.67952	7.64319	5.16212	6.24562	6.90959	7.96451	6.83042	5.83572	8.51686	9.59087	7.36464	9.5441	6.1765	6.08348	6.37791	8.28938	10.3817	6.63622	8.42439	7.42688	7.84697	4.43336	3.5675	5.89084	7.45114	7.49913	6.1651	7.16378	8.85657	6.49133	7.87941
355	Succinate-semialdehyde dehydrogenase, mitochondrial OS=Mus musculus GN=Aldh5a1 PE=1 SV=1	SSDH_MOUSE	56 kDa	9.073	4.04608	6.08697	8.86395	8.55422	3.83924	3.82677	6.82007	4.92476	9.9221	4.97817	4.49711	5.38044	4.32302	4.29022	4.7997	2.8662	6.19454	5.20468	4.93542	4.97782	4.87887	4.8631	4.25843	6.39391	3.15627	4.24182	9.26474	6.08348	4.55565	3.68417	4.71896	4.74016	7.48834	7.42688	10.089	4.43336	8.32416	8.24717	6.38669	6.42782	7.32484	5.71852	4.35945	5.17574	5.56644
356	Heterogeneous nuclear ribonucleoprotein A3 OS=Mus musculus GN=Hnrnpa3 PE=1 SV=1	ROA3_MOUSE	40 kDa	6.80475	5.0576	6.08697	5.53997	4.27711	4.79905	8.61023	9.74295	8.86457	6.94547	7.96507	9.89363	8.07066	6.05223	12.0126	9.5994	8.59859	5.16212	6.24562	2.96125	3.98226	5.85465	7.78096	9.58147	7.45956	6.31255	4.24182	6.1765	6.08348	11.8447	8.28938	5.66275	7.58426	7.48834	5.57016	2.24199	2.21668	2.37833	2.35633	2.1289	3.21391	5.55328	7.82122	9.03786	5.33114	6.64256
357	[Protein ADP-ribosylarginine] hydrolase-like protein 1 OS=Mus musculus GN=Adprhl1 PE=1 SV=1	ARHL1_MOUSE	40 kDa	9.073	8.09215	9.13045	7.75596	7.48495	6.71867	5.74015	8.76866	6.89466	8.92989	8.96071	10.7931	9.86414	10.3752	8.58045	5.75964	8.59859	8.25938	9.36843	7.89667	8.96008	6.83042	6.80834	6.38765	6.39391	7.36464	6.36274	9.26474	6.08348	6.37791	10.1315	9.43792	8.53229	7.48834	7.42688	12.331	8.86673	9.51333	5.89084	12.7734	13.927	8.3073	7.66879	8.99519	8.02055	6.97619
358	Antithrombin-III OS=Mus musculus GN=Serpinc1 PE=1 SV=1	ANT3_MOUSE	52 kDa	5.67063	7.08063	6.08697	3.32398	3.20783	9.5981	7.65354	7.79436	9.84952	7.93768	8.96071	4.49711	4.4837	4.32302	5.14827	5.75964	4.777	9.29181	7.28656	7.89667	10.9512	7.8062	6.80834	11.7107	8.52522	8.41673	5.30228	3.08825	3.04174	4.55565	5.52625	4.71896	6.63622	0	2.78508	0	0	0	2.35633	3.19334	3.21391	5.07401	8.63232	4.83146	8.34013	6.68082
359	Transgelin OS=Mus musculus GN=Tagln PE=1 SV=3	TAGL_MOUSE	23 kDa	2.26825	5.0576	3.04348	2.21599	3.20783	2.87943	3.82677	2.92288	4.92476	4.96105	2.9869	9.89363	12.5544	9.51064	11.1546	8.63946	7.64319	4.12969	2.08187	4.93542	3.98226	6.83042	3.89048	4.25843	6.39391	6.31255	5.30228	3.08825	3.04174	10.0224	9.21042	7.55034	10.4284	6.5523	4.6418	4.48398	3.32502	5.94583	5.89084	4.25779	3.21391	3.15863	3.7503	9.89931	4.30836	4.73286
360	Acyl-CoA-binding protein OS=Mus musculus GN=Dbi PE=1 SV=2	ACBP_MOUSE	10 kDa	9.073	7.08063	7.10146	8.86395	8.55422	6.71867	7.65354	7.79436	5.90971	7.93768	6.96944	8.09479	7.17392	5.18762	6.86436	7.67952	6.68779	9.29181	8.3275	8.88376	8.96008	5.85465	8.75358	5.32304	9.59087	6.31255	9.5441	7.20591	9.12522	7.28904	8.28938	7.55034	5.68819	6.5523	6.49852	10.089	8.86673	9.51333	9.42534	6.38669	6.42782	8.13465	7.1639	6.948	8.34523	7.85028
361	GTP:AMP phosphotransferase AK3, mitochondrial OS=Mus musculus GN=Ak3 PE=1 SV=3	KAD3_MOUSE	25 kDa	7.93888	7.08063	9.13045	9.97195	7.48495	4.79905	2.87008	3.89718	4.92476	7.93768	6.96944	4.49711	4.4837	5.18762	4.29022	3.83976	3.8216	6.19454	7.28656	6.90959	5.97338	3.9031	5.83572	5.32304	5.32826	8.41673	5.30228	6.1765	7.09739	2.73339	3.68417	5.66275	3.79213	6.5523	4.6418	4.48398	5.54171	4.75666	5.89084	6.38669	6.42782	8.32137	5.23303	4.35334	6.01715	6.27403
362	Mannose-6-phosphate isomerase OS=Mus musculus GN=Mpi PE=1 SV=1	MPI_MOUSE	47 kDa	11.3413	7.08063	8.11596	9.97195	9.6235	6.71867	6.69684	9.74295	7.87962	6.94547	5.9738	8.99421	10.7609	7.78144	8.58045	10.5593	7.64319	10.3242	8.3275	9.87084	8.96008	9.75775	9.7262	9.58147	9.59087	8.41673	8.48365	10.2942	9.12522	9.1113	9.21042	7.55034	7.58426	9.36043	10.212	7.84697	11.0834	9.51333	11.7817	6.38669	10.713	9.22666	7.32623	9.05325	9.49443	9.24868
363	40S ribosomal protein SA OS=Mus musculus GN=Rpsa PE=1 SV=4	RSSA_MOUSE	33 kDa	9.073	8.09215	8.11596	7.75596	7.48495	11.5177	9.56692	8.76866	7.87962	5.95326	8.96071	11.6925	8.9674	11.2399	8.58045	9.5994	7.64319	7.22696	5.20468	6.90959	5.97338	5.85465	7.78096	9.58147	8.52522	7.36464	6.36274	7.20591	6.08348	11.8447	10.1315	10.3817	7.58426	10.2965	8.35524	4.48398	5.54171	8.32416	5.89084	4.25779	5.35652	8.1044	8.77448	9.62046	6.4917	7.52058
364	T-complex protein 1 subunit zeta OS=Mus musculus GN=Cct6a PE=1 SV=3	TCPZ_MOUSE	58 kDa	7.93888	4.04608	7.10146	5.53997	5.34639	10.5579	5.74015	9.74295	7.87962	9.9221	8.96071	6.29595	7.17392	7.78144	11.1546	9.5994	10.5094	5.16212	6.24562	4.93542	3.98226	6.83042	9.7262	10.6461	9.59087	8.41673	9.5441	7.20591	7.09739	6.37791	11.0525	10.3817	7.58426	8.42439	8.35524	4.48398	2.21668	4.75666	4.71267	6.38669	4.28522	5.99456	8.80057	8.75245	6.14701	8.75018
365	Ribonuclease inhibitor OS=Mus musculus GN=Rnh1 PE=1 SV=1	RINI_MOUSE	50 kDa	5.67063	5.0576	3.04348	4.43198	5.34639	6.71867	8.61023	9.74295	8.86457	7.93768	7.96507	3.59768	8.9674	9.51064	10.2965	8.63946	9.55399	4.12969	3.12281	2.96125	4.97782	4.87887	6.80834	6.38765	6.39391	5.26046	4.24182	7.20591	4.05565	12.7558	11.0525	9.43792	11.3764	8.42439	9.2836	5.60498	2.21668	4.75666	0	3.19334	3.21391	4.71001	8.30653	8.42762	4.4798	5.5909
366	Isocitrate dehydrogenase [NADP] cytoplasmic OS=Mus musculus GN=Idh1 PE=1 SV=2	IDHC_MOUSE	47 kDa	7.93888	10.1152	9.13045	9.97195	8.55422	6.71867	8.61023	8.76866	6.89466	7.93768	5.9738	7.19537	10.7609	7.78144	7.7224	8.63946	5.73239	8.25938	7.28656	8.88376	8.96008	12.6851	7.78096	6.38765	5.32826	8.41673	7.42319	12.353	11.153	8.20017	10.1315	8.49413	7.58426	8.42439	10.212	10.089	13.3001	9.51333	9.42534	10.6445	9.64174	9.14214	7.48395	7.97199	8.97597	8.51031
367	Ubiquinone biosynthesis monooxygenase COQ6, mitochondrial OS=Mus musculus GN=Coq6 PE=1 SV=3	COQ6_MOUSE	51 kDa	9.073	4.04608	6.08697	6.64796	8.55422	5.75886	5.74015	4.87148	5.90971	7.93768	7.96507	5.39653	6.27718	6.91683	5.14827	8.63946	7.64319	5.16212	4.16375	7.89667	5.97338	4.87887	12.6441	6.38765	7.45956	6.31255	6.36274	6.1765	9.12522	6.37791	5.52625	3.77517	6.63622	6.5523	6.49852	6.72598	5.54171	4.75666	5.89084	7.45114	5.35652	6.88165	6.36383	6.67024	6.78648	6.9707
368	Estradiol 17-beta-dehydrogenase 8 OS=Mus musculus GN=Hsd17b8 PE=1 SV=2	DHB8_MOUSE	27 kDa	11.3413	11.1267	9.13045	9.97195	7.48495	8.63829	10.5236	9.74295	9.84952	7.93768	7.96507	6.29595	6.27718	7.78144	7.7224	6.71958	7.64319	9.29181	9.36843	8.88376	9.95564	8.78197	10.6988	10.6461	8.52522	9.46882	8.48365	8.23533	8.1113	6.37791	7.36834	5.66275	6.63622	7.48834	7.42688	8.96797	13.3001	13.0808	8.24717	9.58003	7.49913	9.81106	9.10952	7.07329	9.49674	8.91173
369	Acyl-CoA dehydrogenase family member 9, mitochondrial OS=Mus musculus GN=Acad9 PE=1 SV=2	ACAD9_MOUSE	69 kDa	2.26825	4.04608	3.04348	8.86395	4.27711	2.87943	1.91338	3.89718	4.92476	4.96105	4.97817	4.49711	3.58696	2.59381	2.57414	3.83976	2.8662	3.09727	3.12281	5.9225	4.97782	5.85465	4.8631	3.19382	3.19696	6.31255	3.18137	4.11766	5.06957	1.82226	3.68417	4.71896	4.74016	3.74417	5.57016	7.84697	7.75839	5.94583	5.89084	4.25779	5.35652	4.49977	3.92566	3.32633	4.63969	4.17865
370	Cluster of Histone H2B type 1-H OS=Mus musculus GN=Hist1h2bh PE=1 SV=3 (H2B1H_MOUSE)	H2B1H_MOUSE [3]	14 kDa	2.26825	4.04608	3.04348	4.43198	4.27711	2.87943	5.74015	2.92288	5.90971	4.96105	2.9869	6.29595	4.4837	6.05223	6.00631	4.7997	6.68779	4.12969	4.16375	2.96125	2.98669	4.87887	3.89048	3.19382	4.26261	4.20836	4.24182	4.11766	4.05565	8.20017	5.52625	4.71896	6.63622	5.61626	4.6418	3.36299	5.54171	2.37833	4.71267	5.32224	4.28522	3.61338	4.23336	5.72095	3.83512	4.01332
371	Collagen alpha-2(VI) chain OS=Mus musculus GN=Col6a2 PE=1 SV=3	CO6A2_MOUSE	110 kDa	3.40238	3.03456	3.04348	7.75596	5.34639	8.63829	6.69684	5.84577	5.90971	3.96884	5.9738	6.29595	6.27718	7.78144	5.14827	5.75964	7.64319	3.09727	5.20468	4.93542	6.96895	3.9031	6.80834	2.12922	2.1313	5.26046	5.30228	4.11766	4.05565	6.37791	6.44729	2.83138	2.8441	8.42439	7.42688	5.60498	3.32502	4.75666	7.069	7.45114	4.28522	4.51655	6.17221	6.48428	5.15296	3.83276
372	[Pyruvate dehydrogenase (acetyl-transferring)] kinase isozyme 2, mitochondrial OS=Mus musculus GN=Pdk2 PE=1 SV=2	PDK2_MOUSE	46 kDa	7.93888	7.08063	9.13045	4.43198	6.41567	4.79905	5.74015	4.87148	4.92476	5.95326	3.98254	3.59768	7.17392	6.91683	4.29022	4.7997	6.68779	7.22696	7.28656	8.88376	6.96895	6.83042	4.8631	6.38765	5.32826	5.26046	3.18137	6.1765	4.05565	4.55565	3.68417	3.77517	3.79213	5.61626	4.6418	7.84697	7.75839	7.135	7.069	8.51558	5.35652	6.99952	5.04521	5.57769	7.00996	5.06498
373	Phosphoglycerate mutase 1 OS=Mus musculus GN=Pgam1 PE=1 SV=3	PGAM1_MOUSE	29 kDa	10.2071	12.1382	9.13045	12.1879	12.8313	12.4775	10.5236	11.6915	12.8044	11.9065	13.9389	15.2902	13.4511	16.4275	13.7287	18.2389	11.4648	12.3891	13.5322	11.845	12.9423	14.6366	13.6167	12.7753	12.7878	12.6251	13.7859	15.4412	13.1809	16.4003	13.8156	17.932	15.1685	16.8488	14.8538	13.452	16.6251	14.27	15.3162	13.8378	11.7843	11.299	12.2237	14.7669	13.1603	13.4327
374	Myosin light chain kinase 3 OS=Mus musculus GN=Mylk3 PE=1 SV=1	MYLK3_MOUSE	86 kDa	3.40238	4.04608	8.11596	5.53997	8.55422	5.75886	2.87008	5.84577	6.89466	6.94547	5.9738	6.29595	3.58696	6.91683	6.86436	6.71958	5.73239	6.19454	5.20468	3.94834	4.97782	6.83042	8.75358	2.12922	4.26261	6.31255	4.24182	5.14708	5.06957	4.55565	3.68417	7.55034	3.79213	4.68021	6.49852	4.48398	6.65005	9.51333	8.24717	7.45114	5.35652	5.93172	5.71477	6.01935	5.9849	4.52714
375	Nucleolin OS=Mus musculus GN=Ncl PE=1 SV=2	NUCL_MOUSE	77 kDa	2.26825	5.0576	4.05798	4.43198	6.41567	7.67848	6.69684	5.84577	6.89466	6.94547	7.96507	6.29595	4.4837	4.32302	6.86436	5.75964	7.64319	5.16212	4.16375	3.94834	2.98669	2.92732	4.8631	8.51686	8.52522	6.31255	7.42319	4.11766	7.09739	4.55565	4.60521	5.66275	4.74016	3.74417	5.57016	2.24199	3.32502	3.5675	0	4.25779	3.21391	4.44629	7.00438	5.89498	4.00855	6.99881
376	Short/branched chain specific acyl-CoA dehydrogenase, mitochondrial OS=Mus musculus GN=Acadsb PE=1 SV=1	ACDSB_MOUSE	48 kDa	11.3413	7.08063	6.08697	7.75596	8.55422	4.79905	5.74015	5.84577	7.87962	4.96105	4.97817	5.39653	5.38044	2.59381	3.43218	3.83976	6.68779	8.25938	8.3275	5.9225	9.95564	6.83042	5.83572	4.25843	4.26261	4.20836	4.24182	6.1765	5.06957	4.55565	5.52625	3.77517	4.74016	4.68021	6.49852	6.72598	9.97507	7.135	5.89084	6.38669	5.35652	8.16381	5.70063	4.55509	7.52186	4.70288
377	Cytochrome c1, heme protein, mitochondrial OS=Mus musculus GN=Cyc1 PE=1 SV=1	CY1_MOUSE	35 kDa	13.6095	14.1613	13.1884	11.0799	8.55422	7.67848	7.65354	7.79436	7.87962	11.9065	7.96507	5.39653	3.58696	4.32302	4.29022	5.75964	2.8662	10.3242	8.3275	11.845	8.96008	7.8062	8.75358	8.51686	8.52522	5.26046	9.5441	10.2942	12.167	1.82226	3.68417	4.71896	3.79213	4.68021	4.6418	2.24199	2.21668	5.94583	5.89084	5.32224	3.21391	12.1187	8.4796	4.37043	9.3361	9.05129
378	S-formylglutathione hydrolase OS=Mus musculus GN=Esd PE=1 SV=1	ESTD_MOUSE	31 kDa	5.67063	5.0576	6.08697	5.53997	6.41567	8.63829	9.56692	6.82007	4.92476	9.9221	10.952	7.19537	4.4837	8.64604	8.58045	7.67952	9.55399	6.19454	5.20468	8.88376	5.97338	5.85465	9.7262	8.51686	5.32826	9.46882	8.48365	10.2942	7.09739	8.20017	8.28938	10.3817	9.48032	8.42439	5.57016	6.72598	5.54171	7.135	5.89084	8.51558	4.28522	5.75417	8.47068	7.68984	6.97287	8.19819
379	NADH dehydrogenase [ubiquinone] 1 alpha subcomplex subunit 2 OS=Mus musculus GN=Ndufa2 PE=1 SV=3	NDUA2_MOUSE	11 kDa	6.80475	8.09215	6.08697	6.64796	5.34639	4.79905	6.69684	6.82007	5.90971	7.93768	5.9738	4.49711	5.38044	4.32302	6.86436	6.71958	5.73239	8.25938	3.12281	4.93542	7.96451	5.85465	5.83572	7.45226	5.32826	6.31255	4.24182	6.1765	7.09739	4.55565	4.60521	5.66275	4.74016	5.61626	6.49852	7.84697	5.54171	5.94583	4.71267	5.32224	6.42782	6.59565	6.35619	5.58615	5.99542	6.10146
380	Non-specific lipid-transfer protein OS=Mus musculus GN=Scp2 PE=1 SV=3	NLTP_MOUSE	59 kDa	7.93888	6.06911	8.11596	3.32398	5.34639	6.71867	7.65354	4.87148	6.89466	4.96105	4.97817	4.49711	6.27718	4.32302	2.57414	6.71958	7.64319	6.19454	7.28656	6.90959	5.97338	7.8062	8.75358	3.19382	3.19696	5.26046	5.30228	7.20591	4.05565	4.55565	5.52625	3.77517	5.68819	4.68021	3.71344	8.96797	5.54171	5.94583	5.89084	6.38669	7.49913	6.15886	6.01293	5.33904	7.15397	4.70251
381	Elongation factor 1-alpha 1 OS=Mus musculus GN=Eef1a1 PE=1 SV=3	EF1A1_MOUSE	50 kDa	12.4754	12.1382	11.1594	12.1879	8.55422	22.0756	28.7008	16.563	16.7442	18.852	18.917	25.1838	20.625	28.5319	26.5994	22.0786	18.1526	15.4863	10.4094	11.845	13.9379	11.7093	9.7262	14.9045	24.51	18.9376	20.1487	16.4707	15.2087	28.245	31.3154	25.4824	20.8567	29.0173	23.209	8.96797	13.3001	9.51333	12.9598	18.0956	12.8556	11.303	20.3088	23.5286	12.1857	18.3634
382	60S acidic ribosomal protein P2 OS=Mus musculus GN=Rplp2 PE=1 SV=3	RLA2_MOUSE	12 kDa	10.2071	7.08063	7.10146	8.86395	6.41567	6.71867	6.69684	9.74295	8.86457	7.93768	8.96071	8.09479	8.07066	9.51064	9.43849	7.67952	9.55399	6.19454	6.24562	6.90959	8.96008	9.75775	9.7262	10.6461	7.45956	7.36464	8.48365	8.23533	7.09739	9.1113	8.28938	8.49413	7.58426	8.42439	7.42688	12.331	11.0834	9.51333	9.42534	9.58003	9.64174	7.93377	8.15357	8.72468	7.96563	8.21444
383	Thymosin beta-4 OS=Mus musculus GN=Tmsb4x PE=1 SV=1	TYB4_MOUSE	6 kDa	6.80475	9.10367	7.10146	7.75596	7.48495	7.67848	10.5236	7.79436	8.86457	9.9221	7.96507	10.7931	9.86414	9.51064	8.58045	9.5994	9.55399	6.19454	7.28656	5.9225	7.96451	8.78197	7.78096	11.7107	10.6565	8.41673	7.42319	5.14708	4.05565	11.8447	10.1315	10.3817	11.3764	8.42439	11.1403	6.72598	7.75839	3.5675	10.6035	7.45114	7.49913	7.65016	8.79137	9.65028	7.32184	7.90164
384	Aspartate--tRNA ligase, cytoplasmic OS=Mus musculus GN=Dars PE=1 SV=2	SYDC_MOUSE	57 kDa	4.5365	3.03456	4.05798	0	2.13856	6.71867	5.74015	3.89718	3.93981	4.96105	2.9869	4.49711	3.58696	2.59381	3.43218	4.7997	2.8662	3.09727	2.08187	3.94834	2.98669	2.92732	3.89048	3.19382	2.1313	3.15627	0	3.08825	4.05565	5.46678	5.52625	3.77517	2.8441	3.74417	3.71344	0	0	3.5675	0	2.1289	6.42782	0	4.70729	3.62933	3.15533	2.60422
385	Protein S100-A1 OS=Mus musculus GN=S100a1 PE=1 SV=2	S10A1_MOUSE	11 kDa	5.67063	7.08063	9.13045	8.86395	8.55422	8.63829	6.69684	7.79436	9.84952	5.95326	7.96507	8.99421	8.07066	7.78144	7.7224	8.63946	8.59859	5.16212	11.4503	6.90959	8.96008	8.78197	9.7262	6.38765	8.52522	8.41673	9.5441	9.26474	8.1113	6.37791	7.36834	7.55034	8.53229	8.42439	9.2836	10.089	11.0834	7.135	9.42534	12.7734	11.7843	7.85998	7.81622	8.30113	8.49838	8.37496
386	Thrombospondin-1 OS=Mus musculus GN=Thbs1 PE=1 SV=1	TSP1_MOUSE	130 kDa	0	6.06911	3.04348	0	0	0	0	0	0	3.96884	1.99127	22.4855	28.6957	9.51064	7.7224	6.71958	8.59859	0	0	0	0	0	0	10.6461	5.32826	4.20836	5.30228	0	0	9.1113	9.21042	8.49413	10.4284	3.74417	5.57016	0	0	4.75666	5.89084	10.6445	8.57043	0	0	13.9554	0	4.2475
387	Adenosine kinase OS=Mus musculus GN=Adk PE=1 SV=2	ADK_MOUSE	40 kDa	4.5365	9.10367	6.08697	5.53997	7.48495	2.87943	1.91338	3.89718	3.93981	0	4.97817	4.49711	1.79348	3.45842	4.29022	5.75964	3.8216	7.22696	5.20468	6.90959	7.96451	6.83042	5.83572	3.19382	3.19696	3.15627	3.18137	5.14708	6.08348	1.82226	3.68417	5.66275	2.8441	5.61626	5.57016	7.84697	7.75839	5.94583	4.71267	5.32224	6.42782	6.55041	2.93466	3.93674	6.66198	3.99316
388	EH domain-containing protein 2 OS=Mus musculus GN=Ehd2 PE=1 SV=1	EHD2_MOUSE	61 kDa	6.80475	7.08063	4.05798	4.43198	4.27711	8.63829	7.65354	6.82007	4.92476	5.95326	4.97817	7.19537	4.4837	8.64604	8.58045	5.75964	3.8216	5.16212	0	4.93542	4.97782	3.9031	5.83572	2.12922	6.39391	4.20836	2.12091	0	0	2.73339	7.36834	6.60654	5.68819	7.48834	3.71344	3.36299	3.32502	3.5675	4.71267	4.25779	5.35652	5.33049	6.49468	6.41447	4.1357	2.4754
389	Lamin-B1 OS=Mus musculus GN=Lmnb1 PE=1 SV=3	LMNB1_MOUSE	67 kDa	4.5365	5.0576	4.05798	5.53997	4.27711	4.79905	4.78346	3.89718	5.90971	5.95326	6.96944	5.39653	3.58696	5.18762	5.14827	5.75964	6.68779	5.16212	6.24562	4.93542	3.98226	4.87887	5.83572	5.32304	5.32826	4.20836	3.18137	4.11766	4.05565	8.20017	7.36834	6.60654	6.63622	5.61626	5.57016	3.36299	4.43336	4.75666	3.5345	4.25779	4.28522	4.69383	5.38535	5.29447	5.17333	4.36906
390	NADH dehydrogenase [ubiquinone] iron-sulfur protein 7, mitochondrial OS=Mus musculus GN=Ndufs7 PE=1 SV=1	NDUS7_MOUSE	25 kDa	5.67063	8.09215	9.13045	6.64796	6.41567	7.67848	7.65354	4.87148	5.90971	5.95326	3.98254	6.29595	7.17392	7.78144	7.7224	5.75964	4.777	6.19454	7.28656	6.90959	6.96895	5.85465	7.78096	4.25843	6.39391	6.31255	6.36274	5.14708	6.08348	5.46678	6.44729	5.66275	5.68819	9.36043	5.57016	6.72598	7.75839	7.135	5.89084	8.51558	6.42782	7.19137	6.00817	6.58506	6.83254	5.7597
391	Lipoamide acyltransferase component of branched-chain alpha-keto acid dehydrogenase complex, mitochondrial OS=Mus musculus GN=Dbt PE=1 SV=2	ODB2_MOUSE	53 kDa	5.67063	3.03456	3.04348	7.75596	4.27711	5.75886	4.78346	5.84577	5.90971	4.96105	1.99127	1.79884	3.58696	1.72921	1.71609	4.7997	1.9108	4.12969	5.20468	3.94834	2.98669	3.9031	5.83572	3.19382	3.19696	3.15627	3.18137	7.20591	4.05565	1.82226	1.84208	1.88758	2.8441	2.80813	3.71344	6.72598	4.43336	2.37833	2.35633	3.19334	3.21391	4.75635	4.87502	2.59027	4.3347	3.99833
392	2-oxoisovalerate dehydrogenase subunit alpha, mitochondrial OS=Mus musculus GN=Bckdha PE=1 SV=1	ODBA_MOUSE	50 kDa	4.5365	4.04608	4.05798	5.53997	5.34639	5.75886	3.82677	6.82007	4.92476	6.94547	4.97817	5.39653	4.4837	6.05223	4.29022	6.71958	5.73239	4.12969	4.16375	3.94834	6.96895	5.85465	6.80834	4.25843	5.32826	4.20836	3.18137	5.14708	7.09739	3.64452	3.68417	3.77517	5.68819	3.74417	4.6418	5.60498	4.43336	7.135	5.89084	4.25779	3.21391	4.70538	5.54235	5.44578	5.31229	4.87015
393	Cluster of 3-ketoacyl-CoA thiolase A, peroxisomal OS=Mus musculus GN=Acaa1a PE=1 SV=1 (THIKA_MOUSE)	THIKA_MOUSE	44 kDa	5.67063	6.06911	5.07247	7.75596	7.48495	7.67848	3.82677	5.84577	5.90971	3.96884	6.96944	6.29595	7.17392	5.18762	6.86436	6.71958	8.59859	6.19454	4.16375	5.9225	7.96451	5.85465	8.75358	8.51686	4.26261	8.41673	6.36274	6.1765	6.08348	5.46678	7.36834	4.71896	5.68819	5.61626	4.6418	10.089	8.86673	8.32416	5.89084	6.38669	6.42782	6.41062	5.69983	6.80667	6.47559	6.63649
394	Isobutyryl-CoA dehydrogenase, mitochondrial OS=Mus musculus GN=Acad8 PE=1 SV=2	ACAD8_MOUSE	45 kDa	5.67063	4.04608	5.07247	5.53997	3.20783	3.83924	1.91338	1.94859	3.93981	2.97663	4.97817	2.69826	2.69022	1.72921	1.71609	3.83976	1.9108	6.19454	5.20468	4.93542	4.97782	1.95155	3.89048	5.32304	3.19696	3.15627	3.18137	3.08825	3.04174	1.82226	3.68417	2.83138	3.79213	2.80813	4.6418	5.60498	5.54171	5.94583	5.89084	3.19334	2.14261	4.7074	3.26597	2.43072	4.52575	3.49794
395	D-beta-hydroxybutyrate dehydrogenase, mitochondrial OS=Mus musculus GN=Bdh1 PE=1 SV=2	BDH_MOUSE	38 kDa	7.93888	7.08063	6.08697	2.21599	3.20783	2.87943	3.82677	0	1.9699	6.94547	8.96071	10.7931	8.07066	7.78144	7.7224	5.75964	8.59859	5.16212	6.24562	6.90959	7.96451	6.83042	8.75358	2.12922	4.26261	8.41673	7.42319	7.20591	9.12522	4.55565	2.76313	8.49413	8.53229	7.48834	5.57016	6.72598	5.54171	0	0	11.7089	11.7843	5.30606	4.09705	8.12096	6.97764	6.42715
396	Serpin B6 OS=Mus musculus GN=Serpinb6 PE=1 SV=1	SPB6_MOUSE	43 kDa	3.40238	4.04608	4.05798	3.32398	3.20783	6.71867	3.82677	3.89718	3.93981	4.96105	2.9869	4.49711	6.27718	6.05223	4.29022	5.75964	4.777	5.16212	4.16375	4.93542	2.98669	4.87887	3.89048	5.32304	0	4.20836	5.30228	3.08825	3.04174	5.46678	4.60521	3.77517	4.74016	6.5523	5.57016	4.48398	3.32502	3.5675	3.5345	5.32224	3.21391	3.60765	4.3884	5.27556	4.33622	3.49395
397	NADH dehydrogenase [ubiquinone] flavoprotein 3, mitochondrial OS=Mus musculus GN=Ndufv3 PE=1 SV=1	NDUV3_MOUSE	12 kDa	7.93888	9.10367	9.13045	9.97195	7.48495	7.67848	6.69684	7.79436	8.86457	7.93768	7.96507	7.19537	5.38044	6.91683	4.29022	7.67952	5.73239	9.29181	8.3275	10.8579	9.95564	8.78197	8.75358	9.58147	8.52522	9.46882	8.48365	7.20591	8.1113	7.28904	6.44729	7.55034	6.63622	5.61626	7.42688	7.84697	8.86673	11.8917	9.42534	8.51558	9.64174	8.72598	7.82283	6.19913	9.32807	8.56273
398	Transaldolase OS=Mus musculus GN=Taldo1 PE=1 SV=2	TALDO_MOUSE	37 kDa	0	2.02304	4.05798	3.32398	3.20783	2.87943	3.82677	2.92288	4.92476	1.98442	6.96944	2.69826	2.69022	3.45842	2.57414	2.87982	1.9108	3.09727	3.12281	1.97417	1.99113	1.95155	3.89048	7.45226	4.26261	3.15627	5.30228	3.08825	3.04174	3.64452	2.76313	1.88758	3.79213	3.74417	4.6418	0	4.43336	4.75666	2.35633	3.19334	2.14261	0	3.91795	2.70194	2.67123	4.3839
399	6-phosphogluconolactonase OS=Mus musculus GN=Pgls PE=1 SV=1	6PGL_MOUSE	27 kDa	3.40238	5.0576	8.11596	6.64796	5.34639	6.71867	6.69684	5.84577	5.90971	4.96105	2.9869	6.29595	6.27718	6.05223	9.43849	8.63946	4.777	6.19454	4.16375	5.9225	4.97782	5.85465	4.8631	5.32304	5.32826	5.26046	5.30228	3.08825	5.06957	5.46678	8.28938	6.60654	8.53229	5.61626	6.49852	6.72598	9.97507	4.75666	8.24717	4.25779	7.49913	5.71406	5.51982	6.91338	5.32939	4.89531
400	Programmed cell death 6-interacting protein OS=Mus musculus GN=Pdcd6ip PE=1 SV=3	PDC6I_MOUSE	96 kDa	0	3.03456	3.04348	3.32398	3.20783	5.75886	4.78346	3.89718	3.93981	5.95326	3.98254	5.39653	4.4837	6.91683	5.14827	7.67952	6.68779	2.06485	2.08187	1.97417	2.98669	2.92732	1.94524	4.25843	4.26261	5.26046	4.24182	4.11766	2.02783	6.37791	10.1315	5.66275	4.74016	3.74417	3.71344	2.24199	0	3.5675	2.35633	2.1289	3.21391	0	4.71918	6.05211	2.33002	4.02813
401	F-actin-capping protein subunit alpha-2 OS=Mus musculus GN=Capza2 PE=1 SV=3	CAZA2_MOUSE	33 kDa	6.80475	6.06911	6.08697	6.64796	7.48495	5.75886	5.74015	3.89718	5.90971	10.9143	6.96944	5.39653	6.27718	6.91683	5.14827	7.67952	8.59859	7.22696	6.24562	3.94834	4.97782	6.83042	7.78096	7.45226	6.39391	6.31255	7.42319	5.14708	7.09739	6.37791	8.28938	6.60654	7.58426	5.61626	8.35524	6.72598	5.54171	7.135	9.42534	5.32224	7.49913	6.61875	6.53161	6.66949	6.16835	6.63773
402	ATP synthase subunit e, mitochondrial OS=Mus musculus GN=Atp5i PE=1 SV=2	ATP5I_MOUSE	8 kDa	9.073	7.08063	5.07247	7.75596	7.48495	7.67848	6.69684	5.84577	6.89466	5.95326	7.96507	6.29595	6.27718	5.18762	6.86436	7.67952	7.64319	7.22696	7.28656	7.89667	6.96895	5.85465	6.80834	7.45226	7.45956	7.36464	6.36274	7.20591	7.09739	7.28904	6.44729	7.55034	6.63622	7.48834	6.49852	8.96797	6.65005	7.135	4.71267	6.38669	7.49913	7.2934	6.83901	6.65797	7.00702	7.15708
403	Rho GDP-dissociation inhibitor 1 OS=Mus musculus GN=Arhgdia PE=1 SV=3	GDIR1_MOUSE	23 kDa	4.5365	7.08063	8.11596	8.86395	7.48495	9.5981	6.69684	7.79436	7.87962	7.93768	8.96071	8.99421	6.27718	7.78144	6.86436	8.63946	7.64319	6.19454	7.28656	4.93542	5.97338	5.85465	8.75358	8.51686	8.52522	7.36464	7.42319	8.23533	8.1113	9.1113	10.1315	7.55034	7.58426	7.48834	8.35524	6.72598	7.75839	5.94583	8.24717	4.25779	5.35652	7.2164	8.14455	7.69997	6.49969	8.02942
404	Ubiquitin carboxyl-terminal hydrolase 5 OS=Mus musculus GN=Usp5 PE=1 SV=1	UBP5_MOUSE	96 kDa	2.26825	4.04608	0	0	2.13856	4.79905	6.69684	4.87148	3.93981	3.96884	3.98254	8.09479	4.4837	5.18762	2.57414	4.7997	4.777	4.12969	3.12281	2.96125	1.99113	5.85465	1.94524	4.25843	4.26261	6.31255	4.24182	4.11766	5.06957	7.28904	5.52625	4.71896	3.79213	2.80813	3.71344	2.24199	4.43336	3.5675	0	2.1289	3.21391	0	4.70976	4.98616	3.33413	4.71044
405	Calcium-binding mitochondrial carrier protein Aralar1 OS=Mus musculus GN=Slc25a12 PE=1 SV=1	CMC1_MOUSE	75 kDa	9.073	8.09215	8.11596	8.86395	9.6235	7.67848	7.65354	5.84577	6.89466	8.92989	9.95634	2.69826	0	3.45842	3.43218	3.83976	4.777	9.29181	8.3275	9.87084	4.97782	6.83042	3.89048	9.58147	9.59087	9.46882	6.36274	8.23533	8.1113	4.55565	5.52625	5.66275	2.8441	0	0	2.24199	5.54171	2.37833	3.5345	0	0	8.75371	7.82645	3.03427	7.19814	8.55842
406	ATPase inhibitor, mitochondrial OS=Mus musculus GN=Atpif1 PE=1 SV=2	ATIF1_MOUSE	12 kDa	5.67063	9.10367	6.08697	6.64796	6.41567	5.75886	3.82677	5.84577	6.89466	5.95326	6.96944	5.39653	5.38044	6.05223	5.14827	4.7997	5.73239	7.22696	6.24562	6.90959	5.97338	5.85465	6.80834	5.32304	5.32826	5.26046	6.36274	5.14708	7.09739	5.46678	5.52625	5.66275	5.68819	4.68021	7.42688	6.72598	7.75839	5.94583	7.069	7.45114	6.42782	6.78498	5.87479	5.41826	6.50309	5.75316
407	Laminin subunit alpha-4 OS=Mus musculus GN=Lama4 PE=1 SV=2	LAMA4_MOUSE	202 kDa	0	0	3.04348	0	0	6.71867	3.82677	4.87148	6.89466	7.93768	4.97817	7.19537	5.38044	6.05223	7.7224	7.67952	5.73239	2.06485	3.12281	1.97417	0	2.92732	0	2.12922	4.26261	3.15627	4.24182	0	6.08348	10.9336	11.9735	9.43792	9.48032	6.5523	7.42688	0	0	0	2.35633	2.1289	0	0	5.87124	6.62706	1.68152	3.31223
408	Mitochondrial fission process protein 1 OS=Mus musculus GN=Mtfp1 PE=1 SV=1	MTFP1_MOUSE	18 kDa	7.93888	5.0576	6.08697	5.53997	3.20783	5.75886	4.78346	0	2.95486	1.98442	2.9869	3.59768	3.58696	3.45842	4.29022	2.87982	0	4.12969	3.12281	2.96125	0	4.87887	5.83572	3.19382	5.32826	0	3.18137	6.1765	4.05565	4.55565	3.68417	1.88758	2.8441	3.74417	6.49852	3.36299	9.97507	4.75666	4.71267	6.38669	5.35652	5.56625	3.07808	2.96885	3.48806	3.65593
409	Phosphoglucomutase-like protein 5 OS=Mus musculus GN=Pgm5 PE=1 SV=2	PGM5_MOUSE	62 kDa	7.93888	5.0576	4.05798	5.53997	6.41567	2.87943	5.74015	3.89718	3.93981	1.98442	3.98254	8.09479	4.4837	7.78144	6.86436	6.71958	6.68779	6.19454	4.16375	5.9225	4.97782	5.85465	6.80834	6.38765	4.26261	5.26046	4.24182	5.14708	2.02783	4.55565	7.36834	4.71896	7.58426	3.74417	3.71344	11.21	5.54171	7.135	7.069	7.45114	6.42782	5.80202	3.73725	6.77194	5.6536	4.55457
410	Cluster of Calmodulin OS=Mus musculus GN=Calm1 PE=1 SV=2 (CALM_MOUSE)	CALM_MOUSE	17 kDa	4.5365	5.0576	4.05798	5.53997	7.48495	6.71867	7.65354	4.87148	5.90971	4.96105	7.96507	7.19537	7.17392	6.91683	6.00631	6.71958	4.777	7.22696	4.16375	5.9225	6.96895	5.85465	4.8631	8.51686	7.45956	6.31255	7.42319	6.1765	7.09739	9.1113	6.44729	10.3817	9.48032	6.5523	9.2836	6.72598	8.86673	8.32416	5.89084	6.38669	5.35652	5.3354	6.34659	6.46484	5.83332	7.16434
411	Beta-2-glycoprotein 1 OS=Mus musculus GN=Apoh PE=1 SV=1	APOH_MOUSE	39 kDa	5.67063	8.09215	10.1449	2.21599	3.20783	8.63829	7.65354	6.82007	7.87962	6.94547	5.9738	1.79884	0	2.59381	0	0	1.9108	5.16212	4.16375	7.89667	9.95564	2.92732	4.8631	6.38765	5.32826	4.20836	5.30228	5.14708	5.06957	1.82226	0	0	0	0	0	0	0	0	0	2.1289	2.14261	5.86631	7.31846	0	5.8281	5.24053
412	Nebulin-related-anchoring protein OS=Mus musculus GN=Nrap PE=1 SV=3	NRAP_MOUSE	196 kDa	2.26825	3.03456	3.04348	0	0	8.63829	7.65354	6.82007	2.95486	2.97663	4.97817	1.79884	2.69022	4.32302	6.86436	3.83976	2.8662	0	0	1.97417	1.99113	0	0	0	5.32826	3.15627	3.18137	2.05883	0	3.64452	5.52625	1.88758	2.8441	2.80813	3.71344	0	0	0	0	0	0	0	5.67026	3.7304	0	2.28746
413	Mitochondrial-processing peptidase subunit alpha OS=Mus musculus GN=Pmpca PE=1 SV=1	MPPA_MOUSE	58 kDa	4.5365	6.06911	5.07247	7.75596	3.20783	5.75886	4.78346	5.84577	6.89466	5.95326	2.9869	4.49711	5.38044	4.32302	6.00631	6.71958	4.777	6.19454	3.12281	4.93542	7.96451	5.85465	5.83572	4.25843	2.1313	5.26046	5.30228	3.08825	5.06957	5.46678	5.52625	7.55034	5.68819	6.5523	2.78508	8.96797	8.86673	3.5675	4.71267	7.45114	5.35652	5.32838	5.37049	5.28391	5.65128	4.18505
414	Cluster of Actin-related protein 3 OS=Mus musculus GN=Actr3 PE=1 SV=3 (ARP3_MOUSE)	ARP3_MOUSE	47 kDa	4.5365	2.02304	4.05798	3.32398	4.27711	3.83924	5.74015	3.89718	2.95486	4.96105	5.9738	6.29595	6.27718	6.91683	6.86436	6.71958	7.64319	2.06485	3.12281	1.97417	1.99113	4.87887	6.80834	4.25843	5.32826	3.15627	5.30228	2.05883	3.04174	10.9336	7.36834	8.49413	5.68819	5.61626	7.42688	3.36299	0	2.37833	0	2.1289	2.14261	3.64372	4.56105	6.78618	3.47336	3.85764
415	Cytochrome c oxidase subunit 7A1, mitochondrial OS=Mus musculus GN=Cox7a1 PE=1 SV=1	CX7A1_MOUSE	9 kDa	6.80475	6.06911	6.08697	7.75596	7.48495	4.79905	5.74015	6.82007	4.92476	5.95326	6.96944	7.19537	6.27718	4.32302	4.29022	6.71958	6.68779	6.19454	6.24562	4.93542	5.97338	6.83042	5.83572	7.45226	7.45956	7.36464	6.36274	7.20591	8.1113	4.55565	6.44729	7.55034	6.63622	5.61626	7.42688	7.84697	7.75839	4.75666	3.5345	6.38669	5.35652	6.84035	5.86779	5.91553	6.00252	7.32607
416	Adenylate kinase 2, mitochondrial OS=Mus musculus GN=Ak2 PE=1 SV=5	KAD2_MOUSE	26 kDa	7.93888	6.06911	5.07247	6.64796	6.41567	4.79905	4.78346	4.87148	6.89466	6.94547	6.96944	6.29595	4.4837	6.91683	7.7224	6.71958	5.73239	5.16212	4.16375	4.93542	7.96451	7.8062	7.78096	5.32304	6.39391	5.26046	6.36274	7.20591	8.1113	4.55565	6.44729	10.3817	6.63622	6.5523	7.42688	6.72598	4.43336	7.135	7.069	5.32224	7.49913	6.42882	5.87726	6.31181	6.30216	6.44289
417	NADH dehydrogenase [ubiquinone] 1 alpha subcomplex subunit 7 OS=Mus musculus GN=Ndufa7 PE=1 SV=3	NDUA7_MOUSE	13 kDa	4.5365	4.04608	5.07247	5.53997	4.27711	3.83924	3.82677	4.87148	4.92476	4.96105	4.97817	3.59768	3.58696	3.45842	5.14827	2.87982	3.8216	7.22696	7.28656	5.9225	5.97338	4.87887	3.89048	4.25843	4.26261	5.26046	5.30228	7.20591	6.08348	4.55565	4.60521	4.71896	3.79213	5.61626	6.49852	6.72598	8.86673	3.5675	5.89084	7.45114	6.42782	4.69443	4.56691	3.74879	5.86313	5.39553
418	Cluster of Histone H3.2 OS=Mus musculus GN=Hist1h3b PE=1 SV=2 (H32_MOUSE)	H32_MOUSE [4]	15 kDa	5.67063	8.09215	8.11596	9.97195	8.55422	5.75886	9.56692	7.79436	5.90971	6.94547	7.96507	4.49711	3.58696	0	2.57414	4.7997	4.777	6.19454	7.28656	5.9225	7.96451	4.87887	2.91786	9.58147	8.52522	8.41673	6.36274	8.23533	6.08348	2.73339	3.68417	0	2.8441	0	3.71344	0	0	0	0	4.25779	3.21391	8.08098	7.3234	3.37248	5.86081	7.86749
419	Omega-amidase NIT2 OS=Mus musculus GN=Nit2 PE=1 SV=1	NIT2_MOUSE	31 kDa	6.80475	6.06911	6.08697	7.75596	9.6235	5.75886	6.69684	9.74295	6.89466	6.94547	6.96944	6.29595	4.4837	6.05223	5.14827	5.75964	5.73239	7.22696	6.24562	6.90959	7.96451	6.83042	6.80834	7.45226	6.39391	6.31255	4.24182	7.20591	8.1113	5.46678	5.52625	6.60654	5.68819	6.5523	5.57016	7.84697	5.54171	5.94583	7.069	7.45114	8.57043	7.26806	7.16804	5.5787	6.99757	6.61963
420	Proteasome activator complex subunit 1 OS=Mus musculus GN=Psme1 PE=1 SV=2	PSME1_MOUSE	29 kDa	5.67063	4.04608	4.05798	5.53997	5.34639	3.83924	3.82677	2.92288	4.92476	4.96105	5.9738	5.39653	8.07066	7.78144	7.7224	6.71958	7.64319	5.16212	4.16375	3.94834	3.98226	5.85465	4.8631	6.38765	6.39391	4.20836	6.36274	4.11766	5.06957	8.20017	7.36834	6.60654	6.63622	5.61626	7.42688	3.36299	5.54171	3.5675	2.35633	5.32224	4.28522	4.93221	4.40808	7.2223	4.66237	5.42331
421	PGC-1 and ERR-induced regulator in muscle protein 1 OS=Mus musculus GN=Perm1 PE=1 SV=2	PERM1_MOUSE	85 kDa	2.26825	6.06911	7.10146	7.75596	2.13856	7.67848	4.78346	3.89718	5.90971	3.96884	5.9738	7.19537	6.27718	6.05223	4.29022	6.71958	7.64319	6.19454	5.20468	4.93542	6.96895	6.83042	4.8631	5.32304	6.39391	3.15627	4.24182	6.1765	5.06957	3.64452	4.60521	4.71896	4.74016	4.68021	3.71344	7.84697	7.75839	9.51333	9.42534	10.6445	7.49913	5.06667	5.36858	6.36296	5.83285	5.06018
422	GrpE protein homolog 1, mitochondrial OS=Mus musculus GN=Grpel1 PE=1 SV=1	GRPE1_MOUSE	24 kDa	5.67063	4.04608	5.07247	5.53997	5.34639	1.91962	2.87008	3.89718	2.95486	2.97663	5.9738	0	2.69022	2.59381	1.71609	2.87982	2.8662	5.16212	3.12281	2.96125	4.97782	3.9031	5.83572	2.12922	3.19696	2.10418	3.18137	3.08825	6.08348	2.73339	2.76313	2.83138	3.79213	0	1.85672	3.36299	3.32502	2.37833	4.71267	8.51558	7.49913	5.13511	3.43203	2.12436	4.32714	3.29724
423	Ig mu chain C region OS=Mus musculus GN=Ighm PE=1 SV=2	IGHM_MOUSE	50 kDa	7.93888	5.0576	4.05798	4.43198	3.20783	4.79905	6.69684	10.7172	6.89466	5.95326	5.9738	2.69826	2.69022	6.91683	6.00631	3.83976	2.8662	11.3567	13.5322	3.94834	3.98226	6.83042	4.8631	7.45226	8.52522	7.36464	5.30228	4.11766	4.05565	4.55565	4.60521	5.66275	5.68819	5.61626	4.6418	0	0	4.75666	3.5345	6.38669	6.42782	4.93885	6.83914	4.1696	7.41883	6.13628
424	Translationally-controlled tumor protein OS=Mus musculus GN=Tpt1 PE=1 SV=1	TCTP_MOUSE	19 kDa	4.5365	5.0576	5.07247	6.64796	5.34639	5.75886	5.74015	3.89718	5.90971	4.96105	4.97817	6.29595	4.4837	6.05223	5.14827	4.7997	6.68779	3.09727	6.24562	5.9225	5.97338	5.85465	4.8631	4.25843	5.32826	6.31255	5.30228	8.23533	9.12522	4.55565	4.60521	3.77517	8.53229	5.61626	4.6418	5.60498	4.43336	3.5675	3.5345	4.25779	3.21391	5.33218	5.20752	5.57794	5.32609	6.42701
425	Methylglutaconyl-CoA hydratase, mitochondrial OS=Mus musculus GN=Auh PE=1 SV=1	AUHM_MOUSE	33 kDa	6.80475	5.0576	4.05798	3.32398	4.27711	2.87943	4.78346	2.92288	3.93981	2.97663	3.98254	3.59768	4.4837	2.59381	2.57414	2.87982	1.9108	4.12969	3.12281	4.93542	6.96895	4.87887	4.8631	4.25843	3.19696	5.26046	2.12091	4.11766	4.05565	2.73339	2.76313	2.83138	2.8441	3.74417	2.78508	4.48398	4.43336	4.75666	5.89084	4.25779	2.14261	4.70428	3.58079	3.00666	4.81647	3.83501
426	Heterogeneous nuclear ribonucleoprotein A1 OS=Mus musculus GN=Hnrnpa1 PE=1 SV=2	ROA1_MOUSE	34 kDa	2.26825	4.04608	6.08697	4.43198	5.34639	8.63829	7.65354	5.84577	5.90971	6.94547	7.96507	6.29595	10.7609	5.18762	9.43849	8.63946	7.64319	5.16212	4.16375	4.93542	5.97338	4.87887	5.83572	6.38765	8.52522	5.26046	5.30228	5.14708	5.06957	9.1113	9.21042	8.49413	5.68819	6.5523	7.42688	5.60498	3.32502	2.37833	3.5345	2.1289	4.28522	4.43593	7.15964	7.99427	5.15821	5.94871
427	Cluster of Myosin light polypeptide 6 OS=Mus musculus GN=Myl6 PE=1 SV=3 (MYL6_MOUSE)	MYL6_MOUSE	17 kDa	11.3413	13.1497	12.1739	11.0799	14.9699	12.4775	13.3937	10.7172	13.7893	12.8987	11.9476	10.7931	12.5544	12.1045	11.1546	10.5593	13.3756	10.3242	13.5322	11.845	15.929	9.75775	12.6441	9.58147	13.8535	14.7293	13.7859	11.3236	13.1809	13.6669	12.8946	11.3255	14.2205	12.1686	13.9254	10.089	12.1918	8.32416	10.6035	12.7734	16.0696	12.543	12.5374	11.7569	12.3387	12.7424
428	Striated muscle-specific serine/threonine-protein kinase OS=Mus musculus GN=Speg PE=1 SV=2	SPEG_MOUSE	354 kDa	0	3.03456	4.05798	0	0	2.87943	2.87008	0	1.9699	1.98442	0	4.49711	2.69022	0	0	1.91988	0	3.09727	3.12281	3.94834	1.99113	2.92732	1.94524	3.19382	0	0	2.12091	2.05883	0	1.82226	0	0	1.89606	0	1.85672	0	2.21668	2.37833	4.71267	0	3.21391	0	1.6173	0	2.83868	0
429	Poly(rC)-binding protein 1 OS=Mus musculus GN=Pcbp1 PE=1 SV=1	PCBP1_MOUSE	37 kDa	4.5365	7.08063	8.11596	7.75596	4.27711	9.5981	9.56692	6.82007	8.86457	7.93768	10.952	8.09479	10.7609	8.64604	7.7224	10.5593	7.64319	6.19454	5.20468	8.88376	3.98226	5.85465	6.80834	7.45226	7.45956	11.573	6.36274	6.1765	6.08348	8.20017	11.0525	9.43792	9.48032	11.2325	8.35524	5.60498	4.43336	2.37833	4.71267	6.38669	4.28522	6.35323	8.95655	8.90444	6.1547	7.51792
430	Proteasome subunit alpha type-6 OS=Mus musculus GN=Psma6 PE=1 SV=1	PSA6_MOUSE	27 kDa	3.40238	2.02304	3.04348	4.43198	2.13856	4.79905	4.78346	4.87148	2.95486	1.98442	3.98254	4.49711	3.58696	5.18762	4.29022	3.83976	4.777	3.09727	0	0	0	2.92732	1.94524	5.32304	3.19696	4.20836	3.18137	2.05883	3.04174	5.46678	3.68417	4.71896	3.79213	5.61626	2.78508	2.24199	2.21668	2.37833	0	2.1289	2.14261	3.00789	3.89597	4.36311	0	3.50172
431	Cluster of cAMP-dependent protein kinase type II-alpha regulatory subunit OS=Mus musculus GN=Prkar2a PE=1 SV=2 (KAP2_MOUSE)	KAP2_MOUSE	45 kDa	4.5365	5.0576	4.05798	7.75596	7.48495	4.79905	4.78346	6.82007	2.95486	2.97663	5.9738	3.59768	3.58696	3.45842	4.29022	6.71958	5.73239	3.09727	5.20468	5.9225	5.97338	7.8062	3.89048	3.19382	0	4.20836	4.24182	4.11766	2.02783	6.37791	5.52625	6.60654	3.79213	4.68021	4.6418	5.60498	5.54171	3.5675	3.5345	6.38669	5.35652	5.7786	4.71798	4.56421	5.31575	2.96492
432	Importin subunit beta-1 OS=Mus musculus GN=Kpnb1 PE=1 SV=2	IMB1_MOUSE	97 kDa	0	2.02304	2.02899	3.32398	3.20783	5.75886	4.78346	4.87148	3.93981	2.97663	3.98254	6.29595	6.27718	4.32302	5.14827	7.67952	4.777	2.06485	4.16375	3.94834	4.97782	4.87887	2.91786	5.32304	7.45956	0	4.24182	3.08825	3.04174	9.1113	7.36834	9.43792	5.68819	4.68021	5.57016	3.36299	2.21668	4.75666	2.35633	5.32224	0	0	4.38546	5.75016	3.82525	3.85907
433	Glutaryl-CoA dehydrogenase, mitochondrial OS=Mus musculus GN=Gcdh PE=1 SV=2	GCDH_MOUSE	49 kDa	7.93888	7.08063	5.07247	5.53997	8.55422	4.79905	7.65354	5.84577	6.89466	5.95326	6.96944	7.19537	6.27718	5.18762	7.7224	6.71958	6.68779	7.22696	7.28656	6.90959	7.96451	6.83042	5.83572	7.45226	5.32826	6.31255	7.42319	8.23533	6.08348	3.64452	6.44729	5.66275	4.74016	7.48834	5.57016	6.72598	9.97507	7.135	8.24717	5.32224	6.42782	6.83724	6.35262	6.63166	7.00896	6.80584
434	2-methoxy-6-polyprenyl-1,4-benzoquinol methylase, mitochondrial OS=Mus musculus GN=Coq5 PE=1 SV=2	COQ5_MOUSE	37 kDa	6.80475	4.04608	4.05798	7.75596	4.27711	3.83924	3.82677	3.89718	4.92476	4.96105	2.9869	2.69826	2.69022	4.32302	3.43218	1.91988	0	5.16212	4.16375	6.90959	6.96895	3.9031	4.8631	3.19382	2.1313	0	3.18137	3.08825	5.06957	1.82226	2.76313	2.83138	3.79213	1.87209	2.78508	3.36299	5.54171	4.75666	0	6.38669	5.35652	5.38838	4.07265	2.51059	5.32843	2.77738
435	Cluster of Myosin regulatory light polypeptide 9 OS=Mus musculus GN=Myl9 PE=1 SV=3 (MYL9_MOUSE)	MYL9_MOUSE [2]	20 kDa	3.40238	5.0576	5.07247	2.21599	3.20783	4.79905	4.78346	2.92288	2.95486	4.96105	4.97817	7.19537	8.07066	6.05223	6.86436	3.83976	6.68779	6.19454	4.16375	2.96125	3.98226	7.8062	6.80834	8.51686	6.39391	5.26046	3.18137	5.14708	5.06957	7.28904	8.28938	4.71896	6.63622	5.61626	5.57016	0	0	8.32416	5.89084	2.1289	2.14261	3.79125	4.23325	6.45169	5.31939	5.59487
436	Lipoprotein lipase OS=Mus musculus GN=Lpl PE=1 SV=3	LIPL_MOUSE	53 kDa	2.26825	5.0576	5.07247	7.75596	7.48495	4.79905	5.74015	4.87148	6.89466	4.96105	3.98254	3.59768	4.4837	4.32302	6.00631	5.75964	6.68779	6.19454	5.20468	5.9225	5.97338	3.9031	5.83572	6.38765	5.32826	4.20836	4.24182	8.23533	6.08348	4.55565	5.52625	3.77517	2.8441	2.80813	4.6418	5.60498	2.21668	2.37833	3.5345	4.25779	5.35652	5.52784	5.20815	5.14303	5.50566	5.74748
437	Vacuolar protein sorting-associated protein 35 OS=Mus musculus GN=Vps35 PE=1 SV=1	VPS35_MOUSE	92 kDa	2.26825	6.06911	5.07247	3.32398	5.34639	6.71867	4.78346	3.89718	2.95486	4.96105	4.97817	5.39653	3.58696	5.18762	2.57414	4.7997	4.777	4.12969	3.12281	3.94834	4.97782	3.9031	3.89048	4.25843	2.1313	4.20836	3.18137	3.08825	3.04174	4.55565	4.60521	2.83138	2.8441	6.5523	6.49852	2.24199	2.21668	4.75666	3.5345	3.19334	4.28522	4.41604	4.71556	4.38699	3.99537	3.31824
438	cAMP-dependent protein kinase type I-alpha regulatory subunit OS=Mus musculus GN=Prkar1a PE=1 SV=3	KAP0_MOUSE	43 kDa	3.40238	2.02304	2.02899	4.43198	5.34639	4.79905	4.78346	3.89718	1.9699	1.98442	4.97817	4.49711	4.4837	4.32302	4.29022	4.7997	6.68779	4.12969	4.16375	2.96125	3.98226	4.87887	1.94524	5.32304	3.19696	5.26046	3.18137	3.08825	3.04174	6.37791	5.52625	6.60654	6.63622	2.80813	4.6418	3.36299	2.21668	7.135	0	3.19334	5.35652	3.44655	3.73536	4.84692	3.67684	3.84863
439	Lumican OS=Mus musculus GN=Lum PE=1 SV=2	LUM_MOUSE	38 kDa	4.5365	0	0	0	2.13856	1.91962	2.87008	1.94859	2.95486	0	2.9869	7.19537	8.07066	6.05223	6.00631	6.71958	3.8216	4.12969	3.12281	2.96125	0	7.8062	6.80834	4.25843	3.19696	0	0	3.08825	2.02783	7.28904	8.28938	9.43792	9.48032	9.36043	6.49852	2.24199	3.32502	0	3.5345	0	0	0	2.11334	6.31096	4.13805	2.09524
440	Collagen alpha-1(XV) chain OS=Mus musculus GN=Col15a1 PE=1 SV=2	COFA1_MOUSE	140 kDa	2.26825	2.02304	3.04348	2.21599	0	6.71867	4.78346	3.89718	3.93981	2.97663	3.98254	5.39653	8.07066	6.91683	7.7224	6.71958	7.64319	3.09727	3.12281	0	2.98669	2.92732	2.91786	4.25843	3.19696	5.26046	5.30228	3.08825	3.04174	7.28904	9.21042	5.66275	4.74016	5.61626	4.6418	2.24199	2.21668	3.5675	0	0	4.28522	0	4.38305	7.0782	2.50866	4.02468
441	Glyoxylate reductase/hydroxypyruvate reductase OS=Mus musculus GN=Grhpr PE=1 SV=1	GRHPR_MOUSE	35 kDa	5.67063	3.03456	4.05798	5.53997	4.27711	2.87943	2.87008	4.87148	4.92476	4.96105	3.98254	3.59768	3.58696	5.18762	5.14827	5.75964	1.9108	5.16212	2.08187	3.94834	5.97338	2.92732	4.8631	4.25843	3.19696	2.10418	4.24182	4.11766	4.05565	3.64452	3.68417	3.77517	2.8441	3.74417	3.71344	6.72598	4.43336	4.75666	4.71267	4.25779	6.42782	4.51605	4.08155	4.1985	4.15936	3.66245
442	Peptidyl-prolyl cis-trans isomerase B OS=Mus musculus GN=Ppib PE=1 SV=2	PPIB_MOUSE	24 kDa	3.40238	3.03456	3.04348	2.21599	2.13856	6.71867	4.78346	2.92288	3.93981	6.94547	3.98254	7.19537	8.07066	8.64604	5.14827	8.63946	6.68779	3.09727	4.16375	1.97417	2.98669	6.83042	3.89048	3.19382	5.32826	7.36464	4.24182	3.08825	3.04174	8.20017	7.36834	5.66275	5.68819	8.42439	5.57016	2.24199	0	2.37833	0	2.1289	4.28522	2.76699	4.88214	7.39793	3.8238	4.37642
443	Alpha-1-syntrophin OS=Mus musculus GN=Snta1 PE=1 SV=1	SNTA1_MOUSE	54 kDa	3.40238	6.06911	5.07247	5.53997	5.34639	5.75886	5.74015	3.89718	2.95486	3.96884	4.97817	4.49711	3.58696	4.32302	4.29022	5.75964	4.777	3.09727	6.24562	2.96125	4.97782	3.9031	4.8631	3.19382	5.32826	4.20836	3.18137	4.11766	5.06957	3.64452	3.68417	2.83138	2.8441	3.74417	2.78508	4.48398	5.54171	5.94583	7.069	5.32224	5.35652	5.08606	4.54968	4.53899	4.34136	4.18317
444	DnaJ homolog subfamily A member 3, mitochondrial OS=Mus musculus GN=Dnaja3 PE=1 SV=1	DNJA3_MOUSE	52 kDa	7.93888	6.06911	9.13045	6.64796	7.48495	4.79905	4.78346	2.92288	2.95486	1.98442	3.98254	4.49711	6.27718	4.32302	2.57414	3.83976	2.8662	3.09727	5.20468	5.9225	4.97782	3.9031	6.80834	3.19382	5.32826	3.15627	6.36274	5.14708	7.09739	4.55565	2.76313	2.83138	3.79213	4.68021	1.85672	6.72598	6.65005	5.94583	3.5345	3.19334	5.35652	7.45427	3.5712	4.0629	4.98562	5.04759
445	Histidine triad nucleotide-binding protein 2, mitochondrial OS=Mus musculus GN=Hint2 PE=1 SV=1	HINT2_MOUSE	17 kDa	4.5365	4.04608	5.07247	6.64796	5.34639	5.75886	5.74015	4.87148	4.92476	4.96105	4.97817	4.49711	4.4837	4.32302	3.43218	4.7997	3.8216	5.16212	5.20468	4.93542	3.98226	6.83042	5.83572	4.25843	4.26261	5.26046	5.30228	6.1765	5.06957	4.55565	5.52625	5.66275	4.74016	4.68021	5.57016	8.96797	6.65005	7.135	3.5345	5.32224	6.42782	5.12988	5.20574	4.22622	5.3251	5.05497
446	T-complex protein 1 subunit delta OS=Mus musculus GN=Cct4 PE=1 SV=3	TCPD_MOUSE	58 kDa	4.5365	5.0576	4.05798	3.32398	5.34639	4.79905	4.78346	5.84577	5.90971	5.95326	6.96944	5.39653	5.38044	5.18762	6.86436	5.75964	4.777	5.16212	6.24562	2.96125	3.98226	4.87887	3.89048	6.38765	6.39391	6.31255	5.30228	6.1765	5.06957	5.46678	6.44729	5.66275	5.68819	4.68021	3.71344	5.60498	3.32502	3.5675	5.89084	4.25779	4.28522	4.46449	5.71011	5.56093	4.5201	5.94041
447	D-dopachrome decarboxylase OS=Mus musculus GN=Ddt PE=1 SV=3	DOPD_MOUSE	13 kDa	6.80475	5.0576	5.07247	6.64796	7.48495	4.79905	3.82677	3.89718	5.90971	4.96105	5.9738	6.29595	5.38044	4.32302	5.14827	5.75964	5.73239	5.16212	6.24562	4.93542	4.97782	5.85465	4.8631	4.25843	4.26261	5.26046	5.30228	5.14708	4.05565	4.55565	5.52625	4.71896	5.68819	7.48834	5.57016	7.84697	6.65005	8.32416	5.89084	6.38669	7.49913	6.21355	4.89459	5.43995	5.33979	4.71442
448	Isochorismatase domain-containing protein 2A OS=Mus musculus GN=Isoc2a PE=1 SV=1	ISC2A_MOUSE	22 kDa	6.80475	5.0576	7.10146	6.64796	6.41567	5.75886	6.69684	5.84577	7.87962	6.94547	7.96507	5.39653	5.38044	3.45842	5.14827	4.7997	5.73239	7.22696	7.28656	6.90959	7.96451	5.85465	7.78096	6.38765	6.39391	5.26046	7.42319	5.14708	9.12522	6.37791	5.52625	5.66275	4.74016	7.48834	7.42688	8.96797	8.86673	8.32416	8.24717	9.58003	6.42782	6.40549	6.84861	4.98596	7.17054	6.62292
449	Mitochondrial import inner membrane translocase subunit TIM44 OS=Mus musculus GN=Timm44 PE=1 SV=2	TIM44_MOUSE	51 kDa	4.5365	5.0576	5.07247	5.53997	5.34639	4.79905	2.87008	2.92288	4.92476	3.96884	1.99127	3.59768	6.27718	4.32302	2.57414	2.87982	4.777	2.06485	5.20468	4.93542	4.97782	4.87887	4.8631	4.25843	5.32826	4.20836	4.24182	4.11766	7.09739	4.55565	3.68417	2.83138	4.74016	4.68021	4.6418	6.72598	4.43336	7.135	4.71267	5.32224	4.28522	5.11059	3.57948	4.07147	4.48746	4.87532
450	Cluster of Kinesin-1 heavy chain OS=Mus musculus GN=Kif5b PE=1 SV=3 (KINH_MOUSE)	KINH_MOUSE	110 kDa	0	4.04608	3.04348	0	3.20783	4.79905	5.74015	3.89718	4.92476	4.96105	3.98254	3.59768	3.58696	6.05223	6.00631	3.83976	3.8216	4.12969	3.12281	2.96125	2.98669	4.87887	4.8631	4.25843	4.26261	3.15627	4.24182	3.08825	3.04174	4.55565	5.52625	4.71896	4.74016	5.61626	4.6418	3.36299	3.32502	0	3.5345	2.1289	5.35652	0	4.71745	4.48409	3.82374	3.67485
451	Inter-alpha-trypsin inhibitor heavy chain H3 OS=Mus musculus GN=Itih3 PE=1 SV=3	ITIH3_MOUSE	99 kDa	3.40238	9.10367	7.10146	2.21599	0	7.67848	8.61023	7.79436	11.8194	13.8909	18.917	0	0	3.45842	4.29022	2.87982	2.8662	4.12969	3.12281	8.88376	6.96895	0	0	12.7753	11.7222	8.41673	8.48365	9.26474	7.09739	1.82226	1.84208	0	1.89606	0	0	0	0	0	0	0	0	0	11.4517	2.24911	3.85087	9.62666
452	UMP-CMP kinase OS=Mus musculus GN=Cmpk1 PE=1 SV=1	KCY_MOUSE	22 kDa	3.40238	4.04608	3.04348	5.53997	3.20783	6.71867	4.78346	3.89718	3.93981	5.95326	4.97817	6.29595	4.4837	5.18762	5.14827	4.7997	4.777	2.06485	5.20468	3.94834	2.98669	3.9031	4.8631	3.19382	7.45956	4.20836	5.30228	5.14708	6.08348	4.55565	5.52625	5.66275	3.79213	7.48834	4.6418	4.48398	2.21668	3.5675	0	2.1289	4.28522	3.84795	5.04509	5.11537	3.82846	5.23243
453	Reticulon-4-interacting protein 1, mitochondrial OS=Mus musculus GN=Rtn4ip1 PE=1 SV=2	RT4I1_MOUSE	43 kDa	5.67063	3.03456	4.05798	2.21599	9.6235	3.83924	2.87008	3.89718	2.95486	2.97663	5.9738	3.59768	6.27718	3.45842	3.43218	3.83976	1.9108	4.12969	7.28656	3.94834	2.98669	6.83042	2.91786	3.19382	2.1313	2.10418	3.18137	3.08825	4.05565	3.64452	4.60521	3.77517	3.79213	4.68021	2.78508	4.48398	7.75839	3.5675	4.71267	6.38669	5.35652	4.92053	3.75196	3.75267	4.68326	2.9591
454	Cluster of GTP-binding nuclear protein Ran OS=Mus musculus GN=Ran PE=1 SV=3 (RAN_MOUSE)	RAN_MOUSE	24 kDa	0	3.03456	3.04348	2.21599	5.34639	5.75886	5.74015	2.92288	4.92476	3.96884	4.97817	3.59768	6.27718	4.32302	3.43218	3.83976	3.8216	3.09727	3.12281	3.94834	0	2.92732	2.91786	6.38765	6.39391	4.20836	3.18137	4.11766	4.05565	4.55565	4.60521	3.77517	4.74016	4.68021	5.57016	3.36299	3.32502	2.37833	2.35633	3.19334	3.21391	0	4.71561	4.21524	2.66893	4.7241
455	Malonyl-CoA decarboxylase, mitochondrial OS=Mus musculus GN=Mlycd PE=1 SV=1	DCMC_MOUSE	55 kDa	6.80475	8.09215	6.08697	6.64796	5.34639	3.83924	6.69684	5.84577	3.93981	4.96105	2.9869	4.49711	5.38044	1.72921	3.43218	3.83976	3.8216	4.12969	5.20468	4.93542	4.97782	7.8062	4.8631	4.25843	2.1313	5.26046	5.30228	4.11766	5.06957	2.73339	2.76313	2.83138	1.89606	2.80813	2.78508	5.60498	4.43336	5.94583	7.069	3.19334	6.42782	6.59565	4.7116	3.78338	5.31949	4.35662
456	Cluster of Alpha-centractin OS=Mus musculus GN=Actr1a PE=1 SV=1 (ACTZ_MOUSE)	ACTZ_MOUSE [2]	43 kDa	4.5365	2.02304	6.08697	5.53997	6.41567	4.79905	4.78346	4.87148	3.93981	5.95326	3.98254	5.39653	4.4837	5.18762	5.14827	3.83976	5.73239	4.12969	4.16375	4.93542	6.96895	2.92732	4.8631	5.32304	6.39391	3.15627	4.24182	4.11766	2.02783	6.37791	3.68417	4.71896	4.74016	5.61626	3.71344	4.48398	5.54171	2.37833	5.89084	4.25779	4.28522	4.92043	4.7216	4.96471	4.66471	4.21009
457	Cytochrome c oxidase subunit 6A2, mitochondrial OS=Mus musculus GN=Cox6a2 PE=1 SV=2	CX6A2_MOUSE	11 kDa	6.80475	6.06911	8.11596	5.53997	6.41567	4.79905	4.78346	4.87148	6.89466	7.93768	7.96507	5.39653	3.58696	3.45842	3.43218	4.7997	2.8662	7.22696	9.36843	5.9225	6.96895	6.83042	5.83572	5.32304	6.39391	3.15627	5.30228	8.23533	8.1113	2.73339	5.52625	2.83138	3.79213	5.61626	5.57016	6.72598	0	4.75666	3.5345	5.32224	5.35652	6.58909	6.20857	3.92333	7.0255	6.08702
458	Kelch-like protein 41 OS=Mus musculus GN=Klhl41 PE=1 SV=1	KLH41_MOUSE	68 kDa	0	2.02304	3.04348	2.21599	2.13856	1.91962	1.91338	3.89718	1.9699	1.98442	1.99127	0	1.79348	4.32302	3.43218	5.75964	1.9108	2.06485	3.12281	1.97417	2.98669	3.9031	1.94524	5.32304	3.19696	2.10418	0	3.08825	2.02783	1.82226	1.84208	0	1.89606	3.74417	2.78508	0	0	2.37833	0	0	2.14261	0	2.2793	2.86985	2.66614	2.62338
459	Ubiquitin thioesterase OTUB1 OS=Mus musculus GN=Otub1 PE=1 SV=2	OTUB1_MOUSE	31 kDa	6.80475	3.03456	5.07247	6.64796	5.34639	4.79905	3.82677	5.84577	4.92476	5.95326	4.97817	4.49711	5.38044	5.18762	6.86436	5.75964	5.73239	5.16212	3.12281	3.94834	6.96895	5.85465	4.8631	4.25843	6.39391	4.20836	4.24182	4.11766	6.08348	4.55565	5.52625	4.71896	5.68819	5.61626	5.57016	5.60498	6.65005	5.94583	5.89084	5.32224	4.28522	5.38123	5.05463	5.57026	4.98666	4.88395
460	26S protease regulatory subunit 6A OS=Mus musculus GN=Psmc3 PE=1 SV=2	PRS6A_MOUSE	50 kDa	2.26825	0	4.05798	4.43198	3.20783	2.87943	6.69684	3.89718	2.95486	2.97663	3.98254	3.59768	3.58696	3.45842	4.29022	2.87982	4.777	0	3.12281	1.97417	2.98669	2.92732	4.8631	3.19382	3.19696	3.15627	0	4.11766	6.08348	1.82226	5.52625	2.83138	5.68819	2.80813	2.78508	0	0	0	0	0	0	0	3.89791	3.76502	2.64568	3.29137
461	14 kDa phosphohistidine phosphatase OS=Mus musculus GN=Phpt1 PE=1 SV=1	PHP14_MOUSE	14 kDa	3.40238	4.04608	5.07247	4.43198	5.34639	4.79905	3.82677	4.87148	5.90971	3.96884	1.99127	4.49711	5.38044	2.59381	2.57414	3.83976	4.777	4.12969	4.16375	3.94834	2.98669	6.83042	3.89048	4.25843	5.32826	4.20836	3.18137	6.1765	4.05565	3.64452	2.76313	5.66275	3.79213	4.68021	5.57016	6.72598	4.43336	3.5675	5.89084	6.38669	5.35652	4.45986	4.22785	3.94371	4.3249	4.53476
462	Dynactin subunit 2 OS=Mus musculus GN=Dctn2 PE=1 SV=3	DCTN2_MOUSE	44 kDa	2.26825	2.02304	0	2.21599	4.27711	3.83924	2.87008	1.94859	1.9699	2.97663	3.98254	4.49711	5.38044	7.78144	5.14827	5.75964	3.8216	3.09727	2.08187	1.97417	1.99113	1.95155	1.94524	4.25843	4.26261	4.20836	2.12091	3.08825	4.05565	4.55565	2.76313	7.55034	4.74016	3.74417	1.85672	2.24199	4.43336	2.37833	0	3.19334	3.21391	0	2.93116	5.39808	2.17354	3.6657
463	40S ribosomal protein S3 OS=Mus musculus GN=Rps3 PE=1 SV=1	RS3_MOUSE	27 kDa	2.26825	0	2.02899	0	0	4.79905	4.78346	2.92288	1.9699	1.98442	2.9869	4.49711	4.4837	4.32302	3.43218	1.91988	1.9108	2.06485	3.12281	2.96125	2.98669	0	1.94524	2.12922	2.1313	0	4.24182	0	0	3.64452	3.68417	1.88758	1.89606	5.61626	1.85672	0	0	2.37833	0	0	0	0	3.2411	3.42778	2.18014	0
464	Elongation factor 1-delta OS=Mus musculus GN=Eef1d PE=1 SV=3	EF1D_MOUSE	31 kDa	2.26825	4.04608	3.04348	3.32398	3.20783	4.79905	6.69684	5.84577	4.92476	4.96105	4.97817	6.29595	6.27718	6.91683	6.00631	6.71958	6.68779	3.09727	4.16375	2.96125	2.98669	4.87887	3.89048	6.38765	4.26261	4.20836	5.30228	6.1765	4.05565	6.37791	5.52625	7.55034	5.68819	5.61626	5.57016	4.48398	2.21668	3.5675	2.35633	5.32224	3.21391	3.17793	5.36761	6.48394	3.66305	5.06551
465	NAD(P)H-hydrate epimerase OS=Mus musculus GN=Apoa1bp PE=1 SV=1	NNRE_MOUSE	31 kDa	6.80475	4.04608	3.04348	5.53997	5.34639	4.79905	4.78346	4.87148	5.90971	5.95326	6.96944	5.39653	6.27718	5.18762	4.29022	5.75964	5.73239	7.22696	6.24562	4.93542	6.96895	4.87887	6.80834	5.32304	5.32826	4.20836	5.30228	4.11766	5.06957	6.37791	5.52625	5.66275	4.74016	4.68021	4.6418	8.96797	4.43336	5.94583	8.24717	6.38669	5.35652	4.95613	5.54773	5.4406	6.17736	4.89153
466	Valacyclovir hydrolase OS=Mus musculus GN=Bphl PE=1 SV=1	BPHL_MOUSE	33 kDa	2.26825	5.0576	3.04348	4.43198	9.6235	0	3.82677	4.87148	4.92476	1.98442	3.98254	1.79884	4.4837	1.72921	0	0	4.777	2.06485	2.08187	2.96125	3.98226	6.83042	3.89048	2.12922	2.1313	2.10418	2.12091	3.08825	4.05565	1.82226	1.84208	1.88758	0	2.80813	1.85672	7.84697	3.32502	2.37833	2.35633	5.32224	3.21391	4.88496	3.26499	2.13146	3.63519	2.60492
467	Serum deprivation-response protein OS=Mus musculus GN=Sdpr PE=1 SV=3	SDPR_MOUSE	47 kDa	3.40238	3.03456	4.05798	4.43198	3.20783	2.87943	3.82677	2.92288	3.93981	2.97663	3.98254	2.69826	2.69022	2.59381	2.57414	2.87982	2.8662	5.16212	3.12281	2.96125	2.98669	3.9031	2.91786	4.25843	3.19696	3.15627	3.18137	3.08825	3.04174	2.73339	2.76313	3.77517	2.8441	2.80813	3.71344	3.36299	3.32502	4.75666	3.5345	2.1289	5.35652	3.62694	3.42134	2.71707	3.50897	3.3205
468	Dihydropteridine reductase OS=Mus musculus GN=Qdpr PE=1 SV=2	DHPR_MOUSE	26 kDa	7.93888	7.08063	6.08697	7.75596	6.41567	4.79905	4.78346	5.84577	6.89466	5.95326	4.97817	5.39653	8.07066	6.05223	4.29022	5.75964	5.73239	6.19454	7.28656	6.90959	5.97338	5.85465	7.78096	5.32304	6.39391	6.31255	6.36274	6.1765	7.09739	5.46678	5.52625	5.66275	7.58426	6.5523	6.49852	6.72598	7.75839	8.32416	7.069	5.32224	6.42782	7.05562	5.5424	5.88361	6.66661	6.27769
469	Glycogenin-1 OS=Mus musculus GN=Gyg1 PE=1 SV=3	GLYG_MOUSE	37 kDa	5.67063	4.04608	4.05798	5.53997	4.27711	1.91962	5.74015	3.89718	6.89466	3.96884	4.97817	3.59768	3.58696	4.32302	5.14827	6.71958	3.8216	4.12969	6.24562	5.9225	4.97782	4.87887	4.8631	3.19382	3.19696	5.26046	5.30228	3.08825	4.05565	3.64452	3.68417	5.66275	6.63622	3.74417	2.78508	5.60498	4.43336	3.5675	3.5345	4.25779	4.28522	4.71835	4.56644	4.53285	5.1696	4.01624
470	Elongation factor G, mitochondrial OS=Mus musculus GN=Gfm1 PE=1 SV=1	EFGM_MOUSE	84 kDa	3.40238	4.04608	5.07247	3.32398	3.20783	4.79905	3.82677	2.92288	2.95486	3.96884	3.98254	3.59768	4.4837	4.32302	3.43218	3.83976	2.8662	4.12969	4.16375	4.93542	3.98226	2.92732	3.89048	3.19382	3.19696	3.15627	4.24182	4.11766	4.05565	2.73339	4.60521	3.77517	2.8441	3.74417	4.6418	3.36299	3.32502	3.5675	2.35633	6.38669	4.28522	3.81055	3.74249	3.75709	4.00482	3.66037
471	Hydroxymethylglutaryl-CoA lyase, mitochondrial OS=Mus musculus GN=Hmgcl PE=1 SV=2	HMGCL_MOUSE	34 kDa	9.073	6.06911	6.08697	7.75596	7.48495	7.67848	7.65354	6.82007	4.92476	5.95326	6.96944	4.49711	4.4837	5.18762	5.14827	5.75964	5.73239	5.16212	5.20468	6.90959	6.96895	5.85465	6.80834	3.19382	5.32826	8.41673	5.30228	7.20591	6.08348	5.46678	4.60521	4.71896	5.68819	5.61626	6.49852	7.84697	6.65005	9.51333	5.89084	3.19334	5.35652	7.294	6.66659	5.13479	6.15139	5.92175
472	UPF0317 protein C14orf159 homolog, mitochondrial OS=Mus musculus PE=1 SV=1	CN159_MOUSE	66 kDa	4.5365	5.0576	4.05798	4.43198	3.20783	4.79905	3.82677	2.92288	4.92476	0	2.9869	3.59768	3.58696	0	0	1.91988	1.9108	5.16212	6.24562	3.94834	5.97338	2.92732	1.94524	0	4.26261	3.15627	2.12091	3.08825	5.06957	2.73339	3.68417	1.88758	1.89606	3.74417	3.71344	3.36299	3.32502	7.135	3.5345	4.25779	4.28522	4.25838	3.24339	1.83589	4.367	2.9496
473	Ubiquinone biosynthesis O-methyltransferase, mitochondrial OS=Mus musculus GN=Coq3 PE=1 SV=1	COQ3_MOUSE	41 kDa	5.67063	6.06911	5.07247	3.32398	6.41567	4.79905	6.69684	7.79436	3.93981	4.96105	3.98254	4.49711	3.58696	4.32302	3.43218	4.7997	4.777	5.16212	7.28656	6.90959	5.97338	4.87887	4.8631	5.32304	5.32826	5.26046	6.36274	5.14708	7.09739	2.73339	2.76313	4.71896	4.74016	4.68021	2.78508	6.72598	4.43336	3.5675	4.71267	6.38669	4.28522	5.31037	5.36227	4.23599	5.8456	5.75316
474	Cluster of Spliceosome RNA helicase Ddx39b OS=Mus musculus GN=Ddx39b PE=1 SV=1 (DX39B_MOUSE)	DX39B_MOUSE [2]	49 kDa	0	2.02304	0	3.32398	4.27711	5.75886	8.61023	4.87148	3.93981	2.97663	3.98254	3.59768	4.4837	3.45842	4.29022	4.7997	3.8216	2.06485	0	1.97417	0	2.92732	1.94524	3.19382	3.19696	0	2.12091	3.08825	0	6.37791	6.44729	3.77517	3.79213	2.80813	2.78508	0	0	0	2.35633	3.19334	2.14261	0	5.02326	4.07522	1.48526	1.93332
475	Prostaglandin reductase 2 OS=Mus musculus GN=Ptgr2 PE=1 SV=2	PTGR2_MOUSE	38 kDa	7.93888	7.08063	3.04348	6.64796	4.27711	4.79905	2.87008	2.92288	2.95486	5.95326	2.9869	4.49711	6.27718	3.45842	4.29022	5.75964	5.73239	3.09727	5.20468	4.93542	5.97338	7.8062	3.89048	2.12922	2.1313	4.20836	0	4.11766	5.06957	3.64452	3.68417	3.77517	3.79213	6.5523	5.57016	8.96797	4.43336	7.135	5.89084	4.25779	6.42782	5.79761	3.74784	5.00249	5.15124	2.94269
476	Elongation factor Ts, mitochondrial OS=Mus musculus GN=Tsfm PE=1 SV=1	EFTS_MOUSE	35 kDa	4.5365	4.04608	5.07247	4.43198	2.13856	4.79905	2.87008	6.82007	3.93981	6.94547	4.97817	3.59768	5.38044	4.32302	3.43218	4.7997	5.73239	5.16212	4.16375	3.94834	3.98226	3.9031	4.8631	4.25843	3.19696	4.20836	3.18137	5.14708	5.06957	3.64452	3.68417	3.77517	4.74016	5.61626	4.6418	4.48398	6.65005	4.75666	3.5345	4.25779	5.35652	4.04512	5.05877	4.54424	4.33711	4.17696
477	Beta-taxilin OS=Mus musculus GN=Txlnb PE=1 SV=2	TXLNB_MOUSE	77 kDa	2.26825	3.03456	5.07247	4.43198	4.27711	3.83924	4.78346	7.79436	4.92476	2.97663	1.99127	6.29595	5.38044	6.91683	5.14827	4.7997	6.68779	3.09727	6.24562	5.9225	2.98669	5.85465	5.83572	3.19382	2.1313	4.20836	4.24182	6.1765	5.06957	3.64452	4.60521	3.77517	4.74016	4.68021	3.71344	10.089	4.43336	8.32416	4.71267	5.32224	7.49913	3.81687	4.38495	5.8715	4.99041	4.17023
478	Cytosolic 5'-nucleotidase 3A OS=Mus musculus GN=Nt5c3a PE=1 SV=4	5NT3A_MOUSE	37 kDa	7.93888	5.0576	2.02899	3.32398	5.34639	3.83924	0	2.92288	1.9699	2.97663	3.98254	4.49711	2.69022	1.72921	2.57414	3.83976	3.8216	3.09727	4.16375	3.94834	4.97782	2.92732	2.91786	2.12922	3.19696	2.10418	3.18137	6.1765	4.05565	2.73339	3.68417	0	2.8441	3.74417	3.71344	6.72598	6.65005	2.37833	0	4.25779	6.42782	4.73917	2.6152	3.192	3.67206	3.47398
479	Cluster of Calcium/calmodulin-dependent protein kinase type II subunit delta OS=Mus musculus GN=Camk2d PE=1 SV=1 (KCC2D_MOUSE)	KCC2D_MOUSE	56 kDa	3.40238	6.06911	3.04348	8.86395	0	6.71867	2.87008	3.89718	5.90971	3.96884	4.97817	4.49711	6.27718	5.18762	5.14827	5.75964	4.777	2.06485	4.16375	3.94834	5.97338	4.87887	5.83572	5.32304	4.26261	3.15627	3.18137	4.11766	5.06957	5.46678	5.52625	5.66275	5.68819	6.5523	5.57016	4.48398	6.65005	4.75666	3.5345	7.45114	7.49913	0	4.72377	5.27447	4.47748	4.18509
480	Cluster of Dynein light chain 2, cytoplasmic OS=Mus musculus GN=Dynll2 PE=1 SV=1 (DYL2_MOUSE)	DYL2_MOUSE [2]	10 kDa	4.5365	4.04608	5.07247	3.32398	4.27711	6.71867	4.78346	4.87148	6.89466	4.96105	4.97817	7.19537	5.38044	5.18762	5.14827	3.83976	3.8216	6.19454	4.16375	6.90959	4.97782	5.85465	5.83572	3.19382	5.32826	4.20836	3.18137	4.11766	6.08348	6.37791	3.68417	5.66275	4.74016	3.74417	5.57016	6.72598	5.54171	4.75666	2.35633	6.38669	6.42782	4.25123	5.53458	5.09551	5.65601	4.35216
481	Filamin-B OS=Mus musculus GN=Flnb PE=1 SV=3	FLNB_MOUSE	278 kDa	0	0	0	6.64796	3.20783	5.75886	6.69684	5.84577	5.90971	3.96884	3.98254	9.89363	13.4511	9.51064	8.58045	9.5994	9.55399	0	0	3.94834	0	0	3.89048	5.32304	6.39391	8.41673	5.30228	0	0	10.9336	9.21042	8.49413	11.3764	7.48834	6.49852	0	0	0	0	0	0	0	5.36043	10.0982	0	4.23933
482	26S proteasome non-ATPase regulatory subunit 1 OS=Mus musculus GN=Psmd1 PE=1 SV=1	PSMD1_MOUSE	106 kDa	4.5365	2.02304	0	2.21599	2.13856	1.91962	4.78346	3.89718	2.95486	4.96105	4.97817	1.79884	3.58696	5.18762	3.43218	3.83976	1.9108	0	0	0	1.99113	0	1.94524	3.19382	3.19696	0	2.12091	0	0	6.37791	4.60521	3.77517	4.74016	1.87209	3.71344	0	0	0	0	2.1289	0	0	3.91572	3.29269	0	0
483	Fatty acid-binding protein, epidermal OS=Mus musculus GN=Fabp5 PE=1 SV=3	FABP5_MOUSE	15 kDa	2.26825	4.04608	2.02899	5.53997	2.13856	4.79905	4.78346	2.92288	5.90971	2.97663	1.99127	3.59768	5.38044	7.78144	6.00631	6.71958	7.64319	3.09727	0	2.96125	1.99113	1.95155	2.91786	5.32304	3.19696	4.20836	3.18137	3.08825	5.06957	7.28904	7.36834	6.60654	6.63622	5.61626	5.57016	2.24199	0	0	2.35633	2.1289	2.14261	3.20437	3.89717	6.18811	2.15318	4.01126
484	Protein kinase C and casein kinase substrate in neurons protein 2 OS=Mus musculus GN=Pacsin2 PE=1 SV=1	PACN2_MOUSE	56 kDa	3.40238	2.02304	3.04348	2.21599	4.27711	3.83924	3.82677	2.92288	3.93981	1.98442	2.9869	3.59768	4.4837	3.45842	4.29022	3.83976	2.8662	3.09727	3.12281	3.94834	1.99113	2.92732	3.89048	2.12922	2.1313	3.15627	4.24182	2.05883	4.05565	2.73339	4.60521	2.83138	3.79213	3.74417	4.6418	0	3.32502	2.37833	3.5345	0	3.21391	2.9924	3.25	3.756	3.16289	2.96218
485	Zinc-binding alcohol dehydrogenase domain-containing protein 2 OS=Mus musculus GN=Zadh2 PE=1 SV=1	ZADH2_MOUSE	41 kDa	3.40238	3.03456	3.04348	3.32398	4.27711	5.75886	3.82677	3.89718	2.95486	1.98442	3.98254	3.59768	3.58696	2.59381	0	1.91988	3.8216	4.12969	4.16375	5.9225	0	2.92732	2.91786	3.19382	2.1313	3.15627	3.18137	5.14708	3.04174	2.73339	1.84208	1.88758	2.8441	2.80813	0	4.48398	6.65005	4.75666	3.5345	3.19334	2.14261	3.4163	3.7341	2.58666	3.34352	3.3086
486	A-kinase anchor protein 9 OS=Mus musculus GN=Akap9 PE=1 SV=2	AKAP9_MOUSE	436 kDa	2.26825	0	0	2.21599	0	0	0	0	2.95486	1.98442	0	1.79884	0	0	0	0	1.9108	2.06485	0	2.96125	0	0	0	0	0	2.10418	0	3.08825	0	3.64452	0	1.88758	1.89606	2.80813	1.85672	0	0	0	0	0	0	0	0	0	0	0
487	Heterogeneous nuclear ribonucleoprotein M OS=Mus musculus GN=Hnrnpm PE=1 SV=3	HNRPM_MOUSE	78 kDa	2.26825	2.02304	2.02899	0	0	3.83924	3.82677	2.92288	1.9699	1.98442	1.99127	2.69826	2.69022	4.32302	4.29022	2.87982	1.9108	0	0	1.97417	0	2.92732	1.94524	2.12922	2.1313	2.10418	2.12091	2.05883	2.02783	3.64452	3.68417	2.83138	2.8441	2.80813	1.85672	0	0	0	0	0	0	0	2.75575	3.13206	0	2.09538
488	Pyruvate carboxylase, mitochondrial OS=Mus musculus GN=Pc PE=1 SV=1	PYC_MOUSE	130 kDa	3.40238	0	2.02899	2.21599	0	0	3.82677	1.94859	2.95486	0	2.9869	0	2.69022	1.72921	0	1.91988	0	0	2.08187	1.97417	2.98669	3.9031	3.89048	0	0	0	2.12091	3.08825	2.02783	2.73339	0	1.88758	4.74016	1.87209	0	0	0	0	2.35633	0	0	0	1.95285	0	2.47272	0
489	Dihydropyrimidinase-related protein 3 OS=Mus musculus GN=Dpysl3 PE=1 SV=1	DPYL3_MOUSE	62 kDa	3.40238	3.03456	3.04348	3.32398	3.20783	5.75886	5.74015	5.84577	5.90971	5.95326	3.98254	8.99421	8.07066	7.78144	8.58045	9.5994	8.59859	2.06485	2.08187	1.97417	2.98669	4.87887	4.8631	5.32304	6.39391	6.31255	6.36274	3.08825	3.04174	10.0224	9.21042	8.49413	11.3764	7.48834	8.35524	3.36299	3.32502	0	0	2.1289	2.14261	3.20245	5.53172	8.60412	3.14159	5.08704
490	Glutathione S-transferase A4 OS=Mus musculus GN=Gsta4 PE=1 SV=3	GSTA4_MOUSE	26 kDa	6.80475	5.0576	6.08697	5.53997	6.41567	2.87943	1.91338	3.89718	2.95486	2.97663	2.9869	2.69826	3.58696	2.59381	4.29022	4.7997	3.8216	3.09727	3.12281	3.94834	3.98226	5.85465	4.8631	5.32304	3.19696	3.15627	5.30228	5.14708	5.06957	1.82226	0	4.71896	5.68819	3.74417	3.71344	6.72598	7.75839	3.5675	3.5345	7.45114	4.28522	5.98099	2.93473	3.63176	4.14474	4.53253
491	Annexin A7 OS=Mus musculus GN=Anxa7 PE=1 SV=2	ANXA7_MOUSE	50 kDa	4.5365	2.02304	3.04348	2.21599	3.20783	5.75886	2.87008	3.89718	5.90971	6.94547	3.98254	3.59768	2.69022	5.18762	6.00631	4.7997	4.777	3.09727	5.20468	3.94834	1.99113	3.9031	1.94524	7.45226	3.19696	4.20836	3.18137	3.08825	3.04174	3.64452	3.68417	4.71896	3.79213	3.74417	3.71344	3.36299	2.21668	3.5675	2.35633	4.25779	3.21391	3.00537	4.89397	4.50976	3.34829	4.02816
492	T-complex protein 1 subunit eta OS=Mus musculus GN=Cct7 PE=1 SV=1	TCPH_MOUSE	60 kDa	2.26825	3.03456	2.02899	0	0	5.75886	4.78346	4.87148	3.93981	4.96105	6.96944	7.19537	4.4837	5.18762	5.14827	3.83976	4.777	4.12969	2.08187	2.96125	2.98669	1.95155	2.91786	6.38765	8.52522	4.20836	2.12091	3.08825	2.02783	2.73339	3.68417	3.77517	3.79213	2.80813	2.78508	2.24199	0	2.37833	2.35633	0	3.21391	0	5.21402	5.10529	2.83815	4.39304
493	Adenosylhomocysteinase OS=Mus musculus GN=Ahcy PE=1 SV=3	SAHH_MOUSE	48 kDa	3.40238	3.03456	6.08697	2.21599	3.20783	4.79905	3.82677	2.92288	2.95486	2.97663	2.9869	5.39653	4.4837	5.18762	6.00631	5.75964	5.73239	4.12969	4.16375	3.94834	2.98669	4.87887	3.89048	3.19382	5.32826	7.36464	2.12091	2.05883	2.02783	4.55565	5.52625	5.66275	4.74016	3.74417	3.71344	4.48398	2.21668	2.37833	4.71267	4.25779	4.28522	3.58954	3.41118	5.4277	3.99964	3.68238
494	T-complex protein 1 subunit epsilon OS=Mus musculus GN=Cct5 PE=1 SV=1	TCPE_MOUSE	60 kDa	0	0	0	0	0	3.83924	2.87008	3.89718	1.9699	1.98442	1.99127	2.69826	1.79348	2.59381	3.43218	2.87982	3.8216	0	0	1.97417	0	0	1.94524	0	3.19696	3.15627	0	0	3.04174	2.73339	3.68417	2.83138	3.79213	2.80813	3.71344	0	0	0	0	0	0	0	2.75868	2.86986	0	0
495	Epimerase family protein SDR39U1 OS=Mus musculus GN=Sdr39u1 PE=1 SV=1	D39U1_MOUSE	33 kDa	4.5365	5.0576	5.07247	3.32398	5.34639	6.71867	4.78346	6.82007	5.90971	2.97663	2.9869	3.59768	5.38044	4.32302	4.29022	3.83976	3.8216	4.12969	3.12281	4.93542	2.98669	5.85465	3.89048	5.32304	6.39391	5.26046	4.24182	6.1765	5.06957	3.64452	4.60521	5.66275	2.8441	3.74417	3.71344	5.60498	4.43336	4.75666	5.89084	4.25779	6.42782	4.66739	5.03257	4.20879	4.15329	5.41088
496	Cluster of ADP-ribosylation factor 4 OS=Mus musculus GN=Arf4 PE=1 SV=2 (ARF4_MOUSE)	ARF4_MOUSE [3]	20 kDa	0	5.0576	4.05798	0	4.27711	4.79905	3.82677	3.89718	3.93981	3.96884	4.97817	2.69826	4.4837	4.32302	6.00631	4.7997	2.8662	3.09727	3.12281	3.94834	1.99113	2.92732	2.91786	4.25843	5.32826	3.15627	4.24182	4.11766	4.05565	7.28904	7.36834	6.60654	5.68819	3.74417	2.78508	0	3.32502	0	0	0	2.14261	0	4.23497	4.1962	3.00079	4.19302
497	14-3-3 protein beta/alpha OS=Mus musculus GN=Ywhab PE=1 SV=3	1433B_MOUSE	28 kDa	5.67063	5.0576	6.08697	9.97195	8.55422	5.75886	6.69684	5.84577	5.90971	5.95326	6.96944	6.29595	7.17392	6.05223	7.7224	6.71958	7.64319	6.19454	6.24562	3.94834	4.97782	3.9031	5.83572	6.38765	7.45956	8.41673	8.48365	5.14708	6.08348	6.37791	7.36834	8.49413	6.63622	6.5523	6.49852	6.72598	4.43336	5.94583	5.89084	5.32224	4.28522	7.06827	6.18898	6.93455	5.18419	6.99636
498	MICOS complex subunit MIC13 OS=Mus musculus GN=Mic13 PE=1 SV=1	MIC13_MOUSE	13 kDa	7.93888	7.08063	4.05798	5.53997	5.34639	3.83924	4.78346	3.89718	3.93981	3.96884	3.98254	2.69826	3.58696	3.45842	0	3.83976	4.777	7.22696	4.16375	4.93542	3.98226	2.92732	2.91786	5.32304	3.19696	5.26046	3.18137	6.1765	3.04174	3.64452	4.60521	4.71896	5.68819	4.68021	3.71344	4.48398	6.65005	3.5675	5.89084	5.32224	5.35652	5.99277	4.06851	3.06007	4.35893	4.36334
499	Nicotinamide phosphoribosyltransferase OS=Mus musculus GN=Nampt PE=1 SV=1	NAMPT_MOUSE	55 kDa	4.5365	4.04608	2.02899	2.21599	3.20783	1.91962	2.87008	1.94859	1.9699	3.96884	2.9869	0	1.79348	1.72921	1.71609	3.83976	0	4.12969	3.12281	3.94834	3.98226	4.87887	2.91786	0	0	0	2.12091	3.08825	4.05565	1.82226	3.68417	1.88758	2.8441	3.74417	1.85672	4.48398	5.54171	8.32416	8.24717	3.19334	3.21391	3.20708	2.61066	1.51309	3.82997	0
500	Leiomodin-2 OS=Mus musculus GN=Lmod2 PE=1 SV=1	LMOD2_MOUSE	62 kDa	0	2.02304	4.05798	2.21599	0	3.83924	4.78346	0	1.9699	2.97663	0	3.59768	4.4837	4.32302	2.57414	4.7997	3.8216	2.06485	4.16375	1.97417	1.99113	1.95155	2.91786	3.19382	0	0	3.18137	2.05883	2.02783	3.64452	1.84208	2.83138	3.79213	0	2.78508	2.24199	0	0	0	2.1289	3.21391	0	2.26154	3.93331	2.51055	1.74364
501	NAD-dependent protein deacylase sirtuin-5, mitochondrial OS=Mus musculus GN=Sirt5 PE=1 SV=1	SIR5_MOUSE	34 kDa	2.26825	2.02304	0	3.32398	2.13856	1.91962	0	0	2.95486	1.98442	2.9869	2.69826	3.58696	1.72921	1.71609	3.83976	2.8662	3.09727	0	4.93542	1.99113	2.92732	2.91786	2.12922	2.1313	3.15627	2.12091	4.11766	3.04174	1.82226	1.84208	2.83138	1.89606	3.74417	2.78508	2.24199	2.21668	3.5675	0	2.1289	2.14261	0	1.64097	2.73941	2.64483	2.78285
502	Actin-related protein 2 OS=Mus musculus GN=Actr2 PE=1 SV=1	ARP2_MOUSE	45 kDa	0	0	4.05798	0	0	3.83924	6.69684	5.84577	3.93981	4.96105	4.97817	8.09479	6.27718	7.78144	7.7224	4.7997	4.777	0	0	1.97417	1.99113	4.87887	1.94524	4.25843	7.45956	5.26046	4.24182	2.05883	2.02783	10.9336	8.28938	5.66275	6.63622	6.5523	8.35524	0	0	0	0	2.1289	4.28522	0	5.04348	6.57542	1.79824	4.21782
503	40S ribosomal protein S7 OS=Mus musculus GN=Rps7 PE=2 SV=1	RS7_MOUSE	22 kDa	4.5365	3.03456	5.07247	2.21599	5.34639	7.67848	6.69684	5.84577	5.90971	4.96105	6.96944	5.39653	7.17392	6.05223	6.00631	5.75964	5.73239	0	4.16375	3.94834	3.98226	3.9031	4.8631	6.38765	7.45956	5.26046	5.30228	5.14708	5.06957	5.46678	8.28938	7.55034	6.63622	5.61626	4.6418	2.24199	2.21668	0	2.35633	3.19334	4.28522	4.04118	6.34355	6.02017	3.47676	5.7711
504	Aflatoxin B1 aldehyde reductase member 2 OS=Mus musculus GN=Akr7a2 PE=1 SV=3	ARK72_MOUSE	41 kDa	4.5365	5.0576	4.05798	3.32398	4.27711	4.79905	3.82677	4.87148	1.9699	3.96884	4.97817	4.49711	3.58696	5.18762	2.57414	2.87982	3.8216	2.06485	4.16375	1.97417	1.99113	3.9031	4.8631	3.19382	3.19696	2.10418	3.18137	3.08825	3.04174	2.73339	4.60521	4.71896	2.8441	2.80813	2.78508	4.48398	4.43336	0	4.71267	2.1289	4.28522	4.25063	4.06903	3.75787	3.16002	2.96772
505	NADH dehydrogenase [ubiquinone] 1 beta subcomplex subunit 4 OS=Mus musculus GN=Ndufb4 PE=1 SV=3	NDUB4_MOUSE	15 kDa	2.26825	8.09215	6.08697	2.21599	5.34639	4.79905	5.74015	3.89718	3.93981	3.96884	3.98254	4.49711	4.4837	3.45842	3.43218	2.87982	2.8662	5.16212	5.20468	4.93542	4.97782	3.9031	5.83572	3.19382	2.1313	4.20836	6.36274	5.14708	6.08348	4.55565	3.68417	2.83138	2.8441	5.61626	4.6418	3.36299	4.43336	4.75666	4.71267	6.38669	4.28522	4.80195	4.38793	3.6029	5.00314	4.52113
506	6-phosphogluconate dehydrogenase, decarboxylating OS=Mus musculus GN=Pgd PE=1 SV=3	6PGD_MOUSE	53 kDa	0	3.03456	3.04348	3.32398	4.27711	4.79905	6.69684	4.87148	4.92476	3.96884	4.97817	5.39653	3.58696	6.05223	5.14827	3.83976	3.8216	3.09727	0	2.96125	2.98669	4.87887	3.89048	5.32304	4.26261	2.10418	4.24182	3.08825	4.05565	5.46678	4.60521	3.77517	3.79213	4.68021	4.6418	0	0	0	3.5345	0	0	0	5.03986	4.64089	2.96909	3.84593
507	Cytosolic non-specific dipeptidase OS=Mus musculus GN=Cndp2 PE=1 SV=1	CNDP2_MOUSE	53 kDa	0	2.02304	0	0	2.13856	3.83924	2.87008	3.89718	1.9699	2.97663	3.98254	2.69826	2.69022	4.32302	5.14827	4.7997	4.777	2.06485	2.08187	1.97417	0	1.95155	1.94524	3.19382	4.26261	2.10418	2.12091	0	2.02783	3.64452	4.60521	3.77517	4.74016	3.74417	4.6418	2.24199	2.21668	0	2.35633	0	2.14261	0	3.25593	4.07274	1.66961	2.28489
508	Cluster of GMP reductase 1 OS=Mus musculus GN=Gmpr PE=1 SV=1 (GMPR1_MOUSE)	GMPR1_MOUSE	37 kDa	4.5365	5.0576	4.05798	3.32398	2.13856	2.87943	1.91338	3.89718	2.95486	2.97663	1.99127	1.79884	3.58696	4.32302	3.43218	2.87982	3.8216	3.09727	2.08187	2.96125	3.98226	2.92732	3.89048	0	0	2.10418	3.18137	2.05883	3.04174	1.82226	3.68417	4.71896	3.79213	1.87209	2.78508	4.48398	5.54171	2.37833	2.35633	4.25779	3.21391	3.82292	2.76879	3.30707	3.15674	1.73102
509	Cluster of Proteasome subunit alpha type-7 OS=Mus musculus GN=Psma7 PE=1 SV=1 (PSA7_MOUSE)	PSA7_MOUSE	28 kDa	0	3.03456	3.04348	2.21599	3.20783	2.87943	2.87008	2.92288	3.93981	3.96884	3.98254	4.49711	2.69022	2.59381	4.29022	2.87982	3.8216	3.09727	3.12281	1.97417	0	1.95155	3.89048	3.19382	4.26261	2.10418	4.24182	4.11766	3.04174	3.64452	3.68417	3.77517	2.8441	3.74417	3.71344	3.36299	0	2.37833	3.5345	4.25779	3.21391	0	3.42726	3.46213	2.33938	3.49364
510	60S ribosomal protein L12 OS=Mus musculus GN=Rpl12 PE=1 SV=2	RL12_MOUSE	18 kDa	2.26825	2.02304	2.02899	2.21599	2.13856	2.87943	3.82677	6.82007	2.95486	2.97663	2.9869	5.39653	2.69022	4.32302	5.14827	1.91988	2.8662	2.06485	5.20468	2.96125	1.99113	1.95155	1.94524	2.12922	4.26261	3.15627	4.24182	5.14708	2.02783	6.37791	3.68417	2.83138	2.8441	4.68021	3.71344	2.24199	2.21668	2.37833	3.5345	2.1289	3.21391	2.13496	3.74078	3.72402	2.68645	3.49414
511	Glycerol-3-phosphate dehydrogenase [NAD(+)], cytoplasmic OS=Mus musculus GN=Gpd1 PE=1 SV=3	GPDA_MOUSE	38 kDa	5.67063	3.03456	5.07247	3.32398	7.48495	4.79905	3.82677	4.87148	4.92476	5.95326	5.9738	3.59768	3.58696	5.18762	5.14827	4.7997	4.777	5.16212	3.12281	3.94834	5.97338	4.87887	4.8631	5.32304	5.32826	4.20836	5.30228	6.1765	6.08348	4.55565	3.68417	4.71896	5.68819	5.61626	5.57016	6.72598	3.32502	3.5675	5.89084	4.25779	4.28522	4.91732	5.05819	4.51621	4.6581	5.40365
512	Alpha-2-antiplasmin OS=Mus musculus GN=Serpinf2 PE=1 SV=1	A2AP_MOUSE	55 kDa	3.40238	7.08063	5.07247	3.32398	2.13856	5.75886	3.82677	5.84577	7.87962	9.9221	4.97817	3.59768	3.58696	3.45842	3.43218	3.83976	2.8662	5.16212	7.28656	7.89667	4.97782	3.9031	3.89048	9.58147	12.7878	7.36464	6.36274	5.14708	3.04174	5.46678	3.68417	4.71896	2.8441	2.80813	4.6418	3.36299	0	3.5675	3.5345	4.25779	4.28522	4.2036	6.36855	3.46353	5.51946	7.38091
513	NSFL1 cofactor p47 OS=Mus musculus GN=Nsfl1c PE=1 SV=1	NSF1C_MOUSE	41 kDa	4.5365	3.03456	4.05798	5.53997	3.20783	2.87943	1.91338	3.89718	1.9699	1.98442	3.98254	3.59768	4.4837	4.32302	4.29022	4.7997	6.68779	5.16212	6.24562	2.96125	2.98669	2.92732	5.83572	4.25843	4.26261	2.10418	4.24182	3.08825	4.05565	5.46678	4.60521	5.66275	3.79213	4.68021	3.71344	6.72598	5.54171	4.75666	4.71267	5.32224	5.35652	4.07537	2.77114	4.69702	4.35312	3.66849
514	Purine nucleoside phosphorylase OS=Mus musculus GN=Pnp PE=1 SV=2	PNPH_MOUSE	32 kDa	3.40238	2.02304	4.05798	0	0	5.75886	2.87008	3.89718	6.89466	5.95326	6.96944	6.29595	7.17392	6.05223	6.86436	4.7997	3.8216	0	0	0	1.99113	1.95155	0	5.32304	4.26261	5.26046	2.12091	2.05883	2.02783	6.37791	7.36834	6.60654	5.68819	3.74417	4.6418	0	0	2.37833	3.5345	0	0	0	5.39058	5.83463	0	3.50895
515	Syntaxin-3 OS=Mus musculus GN=Stx3 PE=1 SV=1	STX3_MOUSE	33 kDa	0	7.08063	4.05798	5.53997	2.13856	0	4.78346	8.76866	2.95486	0	2.9869	0	0	1.72921	3.43218	0	0	4.12969	4.16375	2.96125	0	6.83042	2.91786	6.38765	5.32826	4.20836	0	9.26474	3.04174	3.64452	0	1.88758	0	2.80813	0	4.48398	0	9.51333	4.71267	3.19334	4.28522	0	3.24898	0	3.5005	4.70513
516	Cluster of ATP-dependent RNA helicase DDX3Y OS=Mus musculus GN=Ddx3y PE=1 SV=2 (DDX3Y_MOUSE)	DDX3Y_MOUSE [2]	73 kDa	0	0	0	0	0	2.87943	2.87008	0	2.95486	0	1.99127	4.49711	2.69022	2.59381	5.14827	3.83976	3.8216	0	0	0	0	1.95155	1.94524	4.25843	2.1313	2.10418	3.18137	0	2.02783	3.64452	3.68417	1.88758	5.68819	2.80813	2.78508	0	0	0	0	0	0	0	1.7826	3.76513	0	2.28385
517	[Pyruvate dehydrogenase (acetyl-transferring)] kinase isozyme 4, mitochondrial OS=Mus musculus GN=Pdk4 PE=1 SV=1	PDK4_MOUSE	47 kDa	4.5365	6.06911	4.05798	12.1879	11.7621	0	0	3.89718	3.93981	2.97663	1.99127	3.59768	3.58696	0	0	3.83976	3.8216	5.16212	5.20468	2.96125	3.98226	3.9031	2.91786	0	0	0	2.12091	7.20591	7.09739	0	0	0	0	0	0	0	0	0	3.5345	0	0	7.72272	2.13415	2.47433	4.02188	0
518	Prolyl endopeptidase OS=Mus musculus GN=Prep PE=1 SV=1	PPCE_MOUSE	81 kDa	2.26825	2.02304	0	3.32398	2.13856	2.87943	2.87008	3.89718	1.9699	2.97663	2.9869	2.69826	4.4837	2.59381	4.29022	2.87982	2.8662	2.06485	0	3.94834	1.99113	1.95155	1.94524	2.12922	2.1313	2.10418	2.12091	2.05883	3.04174	3.64452	2.76313	3.77517	1.89606	2.80813	3.71344	0	0	0	0	2.1289	2.14261	0	2.93002	3.302	1.98352	2.26436
519	C->U-editing enzyme APOBEC-2 OS=Mus musculus GN=Apobec2 PE=1 SV=1	ABEC2_MOUSE	26 kDa	4.5365	4.04608	3.04348	6.64796	2.13856	3.83924	4.78346	2.92288	3.93981	3.96884	3.98254	0	5.38044	3.45842	2.57414	2.87982	4.777	3.09727	4.16375	3.94834	3.98226	4.87887	4.8631	2.12922	4.26261	3.15627	2.12091	5.14708	3.04174	3.64452	3.68417	0	1.89606	4.68021	3.71344	4.48398	3.32502	3.5675	4.71267	4.25779	4.28522	4.08252	3.90613	3.1783	4.1556	3.30964
520	Cluster of Heterogeneous nuclear ribonucleoprotein H OS=Mus musculus GN=Hnrnph1 PE=1 SV=3 (HNRH1_MOUSE)	HNRH1_MOUSE [2]	49 kDa	3.40238	4.04608	6.08697	3.32398	6.41567	5.75886	9.56692	6.82007	7.87962	6.94547	6.96944	6.29595	3.58696	5.18762	8.58045	5.75964	7.64319	5.16212	4.16375	3.94834	4.97782	9.75775	6.80834	7.45226	7.45956	4.20836	8.48365	4.11766	0	5.46678	0	6.60654	6.63622	4.68021	5.57016	2.24199	5.54171	3.5675	2.35633	6.38669	5.35652	4.65501	7.32339	6.17564	5.80302	5.28692
521	Fermitin family homolog 2 OS=Mus musculus GN=Fermt2 PE=1 SV=1	FERM2_MOUSE	78 kDa	2.26825	0	0	2.21599	0	4.79905	3.82677	2.92288	0	1.98442	1.99127	4.49711	4.4837	5.18762	4.29022	4.7997	4.777	2.06485	0	0	2.98669	5.85465	0	3.19382	4.26261	3.15627	3.18137	3.08825	5.06957	5.46678	5.52625	2.83138	2.8441	2.80813	3.71344	0	0	0	0	2.1289	2.14261	0	2.5874	4.67256	0	3.65865
522	Major vault protein OS=Mus musculus GN=Mvp PE=1 SV=4	MVP_MOUSE	96 kDa	2.26825	2.02304	3.04348	0	0	3.83924	4.78346	1.94859	2.95486	3.96884	3.98254	3.59768	3.58696	4.32302	6.00631	6.71958	2.8662	2.06485	2.08187	0	1.99113	2.92732	2.91786	0	4.26261	4.20836	2.12091	2.05883	4.05565	5.46678	3.68417	5.66275	5.68819	3.74417	4.6418	0	0	0	0	0	0	0	3.57959	4.51663	1.99717	2.78439
523	14-3-3 protein eta OS=Mus musculus GN=Ywhah PE=1 SV=2	1433F_MOUSE	28 kDa	4.5365	4.04608	5.07247	7.75596	6.41567	5.75886	5.74015	5.84577	6.89466	4.96105	4.97817	6.29595	8.07066	6.91683	7.7224	7.67952	8.59859	4.12969	5.20468	6.90959	5.97338	4.87887	4.8631	8.51686	6.39391	7.36464	6.36274	4.11766	4.05565	8.20017	5.52625	6.60654	8.53229	6.5523	6.49852	8.96797	3.32502	7.135	4.71267	6.38669	6.42782	5.56534	5.69644	7.54733	5.32655	6.13524
524	Kynurenine--oxoglutarate transaminase 3 OS=Mus musculus GN=Ccbl2 PE=1 SV=1	KAT3_MOUSE	51 kDa	4.5365	3.03456	5.07247	5.53997	4.27711	2.87943	3.82677	2.92288	3.93981	2.97663	2.9869	2.69826	3.58696	1.72921	3.43218	1.91988	1.9108	3.09727	4.16375	1.97417	4.97782	3.9031	4.8631	3.19382	3.19696	3.15627	2.12091	3.08825	5.06957	1.82226	2.76313	3.77517	3.79213	1.87209	3.71344	3.36299	7.75839	4.75666	2.35633	2.1289	5.35652	4.49212	3.2554	2.54621	3.82987	3.3043
525	Mitochondrial import inner membrane translocase subunit Tim9 OS=Mus musculus GN=Timm9 PE=1 SV=1	TIM9_MOUSE	10 kDa	2.26825	5.0576	5.07247	4.43198	6.41567	2.87943	3.82677	4.87148	4.92476	3.96884	3.98254	2.69826	3.58696	3.45842	2.57414	3.83976	3.8216	5.16212	6.24562	4.93542	3.98226	4.87887	3.89048	4.25843	2.1313	4.20836	2.12091	4.11766	5.06957	4.55565	3.68417	3.77517	4.74016	3.74417	2.78508	5.60498	4.43336	4.75666	3.5345	5.32224	5.35652	4.64919	4.07563	3.32985	4.84913	3.65104
526	Nidogen-2 OS=Mus musculus GN=Nid2 PE=1 SV=2	NID2_MOUSE	154 kDa	2.26825	2.02304	2.02899	0	0	4.79905	4.78346	1.94859	2.95486	0	5.9738	3.59768	2.69022	4.32302	3.43218	2.87982	5.73239	0	0	1.97417	0	2.92732	2.91786	6.38765	5.32826	3.15627	2.12091	3.08825	2.02783	5.46678	5.52625	9.43792	4.74016	4.68021	2.78508	2.24199	0	0	0	3.19334	3.21391	0	3.40996	3.77589	0	3.68486
527	5-demethoxyubiquinone hydroxylase, mitochondrial OS=Mus musculus GN=Coq7 PE=1 SV=3	COQ7_MOUSE	24 kDa	3.40238	2.02304	3.04348	3.32398	3.20783	3.83924	2.87008	3.89718	2.95486	1.98442	3.98254	2.69826	1.79348	2.59381	1.71609	1.91988	1.9108	3.09727	5.20468	1.97417	5.97338	2.92732	2.91786	4.25843	4.26261	3.15627	2.12091	4.11766	2.02783	1.82226	1.84208	3.77517	1.89606	2.80813	1.85672	4.48398	2.21668	4.75666	4.71267	2.1289	3.21391	3.00014	3.25472	2.10539	3.68245	3.32395
528	Aspartyl aminopeptidase OS=Mus musculus GN=Dnpep PE=1 SV=2	DNPEP_MOUSE	52 kDa	4.5365	2.02304	2.02899	2.21599	2.13856	3.83924	2.87008	1.94859	4.92476	1.98442	3.98254	5.39653	4.4837	2.59381	4.29022	4.7997	5.73239	2.06485	2.08187	3.94834	1.99113	2.92732	1.94524	2.12922	0	2.10418	2.12091	3.08825	4.05565	4.55565	4.60521	4.71896	3.79213	4.68021	3.71344	4.48398	2.21668	2.37833	0	3.19334	4.28522	2.58861	3.25827	4.54939	2.49312	2.2497
529	Carbonyl reductase [NADPH] 1 OS=Mus musculus GN=Cbr1 PE=1 SV=3	CBR1_MOUSE	31 kDa	2.26825	2.02304	2.02899	0	0	0	0	1.94859	1.9699	3.96884	0	2.69826	1.79348	2.59381	2.57414	3.83976	2.8662	2.06485	2.08187	1.97417	4.97782	3.9031	4.8631	0	0	0	0	3.08825	2.02783	2.73339	0	2.83138	2.8441	2.80813	1.85672	4.48398	3.32502	2.37833	3.5345	0	2.14261	0	0	2.72761	3.31082	0
530	26S protease regulatory subunit 7 OS=Mus musculus GN=Psmc2 PE=1 SV=5	PRS7_MOUSE	49 kDa	2.26825	2.02304	2.02899	2.21599	3.20783	3.83924	0	1.94859	2.95486	2.97663	0	2.69826	1.79348	4.32302	2.57414	2.87982	2.8662	0	2.08187	1.97417	1.99113	1.95155	1.94524	0	3.19696	2.10418	0	3.08825	2.02783	3.64452	0	2.83138	0	1.87209	1.85672	0	0	0	2.35633	0	2.14261	2.34882	1.95322	2.85582	1.65733	1.7362
531	Translational activator of cytochrome c oxidase 1 OS=Mus musculus GN=Taco1 PE=1 SV=1	TACO1_MOUSE	32 kDa	4.5365	6.06911	4.05798	4.43198	5.34639	3.83924	2.87008	3.89718	2.95486	3.96884	3.98254	2.69826	3.58696	3.45842	3.43218	2.87982	2.8662	5.16212	4.16375	4.93542	3.98226	3.9031	2.91786	4.25843	5.32826	5.26046	3.18137	4.11766	5.06957	3.64452	4.60521	3.77517	4.74016	3.74417	2.78508	4.48398	3.32502	4.75666	3.5345	5.32224	4.28522	4.88839	3.58545	3.15364	4.17742	4.53596
532	Coagulation factor XIII A chain OS=Mus musculus GN=F13a1 PE=1 SV=3	F13A_MOUSE	83 kDa	3.40238	3.03456	2.02899	0	0	6.71867	3.82677	2.92288	2.95486	1.98442	4.97817	1.79884	3.58696	4.32302	2.57414	2.87982	2.8662	0	2.08187	1.97417	0	0	0	5.32304	7.45956	3.15627	5.30228	2.05883	2.02783	4.55565	1.84208	1.88758	2.8441	3.74417	2.78508	0	0	0	0	0	0	0	3.89763	3.00483	0	4.2213
533	DnaJ homolog subfamily A member 2 OS=Mus musculus GN=Dnaja2 PE=1 SV=1	DNJA2_MOUSE	46 kDa	5.67063	3.03456	4.05798	5.53997	3.20783	4.79905	4.78346	3.89718	3.93981	4.96105	3.98254	4.49711	5.38044	5.18762	5.14827	5.75964	2.8662	5.16212	4.16375	3.94834	5.97338	5.85465	4.8631	5.32304	4.26261	6.31255	5.30228	3.08825	5.06957	4.55565	3.68417	3.77517	3.79213	1.87209	3.71344	4.48398	4.43336	4.75666	3.5345	4.25779	4.28522	4.30219	4.39385	4.80655	4.99422	4.89305
534	Fumarylacetoacetate hydrolase domain-containing protein 2A OS=Mus musculus GN=Fahd2 PE=1 SV=1	FAHD2_MOUSE	35 kDa	2.26825	3.03456	0	5.53997	5.34639	0	1.91338	3.89718	3.93981	0	4.97817	3.59768	2.69022	4.32302	1.71609	3.83976	1.9108	3.09727	5.20468	4.93542	3.98226	2.92732	4.8631	3.19382	3.19696	2.10418	5.30228	4.11766	3.04174	2.73339	4.60521	4.71896	3.79213	3.74417	3.71344	5.60498	4.43336	2.37833	4.71267	4.25779	2.14261	0	2.45476	3.01293	4.16834	3.49277
535	Glutaredoxin-related protein 5, mitochondrial OS=Mus musculus GN=Glrx5 PE=1 SV=2	GLRX5_MOUSE	16 kDa	6.80475	5.0576	6.08697	5.53997	5.34639	6.71867	5.74015	4.87148	3.93981	4.96105	4.97817	3.59768	4.4837	4.32302	3.43218	4.7997	4.777	7.22696	4.16375	3.94834	5.97338	5.85465	4.8631	5.32304	4.26261	5.26046	5.30228	5.14708	6.08348	4.55565	4.60521	3.77517	5.68819	4.68021	6.49852	5.60498	5.54171	5.94583	7.069	7.45114	7.49913	5.76713	5.20155	4.23555	5.33836	5.22982
536	26S proteasome non-ATPase regulatory subunit 13 OS=Mus musculus GN=Psmd13 PE=1 SV=1	PSD13_MOUSE	43 kDa	0	3.03456	2.02899	3.32398	2.13856	2.87943	2.87008	1.94859	0	3.96884	2.9869	1.79884	1.79348	2.59381	2.57414	0	3.8216	3.09727	0	0	0	1.95155	1.94524	3.19382	0	0	0	2.05883	0	1.82226	0	1.88758	1.89606	1.87209	0	0	0	0	0	0	0	0	2.44231	2.09698	0	0
537	Mitochondrial peptide methionine sulfoxide reductase OS=Mus musculus GN=Msra PE=1 SV=1	MSRA_MOUSE	26 kDa	4.5365	4.04608	3.04348	4.43198	4.27711	3.83924	2.87008	2.92288	2.95486	1.98442	4.97817	3.59768	3.58696	0	3.43218	3.83976	4.777	3.09727	4.16375	3.94834	2.98669	2.92732	2.91786	3.19382	4.26261	2.10418	3.18137	4.11766	2.02783	3.64452	2.76313	3.77517	2.8441	2.80813	3.71344	3.36299	4.43336	4.75666	4.71267	4.25779	5.35652	4.06703	3.25827	3.2056	3.34021	3.14791
538	Ubiquitin-conjugating enzyme E2 N OS=Mus musculus GN=Ube2n PE=1 SV=1	UBE2N_MOUSE	17 kDa	2.26825	4.04608	0	4.43198	3.20783	1.91962	3.82677	3.89718	1.9699	2.97663	0	3.59768	1.79348	2.59381	3.43218	2.87982	2.8662	2.06485	3.12281	2.96125	2.98669	1.95155	1.94524	3.19382	3.19696	2.10418	2.12091	3.08825	2.02783	1.82226	2.76313	3.77517	2.8441	1.87209	2.78508	2.24199	2.21668	2.37833	2.35633	2.1289	3.21391	0	2.43168	2.86053	2.5054	2.62199
539	Copper transport protein ATOX1 OS=Mus musculus GN=Atox1 PE=1 SV=1	ATOX1_MOUSE	7 kDa	2.26825	2.02304	3.04348	7.75596	4.27711	3.83924	3.82677	2.92288	3.93981	5.95326	4.97817	5.39653	6.27718	3.45842	3.43218	4.7997	4.777	3.09727	2.08187	2.96125	2.98669	3.9031	3.89048	3.19382	3.19696	4.20836	3.18137	5.14708	6.08348	5.46678	5.52625	6.60654	4.74016	5.61626	5.57016	5.60498	6.65005	2.37833	2.35633	4.25779	2.14261	3.87357	4.24336	4.69017	3.15344	4.16851
540	C4b-binding protein OS=Mus musculus GN=C4bpa PE=1 SV=3	C4BPA_MOUSE	52 kDa	3.40238	6.06911	5.07247	0	0	7.67848	7.65354	4.87148	5.90971	7.93768	8.96071	0	0	1.72921	2.57414	0	1.9108	3.09727	4.16375	2.96125	0	2.92732	0	8.51686	8.52522	8.41673	7.42319	3.08825	3.04174	0	1.84208	1.88758	1.89606	0	0	0	0	0	0	0	0	0	7.1686	0	2.1916	6.502
541	Lactoylglutathione lyase OS=Mus musculus GN=Glo1 PE=1 SV=3	LGUL_MOUSE	21 kDa	3.40238	2.02304	0	4.43198	3.20783	0	0	2.92288	2.95486	2.97663	1.99127	2.69826	1.79348	0	0	1.91988	1.9108	2.06485	2.08187	2.96125	1.99113	2.92732	2.91786	2.12922	3.19696	3.15627	0	3.08825	3.04174	1.82226	1.84208	2.83138	2.8441	2.80813	1.85672	2.24199	2.21668	0	2.35633	0	3.21391	0	1.80761	1.38707	2.49071	2.43541
542	Destrin OS=Mus musculus GN=Dstn PE=1 SV=3	DEST_MOUSE	19 kDa	2.26825	3.03456	4.05798	4.43198	5.34639	3.83924	2.87008	3.89718	3.93981	3.96884	2.9869	1.79884	3.58696	4.32302	5.14827	3.83976	1.9108	4.12969	5.20468	2.96125	3.98226	3.9031	3.89048	2.12922	3.19696	3.15627	4.24182	4.11766	4.05565	4.55565	3.68417	3.77517	2.8441	3.74417	2.78508	0	0	4.75666	4.71267	3.19334	2.14261	3.82783	3.58367	3.43461	4.01191	3.48293
543	Muscle-related coiled-coil protein OS=Mus musculus GN=Murc PE=1 SV=1	MURC_MOUSE	41 kDa	3.40238	4.04608	4.05798	2.21599	4.27711	4.79905	3.82677	3.89718	3.93981	1.98442	1.99127	3.59768	2.69022	3.45842	4.29022	1.91988	2.8662	3.09727	3.12281	3.94834	4.97782	3.9031	3.89048	2.12922	2.1313	2.10418	3.18137	3.08825	4.05565	1.82226	1.84208	2.83138	4.74016	2.80813	2.78508	5.60498	4.43336	3.5675	3.5345	6.38669	4.28522	3.59991	3.40642	3.1371	3.8233	2.78166
544	Persulfide dioxygenase ETHE1, mitochondrial OS=Mus musculus GN=Ethe1 PE=1 SV=2	ETHE1_MOUSE	28 kDa	4.5365	5.0576	6.08697	5.53997	4.27711	3.83924	3.82677	1.94859	2.95486	3.96884	2.9869	1.79884	1.79348	4.32302	1.71609	2.87982	3.8216	4.12969	3.12281	3.94834	3.98226	2.92732	4.8631	2.12922	3.19696	3.15627	3.18137	3.08825	3.04174	1.82226	2.76313	1.88758	2.8441	2.80813	2.78508	7.84697	5.54171	3.5675	3.5345	3.19334	4.28522	5.09963	3.2542	2.72214	3.82892	2.96563
545	Granulins OS=Mus musculus GN=Grn PE=1 SV=2	GRN_MOUSE	63 kDa	2.26825	3.03456	3.04348	4.43198	3.20783	5.75886	5.74015	4.87148	3.93981	6.94547	4.97817	6.29595	6.27718	7.78144	6.86436	7.67952	5.73239	4.12969	3.12281	2.96125	2.98669	4.87887	3.89048	3.19382	6.39391	5.26046	2.12091	4.11766	4.05565	7.28904	9.21042	8.49413	5.68819	6.5523	7.42688	3.36299	3.32502	0	2.35633	0	2.14261	3.19722	5.37232	6.77181	3.66163	4.1904
546	Nucleolar protein 3 OS=Mus musculus GN=Nol3 PE=1 SV=1	NOL3_MOUSE	25 kDa	3.40238	3.03456	5.07247	2.21599	2.13856	1.91962	5.74015	2.92288	3.93981	1.98442	2.9869	4.49711	3.58696	4.32302	4.29022	5.75964	4.777	4.12969	2.08187	3.94834	2.98669	2.92732	2.91786	5.32304	5.32826	4.20836	3.18137	3.08825	2.02783	5.46678	2.76313	4.71896	4.74016	2.80813	5.57016	4.48398	2.21668	4.75666	3.5345	5.32224	3.21391	3.17279	3.24896	4.53899	3.1653	3.85952
547	28S ribosomal protein S36, mitochondrial OS=Mus musculus GN=Mrps36 PE=1 SV=1	RT36_MOUSE	11 kDa	4.5365	5.0576	4.05798	7.75596	7.48495	4.79905	5.74015	5.84577	4.92476	4.96105	6.96944	3.59768	4.4837	3.45842	4.29022	4.7997	6.68779	4.12969	5.20468	3.94834	5.97338	6.83042	6.80834	3.19382	5.32826	3.15627	3.18137	5.14708	4.05565	3.64452	3.68417	5.66275	5.68819	3.74417	3.71344	5.60498	6.65005	5.94583	3.5345	3.19334	5.35652	5.7786	5.54004	4.55292	5.48248	4.01041
548	Alcohol dehydrogenase class-3 OS=Mus musculus GN=Adh5 PE=1 SV=3	ADHX_MOUSE	40 kDa	3.40238	4.04608	4.05798	4.43198	4.27711	3.83924	3.82677	5.84577	4.92476	2.97663	4.97817	3.59768	2.69022	4.32302	2.57414	5.75964	3.8216	6.19454	2.08187	2.96125	2.98669	4.87887	3.89048	3.19382	3.19696	3.15627	2.12091	5.14708	5.06957	2.73339	1.84208	3.77517	3.79213	2.80813	2.78508	4.48398	5.54171	3.5675	3.5345	4.25779	5.35652	4.0431	4.39856	3.79438	3.83229	3.64744
549	Leukotriene A-4 hydrolase OS=Mus musculus GN=Lta4h PE=1 SV=4	LKHA4_MOUSE	69 kDa	2.26825	0	2.02899	3.32398	0	1.91962	0	0	0	0	0	1.79884	0	3.45842	2.57414	2.87982	0	2.06485	0	1.97417	0	0	0	0	0	0	0	0	0	0	0	0	1.89606	0	0	2.24199	2.21668	0	0	2.1289	0	0	0	1.7852	0	0
550	Microtubule-associated protein 4 OS=Mus musculus GN=Map4 PE=1 SV=3	MAP4_MOUSE	117 kDa	0	0	0	0	2.13856	2.87943	2.87008	0	1.9699	1.98442	1.99127	5.39653	6.27718	2.59381	8.58045	5.75964	3.8216	0	0	1.97417	0	0	1.94524	2.12922	2.1313	2.10418	2.12091	0	2.02783	5.46678	7.36834	4.71896	4.74016	4.68021	6.49852	0	2.21668	0	0	0	2.14261	0	1.94918	5.40487	0	1.75224
551	Staphylococcal nuclease domain-containing protein 1 OS=Mus musculus GN=Snd1 PE=1 SV=1	SND1_MOUSE	102 kDa	0	0	0	0	0	1.91962	2.87008	1.94859	3.93981	2.97663	2.9869	5.39653	4.4837	6.05223	5.14827	3.83976	3.8216	0	0	0	0	0	0	3.19382	2.1313	4.20836	5.30228	0	0	6.37791	5.52625	5.66275	1.89606	2.80813	3.71344	0	0	0	0	0	0	0	2.7736	4.79035	0	2.47263
552	NADH dehydrogenase [ubiquinone] 1 beta subcomplex subunit 11, mitochondrial OS=Mus musculus GN=Ndufb11 PE=1 SV=2	NDUBB_MOUSE	17 kDa	4.5365	5.0576	7.10146	5.53997	5.34639	3.83924	3.82677	3.89718	3.93981	3.96884	4.97817	3.59768	5.38044	3.45842	4.29022	3.83976	2.8662	4.12969	3.12281	4.93542	5.97338	3.9031	3.89048	3.19382	3.19696	4.20836	4.24182	7.20591	3.04174	3.64452	3.68417	2.83138	4.74016	4.68021	3.71344	0	3.32502	5.94583	3.5345	4.25779	4.28522	5.51638	4.075	3.90545	4.32581	4.18144
553	Heterogeneous nuclear ribonucleoprotein L OS=Mus musculus GN=Hnrnpl PE=1 SV=2	HNRPL_MOUSE	64 kDa	2.26825	2.02304	0	0	2.13856	5.75886	4.78346	4.87148	2.95486	4.96105	4.97817	6.29595	4.4837	2.59381	5.14827	4.7997	2.8662	0	0	0	0	4.87887	3.89048	2.12922	5.32826	2.10418	2.12091	3.08825	0	4.55565	3.68417	4.71896	2.8441	2.80813	3.71344	0	0	0	0	0	3.21391	0	4.71798	4.3646	0	2.4618
554	Protein disulfide-isomerase A4 OS=Mus musculus GN=Pdia4 PE=1 SV=3	PDIA4_MOUSE	72 kDa	0	0	0	0	0	1.91962	5.74015	1.94859	5.90971	3.96884	7.96507	6.29595	7.17392	7.78144	7.7224	5.75964	5.73239	0	0	0	0	1.95155	1.94524	3.19382	3.19696	2.10418	2.12091	0	0	5.46678	9.21042	7.55034	6.63622	6.5523	4.6418	0	0	0	0	0	0	0	4.57533	6.74429	0	1.76931
555	SH3 domain-binding glutamic acid-rich protein OS=Mus musculus GN=Sh3bgr PE=1 SV=1	SH3BG_MOUSE	23 kDa	5.67063	5.0576	4.05798	4.43198	6.41567	5.75886	3.82677	2.92288	3.93981	2.97663	4.97817	3.59768	4.4837	5.18762	4.29022	5.75964	4.777	5.16212	6.24562	5.9225	4.97782	2.92732	4.8631	5.32304	0	3.15627	5.30228	5.14708	5.06957	3.64452	4.60521	4.71896	4.74016	4.68021	4.6418	4.48398	4.43336	5.94583	5.89084	7.45114	5.35652	5.12677	4.06719	4.68264	5.01641	3.99971
556	Heat shock protein beta-2 OS=Mus musculus GN=Hspb2 PE=1 SV=2	HSPB2_MOUSE	20 kDa	2.26825	4.04608	4.05798	3.32398	4.27711	4.79905	3.82677	5.84577	2.95486	4.96105	3.98254	4.49711	4.4837	4.32302	3.43218	3.83976	5.73239	3.09727	3.12281	4.93542	2.98669	3.9031	2.91786	3.19382	2.1313	4.20836	5.30228	5.14708	4.05565	5.46678	2.76313	4.71896	3.79213	4.68021	4.6418	3.36299	3.32502	2.37833	3.5345	4.25779	4.28522	3.59468	4.39501	4.38469	3.49386	4.00642
557	[Pyruvate dehydrogenase (acetyl-transferring)] kinase isozyme 1, mitochondrial OS=Mus musculus GN=Pdk1 PE=1 SV=2	PDK1_MOUSE	49 kDa	3.40238	2.02304	4.05798	2.21599	3.20783	3.83924	3.82677	3.89718	1.9699	2.97663	0	2.69826	1.79348	2.59381	3.43218	2.87982	2.8662	4.12969	4.16375	2.96125	4.97782	3.9031	2.91786	5.32304	0	2.10418	3.18137	2.05883	0	3.64452	3.68417	1.88758	2.8441	2.80813	1.85672	4.48398	5.54171	3.5675	4.71267	4.25779	2.14261	2.98144	2.75162	2.71063	3.84225	2.11124
558	Voltage-dependent anion-selective channel protein 3 OS=Mus musculus GN=Vdac3 PE=1 SV=1	VDAC3_MOUSE	31 kDa	6.80475	9.10367	9.13045	8.86395	7.48495	5.75886	7.65354	5.84577	5.90971	6.94547	6.96944	5.39653	5.38044	5.18762	5.14827	5.75964	6.68779	8.25938	9.36843	8.88376	6.96895	8.78197	7.78096	8.51686	6.39391	5.26046	6.36274	8.23533	8.1113	5.46678	7.36834	4.71896	4.74016	6.5523	8.35524	7.84697	7.75839	7.135	7.069	7.45114	8.57043	8.27755	6.5138	5.59338	8.34058	7.14677
559	Adenylosuccinate synthetase isozyme 1 OS=Mus musculus GN=Adssl1 PE=1 SV=2	PURA1_MOUSE	50 kDa	3.40238	3.03456	3.04348	2.21599	2.13856	3.83924	4.78346	3.89718	3.93981	2.97663	3.98254	5.39653	2.69022	3.45842	2.57414	3.83976	3.8216	3.09727	3.12281	2.96125	2.98669	5.85465	4.8631	3.19382	3.19696	3.15627	3.18137	4.11766	5.06957	2.73339	4.60521	2.83138	2.8441	3.74417	3.71344	5.60498	5.54171	5.94583	3.5345	4.25779	5.35652	2.76699	3.90314	3.63011	3.8143	3.65261
560	40S ribosomal protein S12 OS=Mus musculus GN=Rps12 PE=1 SV=2	RS12_MOUSE	15 kDa	2.26825	3.03456	3.04348	3.32398	5.34639	2.87943	5.74015	3.89718	3.93981	3.96884	3.98254	2.69826	5.38044	5.18762	4.29022	3.83976	3.8216	4.12969	4.16375	2.96125	2.98669	3.9031	3.89048	3.19382	4.26261	3.15627	4.24182	3.08825	5.06957	3.64452	4.60521	4.71896	4.74016	4.68021	4.6418	0	3.32502	0	0	3.19334	3.21391	3.40333	4.06799	4.20298	3.67249	3.83539
561	Glycogen [starch] synthase, muscle OS=Mus musculus GN=Gys1 PE=1 SV=2	GYS1_MOUSE	84 kDa	2.26825	3.03456	2.02899	3.32398	3.20783	0	2.87008	1.94859	3.93981	1.98442	2.9869	5.39653	3.58696	4.32302	3.43218	2.87982	1.9108	3.09727	2.08187	0	2.98669	3.9031	2.91786	2.12922	0	2.10418	2.12091	2.05883	3.04174	4.55565	1.84208	3.77517	2.8441	3.74417	5.57016	2.24199	2.21668	2.37833	0	2.1289	3.21391	2.77272	2.2883	3.58822	2.4978	1.90915
562	Multifunctional protein ADE2 OS=Mus musculus GN=Paics PE=1 SV=4	PUR6_MOUSE	47 kDa	0	0	2.02899	0	3.20783	0	1.91338	2.92288	1.9699	1.98442	0	1.79884	0	1.72921	3.43218	2.87982	3.8216	0	2.08187	2.96125	1.99113	1.95155	1.94524	4.25843	2.1313	2.10418	3.18137	4.11766	5.06957	2.73339	2.76313	2.83138	1.89606	2.80813	3.71344	2.24199	0	0	2.35633	6.38669	3.21391	0	1.4651	2.27694	1.82184	3.47709
563	Glutathione peroxidase 1 OS=Mus musculus GN=Gpx1 PE=1 SV=2	GPX1_MOUSE	22 kDa	3.40238	5.0576	3.04348	7.75596	2.13856	4.79905	3.82677	4.87148	3.93981	6.94547	4.97817	4.49711	4.4837	4.32302	5.14827	2.87982	5.73239	6.19454	4.16375	4.93542	4.97782	1.95155	2.91786	5.32304	5.32826	5.26046	3.18137	2.05883	3.04174	5.46678	4.60521	3.77517	3.79213	3.74417	4.6418	2.24199	3.32502	5.94583	5.89084	3.19334	3.21391	4.27959	4.89346	4.51072	4.19016	4.03228
564	Histidine-rich glycoprotein OS=Mus musculus GN=Hrg PE=1 SV=2	HRG_MOUSE	59 kDa	4.5365	4.04608	4.05798	0	0	3.83924	5.74015	3.89718	5.90971	4.96105	2.9869	1.79884	1.79348	1.72921	2.57414	1.91988	1.9108	5.16212	3.12281	4.93542	4.97782	1.95155	1.94524	4.25843	7.45956	3.15627	3.18137	2.05883	2.02783	1.82226	0	2.83138	1.89606	1.87209	0	0	0	0	0	2.1289	0	0	4.55571	1.95439	3.68249	3.69038
565	Protein unc-45 homolog B OS=Mus musculus GN=Unc45b PE=1 SV=1	UN45B_MOUSE	104 kDa	0	3.03456	3.04348	2.21599	2.13856	3.83924	2.87008	1.94859	3.93981	2.97663	1.99127	2.69826	1.79348	6.05223	7.7224	0	1.9108	0	4.16375	3.94834	2.98669	0	3.89048	0	0	2.10418	0	4.11766	6.08348	1.82226	1.84208	3.77517	1.89606	2.80813	2.78508	0	0	2.37833	0	6.38669	5.35652	0	2.9276	3.36286	2.49821	0
566	14-3-3 protein theta OS=Mus musculus GN=Ywhaq PE=1 SV=1	1433T_MOUSE	28 kDa	3.40238	2.02304	3.04348	4.43198	4.27711	4.79905	3.82677	5.84577	3.93981	3.96884	4.97817	8.09479	6.27718	8.64604	7.7224	5.75964	5.73239	3.09727	5.20468	3.94834	3.98226	3.9031	2.91786	4.25843	9.59087	4.20836	4.24182	3.08825	3.04174	7.28904	7.36834	6.60654	8.53229	5.61626	6.49852	3.36299	3.32502	4.75666	3.5345	3.19334	3.21391	3.4356	4.55973	7.03874	3.84225	4.73825
567	Peptidyl-prolyl cis-trans isomerase FKBP1A OS=Mus musculus GN=Fkbp1a PE=1 SV=2	FKB1A_MOUSE	12 kDa	2.26825	3.03456	3.04348	3.32398	3.20783	2.87943	3.82677	3.89718	2.95486	3.96884	2.9869	4.49711	3.58696	4.32302	4.29022	4.7997	5.73239	3.09727	3.12281	2.96125	2.98669	3.9031	2.91786	3.19382	3.19696	4.20836	4.24182	3.08825	3.04174	3.64452	4.60521	5.66275	4.74016	4.68021	5.57016	3.36299	3.32502	3.5675	3.5345	4.25779	3.21391	2.97562	3.419	4.53823	3.16483	3.49516
568	Vigilin OS=Mus musculus GN=Hdlbp PE=1 SV=1	VIGLN_MOUSE	142 kDa	0	0	0	0	0	3.83924	2.87008	1.94859	0	0	1.99127	5.39653	7.17392	6.91683	7.7224	4.7997	5.73239	0	0	0	0	0	0	2.12922	0	3.15627	3.18137	0	0	5.46678	5.52625	5.66275	4.74016	6.5523	6.49852	0	0	0	0	0	0	0	1.77486	6.2903	0	0
569	Coronin-1A OS=Mus musculus GN=Coro1a PE=1 SV=5	COR1A_MOUSE	51 kDa	4.5365	4.04608	5.07247	3.32398	3.20783	4.79905	5.74015	5.84577	4.92476	5.95326	3.98254	3.59768	5.38044	4.32302	4.29022	4.7997	2.8662	3.09727	3.12281	2.96125	3.98226	2.92732	2.91786	5.32304	9.59087	5.26046	5.30228	3.08825	4.05565	5.46678	4.60521	4.71896	1.89606	4.68021	4.6418	0	0	2.37833	3.5345	2.1289	0	4.03737	5.20759	4.20954	3.16813	5.43676
570	Adenylate kinase 4, mitochondrial OS=Mus musculus GN=Ak4 PE=1 SV=1	KAD4_MOUSE	25 kDa	4.5365	2.02304	2.02899	3.32398	5.34639	2.87943	3.82677	1.94859	2.95486	2.97663	2.9869	1.79884	1.79348	2.59381	2.57414	0	1.9108	2.06485	4.16375	1.97417	1.99113	3.9031	2.91786	3.19382	2.1313	4.20836	5.30228	3.08825	5.06957	1.82226	1.84208	3.77517	0	2.80813	3.71344	3.36299	5.54171	5.94583	2.35633	2.1289	2.14261	3.45178	2.92886	1.77851	2.83581	3.83226
571	Target of Myb protein 1 OS=Mus musculus GN=Tom1 PE=1 SV=1	TOM1_MOUSE	54 kDa	0	3.03456	5.07247	2.21599	3.20783	3.83924	3.82677	2.92288	4.92476	2.97663	2.9869	4.49711	3.58696	6.05223	5.14827	3.83976	3.8216	0	2.08187	3.94834	1.99113	1.95155	3.89048	4.25843	3.19696	2.10418	2.12091	2.05883	4.05565	3.64452	2.76313	5.66275	1.89606	2.80813	4.6418	3.36299	2.21668	2.37833	0	0	3.21391	0	3.57953	4.49099	2.31056	2.96583
572	Cytochrome b-c1 complex subunit 9 OS=Mus musculus GN=Uqcr10 PE=1 SV=1	QCR9_MOUSE	7 kDa	4.5365	0	0	0	0	2.87943	0	3.89718	0	0	3.98254	3.59768	0	1.72921	2.57414	0	3.8216	0	3.12281	0	0	0	2.91786	0	3.19696	0	0	0	4.05565	3.64452	3.68417	0	0	3.74417	3.71344	0	5.54171	0	0	0	5.35652	0	0	1.95377	0	0
573	Annexin A3 OS=Mus musculus GN=Anxa3 PE=1 SV=4	ANXA3_MOUSE	36 kDa	0	0	0	0	0	3.83924	3.82677	0	0	0	0	0	3.58696	2.59381	5.14827	2.87982	2.8662	0	0	0	0	0	0	0	0	0	0	0	0	4.55565	5.52625	4.71896	4.74016	3.74417	3.71344	0	0	0	0	0	0	0	0	2.84584	0	0
574	Thioredoxin-like protein 1 OS=Mus musculus GN=Txnl1 PE=1 SV=3	TXNL1_MOUSE	32 kDa	0	0	2.02899	2.21599	0	1.91962	0	1.94859	1.9699	2.97663	2.9869	3.59768	1.79348	6.05223	4.29022	2.87982	4.777	0	0	0	0	0	0	3.19382	4.26261	4.20836	0	0	0	2.73339	3.68417	5.66275	4.74016	1.87209	3.71344	0	3.32502	0	3.5345	0	0	0	1.96694	3.89841	0	0
575	Hsc70-interacting protein OS=Mus musculus GN=St13 PE=1 SV=1	F10A1_MOUSE	42 kDa	4.5365	3.03456	2.02899	0	2.13856	2.87943	2.87008	3.89718	3.93981	4.96105	4.97817	5.39653	4.4837	4.32302	4.29022	4.7997	3.8216	2.06485	2.08187	0	1.99113	1.95155	3.89048	4.25843	3.19696	4.20836	3.18137	3.08825	2.02783	4.55565	5.52625	3.77517	4.74016	3.74417	3.71344	0	0	2.37833	0	3.19334	5.35652	0	3.92095	4.51913	1.99665	3.32687
576	ATP-dependent 6-phosphofructokinase, liver type OS=Mus musculus GN=Pfkl PE=1 SV=4	PFKAL_MOUSE	85 kDa	4.5365	6.06911	7.10146	5.53997	3.20783	5.75886	7.65354	4.87148	4.92476	6.94547	4.97817	7.19537	7.17392	6.91683	6.86436	2.87982	6.68779	4.12969	4.16375	5.9225	4.97782	6.83042	7.78096	5.32304	5.32826	5.26046	4.24182	4.11766	4.05565	6.37791	4.60521	6.60654	5.68819	4.68021	6.49852	5.60498	3.32502	5.94583	5.89084	6.38669	7.49913	5.29098	5.85538	6.28635	5.63419	4.72115
577	Calpain small subunit 1 OS=Mus musculus GN=Capns1 PE=1 SV=1	CPNS1_MOUSE	28 kDa	2.26825	3.03456	2.02899	0	4.27711	4.79905	3.82677	4.87148	4.92476	3.96884	4.97817	4.49711	4.4837	5.18762	5.14827	5.75964	5.73239	0	0	2.96125	2.98669	2.92732	2.91786	3.19382	3.19696	4.20836	3.18137	2.05883	2.02783	4.55565	6.44729	5.66275	4.74016	2.80813	5.57016	2.24199	2.21668	2.37833	2.35633	3.19334	2.14261	0	4.56151	5.13479	1.96552	2.97786
578	26S protease regulatory subunit 10B OS=Mus musculus GN=Psmc6 PE=1 SV=1	PRS10_MOUSE	44 kDa	0	3.03456	2.02899	0	2.13856	4.79905	3.82677	2.92288	1.9699	2.97663	2.9869	4.49711	2.69022	3.45842	3.43218	1.91988	2.8662	2.06485	3.12281	0	3.98226	1.95155	1.94524	3.19382	4.26261	3.15627	3.18137	3.08825	2.02783	3.64452	2.76313	2.83138	2.8441	2.80813	2.78508	0	0	0	0	2.1289	0	0	3.24702	3.144	2.17778	3.15169
579	Cytoplasmic aconitate hydratase OS=Mus musculus GN=Aco1 PE=1 SV=3	ACOC_MOUSE	98 kDa	3.40238	0	2.02899	2.21599	0	3.83924	0	0	3.93981	0	0	1.79884	3.58696	1.72921	2.57414	2.87982	2.8662	0	0	0	2.98669	0	1.94524	0	0	0	0	0	2.02783	2.73339	1.84208	0	3.79213	0	1.85672	0	6.65005	3.5675	0	0	0	0	0	2.57253	0	0
580	Calpain-2 catalytic subunit OS=Mus musculus GN=Capn2 PE=1 SV=4	CAN2_MOUSE	80 kDa	0	0	0	0	0	2.87943	0	0	1.9699	0	1.99127	5.39653	4.4837	5.18762	6.00631	3.83976	5.73239	0	2.08187	0	0	0	0	0	0	0	0	0	0	6.37791	5.52625	3.77517	4.74016	6.5523	4.6418	0	0	0	0	0	0	0	0	5.10772	0	0
581	Sorting and assembly machinery component 50 homolog OS=Mus musculus GN=Samm50 PE=1 SV=1	SAM50_MOUSE	52 kDa	0	5.0576	4.05798	3.32398	2.13856	3.83924	1.91338	3.89718	2.95486	4.96105	1.99127	2.69826	2.69022	2.59381	0	2.87982	2.8662	4.12969	2.08187	2.96125	2.98669	3.9031	3.89048	0	3.19696	0	2.12091	0	2.02783	1.82226	2.76313	0	0	2.80813	2.78508	3.36299	0	2.37833	3.5345	3.19334	2.14261	0	3.2595	2.28805	3.32551	0
582	Flavin reductase (NADPH) OS=Mus musculus GN=Blvrb PE=1 SV=3	BLVRB_MOUSE	22 kDa	2.26825	6.06911	5.07247	3.32398	2.13856	2.87943	3.82677	5.84577	2.95486	6.94547	4.97817	1.79884	1.79348	1.72921	1.71609	1.91988	1.9108	0	3.12281	0	2.98669	3.9031	2.91786	0	3.19696	4.20836	3.18137	2.05883	0	1.82226	0	1.88758	0	0	0	2.24199	3.32502	4.75666	3.5345	0	2.14261	3.77448	4.57174	1.81138	2.15508	2.10759
583	LIM zinc-binding domain-containing Nebulette OS=Mus musculus GN=Nebl PE=1 SV=1	LNEBL_MOUSE	31 kDa	4.5365	4.04608	4.05798	3.32398	4.27711	2.87943	3.82677	3.89718	3.93981	3.96884	3.98254	2.69826	3.58696	3.45842	2.57414	3.83976	3.8216	4.12969	4.16375	2.96125	4.97782	3.9031	3.89048	3.19382	3.19696	3.15627	4.24182	3.08825	3.04174	3.64452	2.76313	2.83138	3.79213	3.74417	2.78508	5.60498	4.43336	5.94583	3.5345	4.25779	5.35652	4.04833	3.74909	3.32985	4.00435	3.31981
584	NADH dehydrogenase [ubiquinone] 1 beta subcomplex subunit 5, mitochondrial OS=Mus musculus GN=Ndufb5 PE=1 SV=1	NDUB5_MOUSE	22 kDa	6.80475	2.02304	4.05798	3.32398	5.34639	1.91962	1.91338	3.89718	3.93981	2.97663	3.98254	4.49711	3.58696	2.59381	1.71609	2.87982	2.8662	4.12969	4.16375	2.96125	2.98669	3.9031	5.83572	3.19382	0	2.10418	4.24182	3.08825	4.05565	1.82226	2.76313	3.77517	2.8441	2.80813	2.78508	5.60498	6.65005	3.5675	0	3.19334	4.28522	4.31123	3.10486	3.02333	3.9967	2.78062
585	2-oxoisovalerate dehydrogenase subunit beta, mitochondrial OS=Mus musculus GN=Bckdhb PE=1 SV=2	ODBB_MOUSE	43 kDa	3.40238	3.03456	5.07247	4.43198	3.20783	2.87943	2.87008	2.92288	3.93981	3.96884	2.9869	2.69826	3.58696	3.45842	1.71609	2.87982	2.8662	4.12969	3.12281	4.93542	5.97338	2.92732	3.89048	3.19382	3.19696	3.15627	3.18137	4.11766	5.06957	2.73339	3.68417	2.83138	2.8441	4.68021	1.85672	5.60498	4.43336	2.37833	2.35633	3.19334	3.21391	3.82984	3.26132	2.86762	4.16319	3.65261
586	Regulator of microtubule dynamics protein 1 OS=Mus musculus GN=Rmdn1 PE=1 SV=2	RMD1_MOUSE	35 kDa	0	3.03456	5.07247	0	2.13856	0	1.91338	1.94859	3.93981	2.97663	1.99127	3.59768	2.69022	1.72921	2.57414	2.87982	2.8662	2.06485	3.12281	1.97417	1.99113	0	2.91786	0	2.1313	3.15627	3.18137	2.05883	2.02783	1.82226	2.76313	1.88758	2.8441	4.68021	3.71344	4.48398	2.21668	0	0	3.19334	3.21391	0	2.12828	2.72288	2.0118	2.0926
587	Platelet-activating factor acetylhydrolase IB subunit alpha OS=Mus musculus GN=Pafah1b1 PE=1 SV=2	LIS1_MOUSE	47 kDa	4.5365	3.03456	2.02899	4.43198	4.27711	3.83924	2.87008	3.89718	2.95486	1.98442	2.9869	4.49711	4.4837	3.45842	2.57414	3.83976	4.777	2.06485	3.12281	2.96125	1.99113	2.92732	2.91786	3.19382	4.26261	4.20836	3.18137	5.14708	2.02783	3.64452	3.68417	3.77517	4.74016	3.74417	4.6418	3.36299	4.43336	2.37833	3.5345	4.25779	3.21391	3.66183	3.08878	3.93835	2.6642	3.67018
588	Acyl-protein thioesterase 1 OS=Mus musculus GN=Lypla1 PE=1 SV=1	LYPA1_MOUSE	25 kDa	6.80475	4.04608	3.04348	3.32398	4.27711	2.87943	5.74015	2.92288	3.93981	4.96105	2.9869	4.49711	4.4837	3.45842	4.29022	4.7997	3.8216	4.12969	3.12281	3.94834	3.98226	4.87887	2.91786	4.25843	3.19696	3.15627	3.18137	4.11766	4.05565	3.64452	3.68417	3.77517	3.79213	3.74417	4.6418	4.48398	3.32502	3.5675	4.71267	4.25779	5.35652	4.29908	3.90504	4.22512	3.82997	3.66106
589	Methionine-R-sulfoxide reductase B2, mitochondrial OS=Mus musculus GN=Msrb2 PE=1 SV=1	MSRB2_MOUSE	19 kDa	3.40238	3.03456	2.02899	5.53997	4.27711	0	0	0	0	2.97663	1.99127	1.79884	3.58696	2.59381	0	0	0	4.12969	0	0	3.98226	0	0	0	0	0	0	0	0	0	0	0	0	0	0	2.24199	2.21668	2.37833	0	0	2.14261	3.6566	0	0	0	0
590	Ras suppressor protein 1 OS=Mus musculus GN=Rsu1 PE=1 SV=3	RSU1_MOUSE	32 kDa	2.26825	3.03456	4.05798	3.32398	3.20783	2.87943	2.87008	2.92288	1.9699	1.98442	1.99127	4.49711	2.69022	1.72921	1.71609	2.87982	5.73239	2.06485	2.08187	1.97417	2.98669	2.92732	1.94524	2.12922	3.19696	3.15627	3.18137	2.05883	2.02783	6.37791	4.60521	3.77517	2.8441	2.80813	2.78508	0	2.21668	4.75666	2.35633	2.1289	3.21391	3.17852	2.43633	3.20747	2.33002	2.62508
591	Small muscular protein OS=Mus musculus GN=Smpx PE=1 SV=2	SMPX_MOUSE	9 kDa	3.40238	4.04608	3.04348	3.32398	3.20783	3.83924	2.87008	2.92288	2.95486	2.97663	3.98254	3.59768	2.69022	4.32302	3.43218	3.83976	4.777	5.16212	4.16375	2.96125	3.98226	3.9031	4.8631	4.25843	4.26261	4.20836	3.18137	4.11766	4.05565	3.64452	3.68417	4.71896	5.68819	2.80813	3.71344	3.36299	4.43336	4.75666	2.35633	3.19334	3.21391	3.40475	3.2577	3.77664	4.1726	4.01401
592	Carbonic anhydrase 1 OS=Mus musculus GN=Ca1 PE=1 SV=4	CAH1_MOUSE	28 kDa	0	4.04608	6.08697	0	0	4.79905	4.78346	5.84577	4.92476	6.94547	4.97817	0	1.79348	0	0	0	0	0	4.16375	1.97417	0	1.95155	1.94524	5.32304	5.32826	6.31255	3.18137	0	0	0	0	0	0	0	0	0	0	7.135	8.24717	0	0	0	5.37945	0	1.67245	3.35754
593	Collagen alpha-1(I) chain OS=Mus musculus GN=Col1a1 PE=1 SV=4	CO1A1_MOUSE	138 kDa	0	0	0	0	0	1.91962	1.91338	2.92288	1.9699	0	1.99127	5.39653	5.38044	3.45842	3.43218	2.87982	2.8662	0	0	0	0	0	0	4.25843	5.32826	4.20836	4.24182	0	0	3.64452	3.68417	3.77517	4.74016	4.68021	2.78508	0	0	0	0	0	0	0	1.78618	3.90226	0	3.00615
594	NADH dehydrogenase [ubiquinone] 1 subunit C2 OS=Mus musculus GN=Ndufc2 PE=1 SV=1	NDUC2_MOUSE	14 kDa	0	3.03456	3.04348	0	0	3.83924	1.91338	0	2.95486	3.96884	1.99127	3.59768	2.69022	2.59381	2.57414	2.87982	2.8662	4.12969	3.12281	3.94834	3.98226	2.92732	2.91786	2.12922	2.1313	4.20836	2.12091	3.08825	3.04174	2.73339	2.76313	2.83138	1.89606	4.68021	2.78508	2.24199	2.21668	2.37833	3.5345	4.25779	4.28522	0	2.4446	2.86698	3.50471	2.78663
595	Methylmalonyl-CoA epimerase, mitochondrial OS=Mus musculus GN=Mcee PE=1 SV=1	MCEE_MOUSE	19 kDa	4.5365	6.06911	5.07247	4.43198	5.34639	2.87943	3.82677	3.89718	3.93981	2.97663	3.98254	2.69826	3.58696	3.45842	2.57414	2.87982	2.8662	4.12969	3.12281	3.94834	3.98226	5.85465	4.8631	3.19382	4.26261	3.15627	3.18137	4.11766	4.05565	2.73339	2.76313	4.71896	4.74016	2.80813	3.71344	3.36299	5.54171	3.5675	3.5345	4.25779	4.28522	5.09129	3.58373	3.01063	4.31681	3.66123
596	Cornifin-A OS=Mus musculus GN=Sprr1a PE=1 SV=1	SPR1A_MOUSE	16 kDa	0	0	0	0	0	3.83924	4.78346	1.94859	2.95486	3.96884	4.97817	5.39653	5.38044	6.91683	7.7224	5.75964	5.73239	0	0	0	0	0	0	2.12922	4.26261	6.31255	3.18137	0	0	6.37791	6.44729	5.66275	7.58426	5.61626	5.57016	0	0	0	0	0	0	0	3.74553	6.15137	0	2.64762
597	Acylphosphatase-2 OS=Mus musculus GN=Acyp2 PE=1 SV=2	ACYP2_MOUSE	12 kDa	5.67063	3.03456	4.05798	4.43198	2.13856	3.83924	2.87008	2.92288	3.93981	2.97663	1.99127	1.79884	1.79348	1.72921	2.57414	1.91988	1.9108	2.06485	2.08187	3.94834	3.98226	3.9031	2.91786	2.12922	2.1313	4.20836	0	3.08825	3.04174	0	1.84208	1.88758	2.8441	1.87209	2.78508	3.36299	3.32502	3.5675	3.5345	2.1289	3.21391	3.86674	3.08998	1.95439	3.14971	2.43315
598	Bifunctional purine biosynthesis protein PURH OS=Mus musculus GN=Atic PE=1 SV=2	PUR9_MOUSE	64 kDa	0	0	0	0	0	2.87943	2.87008	3.89718	1.9699	2.97663	3.98254	3.59768	3.58696	3.45842	2.57414	2.87982	4.777	0	0	0	1.99113	0	1.94524	2.12922	2.1313	3.15627	2.12091	0	0	4.55565	4.60521	4.71896	1.89606	5.61626	4.6418	0	0	0	0	2.1289	0	0	3.09596	3.479	0	1.58962
599	Glyoxalase domain-containing protein 4 OS=Mus musculus GN=Glod4 PE=1 SV=1	GLOD4_MOUSE	33 kDa	2.26825	3.03456	3.04348	3.32398	2.13856	2.87943	1.91338	1.94859	1.9699	1.98442	2.9869	2.69826	2.69022	2.59381	4.29022	2.87982	3.8216	2.06485	3.12281	2.96125	2.98669	2.92732	2.91786	2.12922	3.19696	2.10418	2.12091	3.08825	4.05565	2.73339	1.84208	2.83138	2.8441	2.80813	2.78508	4.48398	3.32502	2.37833	3.5345	3.19334	2.14261	2.76177	2.28044	3.16232	2.83013	2.78253
600	Ribosome-binding protein 1 OS=Mus musculus GN=Rrbp1 PE=1 SV=2	RRBP1_MOUSE	173 kDa	0	0	0	0	0	3.83924	6.69684	3.89718	4.92476	2.97663	2.9869	6.29595	5.38044	5.18762	5.14827	3.83976	1.9108	0	0	0	0	0	0	2.12922	2.1313	5.26046	3.18137	0	0	7.28904	3.68417	3.77517	3.79213	3.74417	3.71344	0	0	0	0	0	0	0	4.22026	4.62714	0	2.11706
601	Cytochrome c oxidase subunit 6A1, mitochondrial OS=Mus musculus GN=Cox6a1 PE=1 SV=2	CX6A1_MOUSE	12 kDa	4.5365	6.06911	4.05798	4.43198	5.34639	2.87943	0	2.92288	2.95486	3.96884	2.9869	0	2.69022	0	2.57414	2.87982	2.8662	4.12969	3.12281	2.96125	2.98669	3.9031	5.83572	4.25843	0	3.15627	0	0	5.06957	0	2.76313	1.88758	1.89606	3.74417	0	4.48398	4.43336	0	3.5345	3.19334	4.28522	4.88839	2.61882	1.83506	3.82321	0
602	Polyadenylate-binding protein 1 OS=Mus musculus GN=Pabpc1 PE=1 SV=2	PABP1_MOUSE	71 kDa	2.26825	0	4.05798	0	0	4.79905	3.82677	4.87148	2.95486	2.97663	1.99127	3.59768	3.58696	4.32302	5.14827	4.7997	1.9108	0	0	3.94834	2.98669	2.92732	1.94524	3.19382	2.1313	3.15627	2.12091	4.11766	4.05565	4.55565	3.68417	3.77517	2.8441	3.74417	4.6418	0	0	0	0	2.1289	3.21391	0	3.57001	3.89441	1.96793	3.12927
603	Proteasome subunit alpha type-5 OS=Mus musculus GN=Psma5 PE=1 SV=1	PSA5_MOUSE	26 kDa	4.5365	2.02304	4.05798	2.21599	2.13856	1.91962	1.91338	2.92288	2.95486	2.97663	1.99127	1.79884	2.69022	2.59381	1.71609	2.87982	2.8662	2.06485	2.08187	1.97417	1.99113	2.92732	1.94524	2.12922	2.1313	2.10418	2.12091	3.08825	3.04174	3.64452	1.84208	2.83138	1.89606	1.87209	3.71344	2.24199	2.21668	2.37833	2.35633	2.1289	2.14261	2.99441	2.44644	2.42416	2.1641	2.43593
604	Septin-2 OS=Mus musculus GN=Sept2 PE=1 SV=2	SEPT2_MOUSE	42 kDa	0	4.04608	2.02899	3.32398	2.13856	3.83924	7.65354	3.89718	4.92476	4.96105	5.9738	5.39653	7.17392	6.91683	6.00631	5.75964	5.73239	3.09727	3.12281	0	1.99113	3.9031	2.91786	5.32304	7.45956	5.26046	4.24182	3.08825	4.05565	9.1113	5.52625	4.71896	7.58426	6.5523	7.42688	2.24199	0	3.5675	2.35633	3.19334	2.14261	0	5.20826	6.16427	2.50536	4.9048
605	Cluster of Guanine nucleotide-binding protein G(I)/G(S)/G(T) subunit beta-2 OS=Mus musculus GN=Gnb2 PE=1 SV=3 (GBB2_MOUSE)	GBB2_MOUSE	37 kDa	2.26825	2.02304	4.05798	2.21599	2.13856	5.75886	3.82677	2.92288	6.89466	3.96884	3.98254	8.09479	4.4837	5.18762	6.86436	4.7997	4.777	3.09727	4.16375	2.96125	1.99113	5.85465	5.83572	4.25843	4.26261	4.20836	3.18137	4.11766	6.08348	5.46678	6.44729	5.66275	5.68819	3.74417	6.49852	3.36299	2.21668	2.37833	2.35633	2.1289	5.35652	2.54076	4.55909	5.70119	3.98396	4.35199
606	Cluster of Ubiquitin carboxyl-terminal hydrolase isozyme L3 OS=Mus musculus GN=Uchl3 PE=1 SV=2 (UCHL3_MOUSE)	UCHL3_MOUSE	26 kDa	2.26825	0	0	0	2.13856	1.91962	4.78346	0	0	0	0	2.69826	1.79348	2.59381	3.43218	2.87982	1.9108	2.06485	0	1.97417	1.99113	1.95155	2.91786	0	0	2.10418	3.18137	0	0	0	0	3.77517	1.89606	2.80813	5.57016	2.24199	2.21668	2.37833	0	0	4.28522	0	0	2.55139	1.81659	0
607	Cysteine and glycine-rich protein 1 OS=Mus musculus GN=Csrp1 PE=1 SV=3	CSRP1_MOUSE	21 kDa	0	0	0	0	0	1.91962	0	0	0	1.98442	0	7.19537	5.38044	4.32302	5.14827	4.7997	3.8216	0	0	1.97417	0	0	1.94524	3.19382	3.19696	0	0	0	0	7.28904	9.21042	2.83138	6.63622	2.80813	4.6418	2.24199	0	0	0	0	2.14261	0	0	5.1114	0	0
608	Oxidoreductase NAD-binding domain-containing protein 1 OS=Mus musculus GN=Oxnad1 PE=1 SV=2	OXND1_MOUSE	35 kDa	2.26825	2.02304	0	3.32398	3.20783	0	0	1.94859	1.9699	1.98442	0	1.79884	1.79348	1.72921	2.57414	1.91988	0	3.09727	2.08187	2.96125	2.98669	2.92732	1.94524	0	0	3.15627	0	4.11766	3.04174	0	1.84208	2.83138	4.74016	3.74417	2.78508	4.48398	4.43336	2.37833	3.5345	4.25779	0	0	0	1.63592	2.66661	0
609	Macrophage migration inhibitory factor OS=Mus musculus GN=Mif PE=1 SV=2	MIF_MOUSE	13 kDa	2.26825	2.02304	2.02899	4.43198	3.20783	2.87943	2.87008	3.89718	2.95486	2.97663	4.97817	3.59768	3.58696	2.59381	3.43218	3.83976	3.8216	3.09727	3.12281	3.94834	2.98669	3.9031	1.94524	3.19382	3.19696	2.10418	3.18137	4.11766	3.04174	3.64452	4.60521	4.71896	3.79213	2.80813	3.71344	4.48398	4.43336	4.75666	3.5345	3.19334	3.21391	2.79202	3.42606	3.47867	3.16724	3.13929
610	Cluster of Polypyrimidine tract-binding protein 1 OS=Mus musculus GN=Ptbp1 PE=1 SV=2 (PTBP1_MOUSE)	PTBP1_MOUSE	56 kDa	0	2.02304	0	0	0	3.83924	3.82677	3.89718	4.92476	3.96884	2.9869	4.49711	6.27718	6.91683	6.00631	7.67952	4.777	2.06485	2.08187	0	1.99113	1.95155	1.94524	5.32304	6.39391	3.15627	6.36274	2.05883	0	6.37791	6.44729	3.77517	3.79213	4.68021	4.6418	0	0	0	0	0	0	0	3.90728	6.02566	1.67244	3.88247
611	Glutaredoxin-3 OS=Mus musculus GN=Glrx3 PE=1 SV=1	GLRX3_MOUSE	38 kDa	2.26825	3.03456	0	0	2.13856	1.91962	1.91338	2.92288	0	0	2.9869	0	3.58696	2.59381	0	0	2.8662	3.09727	0	1.97417	0	0	2.91786	2.12922	0	0	0	3.08825	2.02783	1.82226	3.68417	1.88758	0	4.68021	3.71344	2.24199	0	0	2.35633	3.19334	5.35652	0	1.6238	0	0	0
612	Palladin OS=Mus musculus GN=Palld PE=1 SV=2	PALLD_MOUSE	152 kDa	0	2.02304	0	0	0	1.91962	1.91338	1.94859	1.9699	3.96884	0	8.09479	4.4837	6.91683	6.00631	3.83976	2.8662	0	2.08187	0	1.99113	0	2.91786	2.12922	2.1313	2.10418	2.12091	0	2.02783	6.37791	7.36834	5.66275	4.74016	4.68021	5.57016	2.24199	0	0	0	0	0	0	1.95339	5.36793	0	1.75224
613	Synaptopodin-2 OS=Mus musculus GN=Synpo2 PE=1 SV=2	SYNP2_MOUSE	117 kDa	3.40238	0	0	0	2.13856	1.91962	0	0	0	0	0	1.79884	4.4837	2.59381	3.43218	1.91988	1.9108	0	0	0	0	3.9031	3.89048	0	0	0	0	0	0	2.73339	0	3.77517	2.8441	2.80813	2.78508	0	2.21668	0	0	5.32224	6.42782	0	0	2.68987	0	0
614	Calumenin OS=Mus musculus GN=Calu PE=1 SV=1	CALU_MOUSE	37 kDa	0	0	0	0	2.13856	1.91962	2.87008	1.94859	1.9699	2.97663	1.99127	4.49711	4.4837	6.05223	6.00631	6.71958	4.777	0	0	0	0	0	1.94524	5.32304	3.19696	0	3.18137	0	2.02783	5.46678	4.60521	9.43792	3.79213	4.68021	2.78508	0	0	0	0	0	0	0	2.27935	5.42265	0	2.2882
615	26S protease regulatory subunit 8 OS=Mus musculus GN=Psmc5 PE=1 SV=1	PRS8_MOUSE	46 kDa	2.26825	2.02304	2.02899	0	0	2.87943	1.91338	0	0	1.98442	0	1.79884	1.79348	3.45842	1.71609	1.91988	1.9108	2.06485	0	0	0	0	1.94524	0	0	0	0	0	0	1.82226	1.84208	0	1.89606	0	0	0	0	0	0	0	0	0	0	2.09958	0	0
616	Thioredoxin OS=Mus musculus GN=Txn PE=1 SV=3	THIO_MOUSE	12 kDa	2.26825	2.02304	3.04348	3.32398	2.13856	3.83924	3.82677	3.89718	2.95486	2.97663	3.98254	5.39653	3.58696	3.45842	3.43218	4.7997	3.8216	3.09727	2.08187	2.96125	2.98669	3.9031	2.91786	4.25843	2.1313	3.15627	2.12091	3.08825	3.04174	2.73339	3.68417	2.83138	3.79213	2.80813	2.78508	2.24199	2.21668	2.37833	2.35633	3.19334	2.14261	2.55946	3.57953	4.08256	2.99134	2.96615
617	Calpastatin OS=Mus musculus GN=Cast PE=1 SV=2	ICAL_MOUSE	85 kDa	4.5365	3.03456	3.04348	0	0	3.83924	4.78346	3.89718	2.95486	2.97663	2.9869	3.59768	1.79348	6.05223	6.00631	4.7997	4.777	2.06485	2.08187	1.97417	2.98669	2.92732	3.89048	3.19382	3.19696	2.10418	3.18137	4.11766	3.04174	5.46678	3.68417	3.77517	4.74016	2.80813	4.6418	2.24199	0	2.37833	2.35633	2.1289	0	0	3.57304	4.5044	2.65423	3.13929
618	Proteasome subunit alpha type-1 OS=Mus musculus GN=Psma1 PE=1 SV=1	PSA1_MOUSE	30 kDa	3.40238	2.02304	2.02899	3.32398	2.13856	3.83924	1.91338	1.94859	2.95486	2.97663	1.99127	4.49711	4.4837	2.59381	4.29022	1.91988	2.8662	2.06485	2.08187	1.97417	2.98669	1.95155	2.91786	3.19382	2.1313	2.10418	2.12091	2.05883	2.02783	2.73339	2.76313	1.88758	1.89606	2.80813	1.85672	4.48398	0	2.37833	2.35633	2.1289	3.21391	2.58339	2.60399	3.44182	2.3295	2.27281
619	Glutaredoxin-1 OS=Mus musculus GN=Glrx PE=1 SV=3	GLRX1_MOUSE	12 kDa	3.40238	3.03456	0	3.32398	0	0	0	0	0	0	0	2.69826	3.58696	0	1.71609	0	0	0	3.12281	3.94834	2.98669	3.9031	2.91786	0	0	0	0	0	3.04174	3.64452	0	0	0	2.80813	0	2.24199	3.32502	3.5675	3.5345	3.19334	3.21391	0	0	0	2.81313	0
620	Acyl-CoA synthetase family member 2, mitochondrial OS=Mus musculus GN=Acsf2 PE=1 SV=1	ACSF2_MOUSE	68 kDa	3.40238	4.04608	3.04348	4.43198	5.34639	0	1.91338	2.92288	3.93981	1.98442	1.99127	2.69826	3.58696	0	0	3.83976	5.73239	4.12969	0	3.94834	1.99113	3.9031	3.89048	0	2.1313	3.15627	3.18137	4.11766	5.06957	3.64452	1.84208	2.83138	0	2.80813	4.6418	4.48398	5.54171	0	3.5345	4.25779	3.21391	4.05406	2.12529	2.6429	2.97712	2.9427
621	Chloride intracellular channel protein 1 OS=Mus musculus GN=Clic1 PE=1 SV=3	CLIC1_MOUSE	27 kDa	2.26825	2.02304	2.02899	2.21599	2.13856	3.83924	2.87008	2.92288	3.93981	1.98442	3.98254	6.29595	6.27718	3.45842	5.14827	3.83976	2.8662	2.06485	3.12281	1.97417	2.98669	1.95155	2.91786	2.12922	4.26261	2.10418	2.12091	2.05883	2.02783	3.64452	4.60521	2.83138	4.74016	2.80813	6.49852	2.24199	2.21668	3.5675	2.35633	2.1289	2.14261	2.13496	3.25649	4.64763	2.50299	2.4506
622	COP9 signalosome complex subunit 4 OS=Mus musculus GN=Cops4 PE=1 SV=1	CSN4_MOUSE	46 kDa	0	0	0	0	3.20783	0	0	0	2.95486	1.98442	0	1.79884	1.79348	1.72921	2.57414	1.91988	0	0	0	0	0	2.92732	0	0	0	0	0	0	2.02783	2.73339	2.76313	0	1.89606	2.80813	1.85672	2.24199	2.21668	0	0	2.1289	0	0	0	1.63592	0	0
623	Isoaspartyl peptidase/L-asparaginase OS=Mus musculus GN=Asrgl1 PE=1 SV=1	ASGL1_MOUSE	34 kDa	3.40238	2.02304	2.02899	3.32398	4.27711	1.91962	1.91338	2.92288	3.93981	2.97663	0	3.59768	4.4837	3.45842	0	1.91988	3.8216	3.09727	2.08187	1.97417	3.98226	2.92732	2.91786	3.19382	2.1313	0	2.12091	2.05883	2.02783	1.82226	1.84208	1.88758	3.79213	1.87209	3.71344	4.48398	2.21668	2.37833	3.5345	3.19334	3.21391	3.0111	2.27872	2.88021	2.83013	1.92212
624	Complement factor B OS=Mus musculus GN=Cfb PE=1 SV=2	CFAB_MOUSE	85 kDa	0	4.04608	2.02899	0	2.13856	4.79905	2.87008	3.89718	2.95486	2.97663	2.9869	2.69826	2.69022	1.72921	1.71609	1.91988	0	3.09727	3.12281	1.97417	1.99113	0	1.94524	4.25843	3.19696	4.20836	3.18137	0	2.02783	1.82226	2.76313	1.88758	1.89606	0	0	0	0	0	0	2.1289	0	0	3.41412	1.79228	2.02177	2.81216
625	Cluster of Alpha-1-acid glycoprotein 1 OS=Mus musculus GN=Orm1 PE=1 SV=1 (A1AG1_MOUSE)	A1AG1_MOUSE [2]	24 kDa	2.26825	6.06911	5.07247	2.21599	2.13856	3.83924	4.78346	3.89718	2.95486	3.96884	6.96944	1.79884	1.79348	1.72921	2.57414	0	0	4.12969	3.12281	3.94834	5.97338	2.92732	1.94524	4.25843	3.19696	4.20836	3.18137	2.05883	3.04174	1.82226	1.84208	0	1.89606	0	0	0	0	0	0	0	0	3.55288	4.40217	1.31594	3.67446	3.32428
626	Adenylyl cyclase-associated protein 2 OS=Mus musculus GN=Cap2 PE=1 SV=1	CAP2_MOUSE	53 kDa	0	2.02304	0	3.32398	2.13856	3.83924	2.87008	3.89718	1.9699	0	1.99127	3.59768	4.4837	1.72921	3.43218	2.87982	1.9108	2.06485	0	1.97417	0	2.92732	2.91786	0	2.1313	0	2.12091	0	2.02783	1.82226	1.84208	2.83138	1.89606	2.80813	2.78508	3.36299	3.32502	0	2.35633	0	0	0	2.42794	3.00556	1.64737	0
627	Proteasome activator complex subunit 2 OS=Mus musculus GN=Psme2 PE=1 SV=4	PSME2_MOUSE	27 kDa	0	0	2.02899	2.21599	4.27711	3.83924	1.91338	1.94859	2.95486	2.97663	3.98254	4.49711	4.4837	4.32302	5.14827	3.83976	3.8216	0	3.12281	0	1.99113	2.92732	3.89048	5.32304	4.26261	5.26046	0	0	0	5.46678	4.60521	3.77517	2.8441	3.74417	1.85672	0	0	0	0	3.19334	3.21391	0	2.93587	4.35224	1.98862	0
628	Nuclease-sensitive element-binding protein 1 OS=Mus musculus GN=Ybx1 PE=1 SV=3	YBOX1_MOUSE	36 kDa	3.40238	3.03456	3.04348	6.64796	4.27711	6.71867	5.74015	5.84577	4.92476	6.94547	7.96507	6.29595	5.38044	6.05223	8.58045	6.71958	5.73239	3.09727	4.16375	2.96125	3.98226	4.87887	4.8631	8.51686	7.45956	5.26046	6.36274	5.14708	5.06957	5.46678	7.36834	5.66275	5.68819	7.48834	6.49852	6.72598	4.43336	4.75666	3.5345	2.1289	5.35652	4.0811	6.35665	6.46017	3.99108	6.30271
629	Muscular LMNA-interacting protein OS=Mus musculus GN=Mlip PE=1 SV=1	MLIP_MOUSE	29 kDa	3.40238	3.03456	3.04348	3.32398	2.13856	2.87943	1.91338	2.92288	1.9699	1.98442	0	2.69826	2.69022	2.59381	1.71609	1.91988	4.777	4.12969	4.16375	2.96125	1.99113	2.92732	1.94524	2.12922	3.19696	3.15627	2.12091	0	3.04174	5.46678	0	1.88758	2.8441	1.87209	1.85672	2.24199	5.54171	4.75666	3.5345	3.19334	2.14261	2.98859	1.945	2.73254	3.01973	2.27418
630	Ryanodine receptor 1 OS=Mus musculus GN=Ryr1 PE=1 SV=1	RYR1_MOUSE	565 kDa	0	0	0	0	0	0	0	0	0	1.98442	1.99127	0	0	0	0	0	0	0	0	0	0	0	0	0	0	0	0	0	0	0	0	0	0	0	0	0	0	0	0	0	0	0	0	0	0	0
631	ATP-dependent RNA helicase DDX1 OS=Mus musculus GN=Ddx1 PE=1 SV=1	DDX1_MOUSE	83 kDa	2.26825	0	2.02899	2.21599	0	2.87943	3.82677	1.94859	2.95486	1.98442	0	1.79884	3.58696	4.32302	2.57414	5.75964	5.73239	0	0	0	0	0	0	2.12922	0	0	0	0	0	5.46678	2.76313	3.77517	4.74016	4.68021	2.78508	0	0	0	0	0	0	0	2.26568	3.9625	0	0
632	Microtubule-associated protein RP/EB family member 2 OS=Mus musculus GN=Mapre2 PE=1 SV=1	MARE2_MOUSE	37 kDa	3.40238	2.02304	2.02899	0	2.13856	2.87943	3.82677	3.89718	2.95486	2.97663	0	3.59768	3.58696	3.45842	4.29022	3.83976	3.8216	0	3.12281	2.96125	1.99113	1.95155	3.89048	0	3.19696	0	3.18137	3.08825	2.02783	3.64452	2.76313	3.77517	3.79213	2.80813	2.78508	3.36299	4.43336	3.5675	2.35633	5.32224	3.21391	0	2.75581	3.76577	2.31954	1.91573
633	26S proteasome non-ATPase regulatory subunit 7 OS=Mus musculus GN=Psmd7 PE=1 SV=2	PSMD7_MOUSE	37 kDa	0	0	0	0	2.13856	2.87943	1.91338	0	0	0	2.9869	2.69826	2.69022	6.05223	5.14827	2.87982	3.8216	0	0	0	0	1.95155	0	2.12922	0	2.10418	0	2.05883	0	4.55565	4.60521	3.77517	1.89606	1.87209	3.71344	0	0	0	0	0	3.21391	0	0	3.88173	0	0
634	Cluster of Glutathione peroxidase 3 OS=Mus musculus GN=Gpx3 PE=1 SV=2 (GPX3_MOUSE)	GPX3_MOUSE	25 kDa	2.26825	0	2.02899	3.32398	0	1.91962	0	0	1.9699	0	1.99127	0	1.79348	1.72921	1.71609	0	2.8662	2.06485	0	1.97417	1.99113	0	1.94524	3.19382	0	3.15627	0	3.08825	2.02783	3.64452	2.76313	1.88758	0	1.87209	2.78508	0	0	0	0	0	0	0	0	1.35083	1.32923	1.91103
635	E3 ubiquitin-protein ligase NEDD4 OS=Mus musculus GN=Nedd4 PE=1 SV=3	NEDD4_MOUSE	103 kDa	0	2.02304	2.02899	0	2.13856	3.83924	2.87008	4.87148	4.92476	1.98442	1.99127	4.49711	5.38044	5.18762	3.43218	3.83976	3.8216	3.09727	3.12281	1.97417	0	1.95155	3.89048	3.19382	3.19696	2.10418	3.18137	2.05883	2.02783	5.46678	6.44729	4.71896	4.74016	4.68021	3.71344	0	2.21668	0	0	0	0	0	3.41354	4.35978	2.33938	2.62716
636	Ankyrin-2 OS=Mus musculus GN=Ank2 PE=1 SV=2	ANK2_MOUSE	426 kDa	0	2.02304	2.02899	0	0	1.91962	0	1.94859	0	2.97663	1.99127	2.69826	3.58696	5.18762	2.57414	1.91988	0	0	0	0	0	0	0	0	0	0	0	0	0	0	2.76313	2.83138	2.8441	1.87209	3.71344	3.36299	0	0	0	5.32224	0	0	1.47268	2.66114	0	0
637	Proteasome subunit alpha type-2 OS=Mus musculus GN=Psma2 PE=1 SV=3	PSA2_MOUSE	26 kDa	0	3.03456	3.04348	3.32398	0	1.91962	2.87008	1.94859	1.9699	3.96884	1.99127	2.69826	2.69022	3.45842	3.43218	2.87982	3.8216	2.06485	0	2.96125	0	1.95155	1.94524	0	0	2.10418	2.12091	4.11766	3.04174	2.73339	4.60521	2.83138	4.74016	4.68021	1.85672	0	2.21668	2.37833	2.35633	0	0	0	2.44472	3.16342	1.48715	1.89742
638	Rab GDP dissociation inhibitor alpha OS=Mus musculus GN=Gdi1 PE=1 SV=3	GDIA_MOUSE	51 kDa	6.80475	3.03456	4.05798	4.43198	5.34639	4.79905	4.78346	2.92288	5.90971	2.97663	5.9738	6.29595	5.38044	5.18762	6.00631	6.71958	7.64319	4.12969	5.20468	5.9225	4.97782	4.87887	7.78096	5.32304	7.45956	6.31255	6.36274	7.20591	6.08348	8.20017	7.36834	7.55034	6.63622	5.61626	5.57016	5.60498	7.75839	9.51333	4.71267	5.32224	5.35652	4.73513	4.56092	6.20552	5.48242	6.45788
639	Myosin light chain 4 OS=Mus musculus GN=Myl4 PE=1 SV=3	MYL4_MOUSE	21 kDa	11.3413	8.09215	11.1594	12.1879	10.6928	7.67848	8.61023	6.82007	5.90971	6.94547	5.9738	0	0	0	0	6.71958	5.73239	16.5188	18.7369	5.9225	0	6.83042	4.8631	9.58147	8.52522	8.41673	8.48365	11.3236	8.1113	10.0224	9.21042	6.60654	6.63622	0	0	10.089	8.86673	10.7025	12.9598	0	0	10.6947	6.98963	0	8.81194	9.07366
640	RNA-binding protein 3 OS=Mus musculus GN=Rbm3 PE=1 SV=1	RBM3_MOUSE	17 kDa	2.26825	3.03456	0	0	4.27711	4.79905	4.78346	4.87148	4.92476	5.95326	4.97817	4.49711	4.4837	3.45842	5.14827	5.75964	5.73239	0	0	0	0	1.95155	0	4.25843	4.26261	0	4.24182	6.1765	6.08348	6.37791	5.52625	5.66275	4.74016	2.80813	1.85672	0	0	0	0	0	0	0	5.0517	4.84659	0	4.17047
641	26S protease regulatory subunit 6B OS=Mus musculus GN=Psmc4 PE=1 SV=2	PRS6B_MOUSE	47 kDa	0	0	0	0	2.13856	1.91962	0	2.92288	3.93981	1.98442	1.99127	0	2.69022	4.32302	3.43218	2.87982	3.8216	0	0	0	0	0	1.94524	0	6.39391	2.10418	2.12091	2.05883	3.04174	2.73339	3.68417	3.77517	1.89606	2.80813	3.71344	0	0	0	0	0	0	0	2.12633	2.85781	0	2.61993
642	Cluster of Probable ATP-dependent RNA helicase DDX5 OS=Mus musculus GN=Ddx5 PE=1 SV=2 (DDX5_MOUSE)	DDX5_MOUSE [2]	69 kDa	0	0	3.04348	0	2.13856	2.87943	2.87008	1.94859	0	0	1.99127	2.69826	1.79348	3.45842	1.71609	1.91988	1.9108	3.09727	3.12281	0	1.99113	1.95155	1.94524	4.25843	2.1313	2.10418	0	2.05883	0	3.64452	2.76313	1.88758	1.89606	2.80813	1.85672	0	0	0	0	0	0	0	1.61489	2.24949	2.018	1.75879
643	Protein phosphatase 1 regulatory subunit 12B OS=Mus musculus GN=Ppp1r12b PE=1 SV=2	MYPT2_MOUSE	109 kDa	3.40238	4.04608	2.02899	2.21599	3.20783	2.87943	3.82677	2.92288	0	0	3.98254	2.69826	2.69022	2.59381	1.71609	1.91988	2.8662	3.09727	4.16375	3.94834	2.98669	2.92732	3.89048	2.12922	2.1313	3.15627	0	3.08825	4.05565	3.64452	3.68417	4.71896	2.8441	2.80813	2.78508	2.24199	3.32502	3.5675	3.5345	5.32224	3.21391	2.98025	2.2686	2.41408	3.50231	2.42678
644	Eukaryotic translation initiation factor 3 subunit B OS=Mus musculus GN=Eif3b PE=1 SV=1	EIF3B_MOUSE	91 kDa	3.40238	3.03456	2.02899	0	3.20783	3.83924	4.78346	3.89718	2.95486	2.97663	3.98254	4.49711	3.58696	3.45842	4.29022	2.87982	2.8662	3.09727	2.08187	1.97417	1.99113	2.92732	1.94524	2.12922	3.19696	2.10418	2.12091	3.08825	2.02783	2.73339	3.68417	3.77517	4.74016	3.74417	3.71344	0	2.21668	2.37833	3.5345	2.1289	3.21391	0	3.73898	3.59645	2.33617	2.44456
645	Synaptopodin OS=Mus musculus GN=Synpo PE=1 SV=2	SYNPO_MOUSE	100 kDa	0	0	0	0	0	0	0	0	1.9699	0	0	1.79884	1.79348	0	0	1.91988	2.8662	2.06485	0	0	0	0	0	0	2.1313	0	2.12091	0	0	1.82226	1.84208	0	1.89606	2.80813	1.85672	0	0	0	0	3.19334	3.21391	0	0	1.3964	0	0
646	Nucleophosmin OS=Mus musculus GN=Npm1 PE=1 SV=1	NPM_MOUSE	33 kDa	0	0	0	0	2.13856	4.79905	5.74015	2.92288	4.92476	3.96884	5.9738	5.39653	4.4837	4.32302	3.43218	2.87982	3.8216	2.06485	2.08187	0	0	2.92732	1.94524	5.32304	3.19696	4.20836	4.24182	0	0	4.55565	4.60521	6.60654	4.74016	3.74417	3.71344	0	0	0	0	0	0	0	4.72158	4.05614	1.50321	2.82836
647	Cluster of Serine/threonine-protein phosphatase 2A 55 kDa regulatory subunit B alpha isoform OS=Mus musculus GN=Ppp2r2a PE=1 SV=1 (2ABA_MOUSE)	2ABA_MOUSE	52 kDa	3.40238	0	2.02899	2.21599	3.20783	1.91962	0	1.94859	0	1.98442	1.99127	1.79884	0	0	0	0	0	0	2.08187	0	0	0	1.94524	2.12922	0	2.10418	0	0	0	0	0	1.88758	0	1.87209	0	0	0	0	0	3.19334	2.14261	0	1.30732	0	0	0
648	Cluster of Leukocyte elastase inhibitor A OS=Mus musculus GN=Serpinb1a PE=1 SV=1 (ILEUA_MOUSE)	ILEUA_MOUSE	43 kDa	0	0	0	0	0	0	0	0	0	0	0	1.79884	2.69022	4.32302	8.58045	7.67952	8.59859	0	0	0	0	0	0	0	0	0	0	0	0	4.55565	7.36834	5.66275	5.68819	4.68021	4.6418	0	0	0	0	0	0	0	0	5.61177	0	0
649	Aminoacyl tRNA synthase complex-interacting multifunctional protein 1 OS=Mus musculus GN=Aimp1 PE=1 SV=2	AIMP1_MOUSE	34 kDa	3.40238	2.02304	3.04348	2.21599	2.13856	2.87943	3.82677	3.89718	1.9699	0	1.99127	2.69826	1.79348	4.32302	4.29022	3.83976	4.777	4.12969	3.12281	3.94834	2.98669	1.95155	3.89048	2.12922	2.1313	3.15627	2.12091	3.08825	0	3.64452	2.76313	3.77517	3.79213	1.87209	1.85672	0	0	0	0	3.19334	5.35652	2.56469	2.42742	3.62029	3.33826	2.10433
650	Inter-alpha-trypsin inhibitor heavy chain H1 OS=Mus musculus GN=Itih1 PE=1 SV=2	ITIH1_MOUSE	101 kDa	0	0	0	0	0	5.75886	7.65354	1.94859	3.93981	6.94547	4.97817	0	0	2.59381	0	0	0	0	0	0	0	0	0	5.32304	5.32826	2.10418	3.18137	0	0	0	0	0	0	0	0	0	0	0	0	0	0	0	5.20407	0	0	2.65614
651	Protein transport protein Sec31A OS=Mus musculus GN=Sec31a PE=1 SV=2	SC31A_MOUSE	134 kDa	0	0	0	0	0	0	1.91338	1.94859	0	1.98442	1.99127	3.59768	7.17392	7.78144	5.14827	4.7997	6.68779	0	0	0	0	0	0	2.12922	0	2.10418	3.18137	0	2.02783	6.37791	7.36834	3.77517	3.79213	4.68021	3.71344	0	0	0	0	0	0	0	1.30628	5.8648	0	1.57377
652	Cluster of Transcription initiation factor TFIID subunit 9 OS=Mus musculus GN=Taf9 PE=1 SV=1 (TAF9_MOUSE)	TAF9_MOUSE [2]	29 kDa	0	0	2.02899	0	2.13856	0	0	0	0	0	0	0	0	0	4.29022	1.91988	0	0	2.08187	0	0	2.92732	0	0	0	2.10418	3.18137	0	0	0	0	0	0	0	0	2.24199	2.21668	2.37833	0	0	0	0	0	0	0	0
653	Nucleosome assembly protein 1-like 4 OS=Mus musculus GN=Nap1l4 PE=1 SV=1	NP1L4_MOUSE	43 kDa	3.40238	2.02304	0	0	0	2.87943	2.87008	1.94859	4.92476	2.97663	1.99127	4.49711	4.4837	4.32302	5.14827	3.83976	5.73239	0	3.12281	0	0	1.95155	1.94524	5.32304	5.32826	2.10418	5.30228	3.08825	4.05565	2.73339	3.68417	4.71896	4.74016	4.68021	3.71344	0	3.32502	3.5675	0	3.19334	2.14261	0	2.93179	4.67071	0	4.20028
654	Ig kappa chain V-V region MOPC 173 OS=Mus musculus PE=1 SV=1	KV5AA_MOUSE	12 kDa	0	6.06911	3.04348	0	0	3.83924	1.91338	0	0	0	0	0	0	0	0	0	0	4.12969	2.08187	0	1.99113	0	4.8631	3.19382	0	0	0	0	2.02783	1.82226	0	0	0	1.87209	0	2.24199	0	0	4.71267	0	0	0	0	0	2.17763	0
655	Thioredoxin reductase 2, mitochondrial OS=Mus musculus GN=Txnrd2 PE=1 SV=4	TRXR2_MOUSE	57 kDa	3.40238	3.03456	3.04348	4.43198	2.13856	2.87943	1.91338	2.92288	3.93981	3.96884	1.99127	3.59768	1.79348	1.72921	1.71609	2.87982	2.8662	4.12969	7.28656	2.96125	3.98226	2.92732	2.91786	4.25843	4.26261	2.10418	2.12091	3.08825	3.04174	1.82226	1.84208	1.88758	1.89606	2.80813	3.71344	4.48398	5.54171	2.37833	3.5345	3.19334	3.21391	3.21019	2.93594	2.43041	4.03416	3.14602
656	UV excision repair protein RAD23 homolog B OS=Mus musculus GN=Rad23b PE=1 SV=2	RD23B_MOUSE	44 kDa	2.26825	0	3.04348	2.21599	2.13856	1.91962	3.82677	2.92288	3.93981	0	1.99127	0	0	0	1.71609	2.87982	2.8662	2.06485	2.08187	1.97417	1.99113	1.95155	1.94524	0	3.19696	2.10418	2.12091	3.08825	0	1.82226	0	3.77517	0	0	0	2.24199	0	0	0	0	0	0	2.43339	0	2.00147	1.75172
657	Protein S100-A10 OS=Mus musculus GN=S100a10 PE=1 SV=2	S10AA_MOUSE	11 kDa	2.26825	0	0	0	0	2.87943	1.91338	2.92288	3.93981	4.96105	0	4.49711	3.58696	3.45842	3.43218	3.83976	3.8216	3.09727	2.08187	0	0	1.95155	1.94524	2.12922	4.26261	3.15627	2.12091	0	0	3.64452	5.52625	3.77517	3.79213	2.80813	3.71344	0	2.21668	0	0	0	2.14261	0	2.76943	3.77267	1.51266	1.94483
658	Protein ABHD11 OS=Mus musculus GN=Abhd11 PE=1 SV=1	ABHDB_MOUSE	34 kDa	3.40238	4.04608	4.05798	3.32398	2.13856	3.83924	1.91338	1.94859	1.9699	2.97663	1.99127	3.59768	3.58696	2.59381	2.57414	3.83976	1.9108	3.09727	3.12281	3.94834	2.98669	2.92732	3.89048	4.25843	2.1313	3.15627	3.18137	4.11766	3.04174	1.82226	3.68417	3.77517	2.8441	1.87209	2.78508	4.48398	3.32502	4.75666	3.5345	4.25779	4.28522	3.39379	2.43984	3.01719	3.32882	3.31446
659	Apolipoprotein A-II OS=Mus musculus GN=Apoa2 PE=1 SV=2	APOA2_MOUSE	11 kDa	5.67063	6.06911	5.07247	4.43198	3.20783	3.83924	3.82677	3.89718	3.93981	2.97663	2.9869	3.59768	2.69022	2.59381	3.43218	2.87982	0	8.25938	6.24562	4.93542	4.97782	3.9031	4.8631	5.32304	4.26261	3.15627	3.18137	3.08825	3.04174	2.73339	3.68417	4.71896	3.79213	0	2.78508	4.48398	4.43336	3.5675	3.5345	4.25779	4.28522	4.8904	3.57775	2.53229	5.53074	3.67555
660	Dual specificity protein phosphatase 3 OS=Mus musculus GN=Dusp3 PE=1 SV=1	DUS3_MOUSE	20 kDa	0	4.04608	3.04348	3.32398	4.27711	0	1.91338	3.89718	3.93981	3.96884	3.98254	3.59768	3.58696	3.45842	3.43218	3.83976	2.8662	4.12969	3.12281	1.97417	1.99113	3.9031	3.89048	3.19382	4.26261	3.15627	3.18137	4.11766	2.02783	3.64452	3.68417	3.77517	4.74016	3.74417	3.71344	4.48398	3.32502	3.5675	2.35633	3.19334	3.21391	0	2.95029	3.46353	3.16856	3.32326
661	Inorganic pyrophosphatase OS=Mus musculus GN=Ppa1 PE=1 SV=1	IPYR_MOUSE	33 kDa	2.26825	0	3.04348	3.32398	0	2.87943	0	2.92288	1.9699	3.96884	1.99127	2.69826	1.79348	5.18762	3.43218	1.91988	3.8216	3.09727	2.08187	0	1.99113	0	3.89048	2.12922	0	0	0	0	2.02783	1.82226	1.84208	2.83138	3.79213	0	2.78508	0	0	0	2.35633	2.1289	4.28522	0	2.28872	3.14217	1.84346	0
662	Trans-2-enoyl-CoA reductase, mitochondrial OS=Mus musculus GN=Mecr PE=1 SV=2	MECR_MOUSE	40 kDa	2.26825	3.03456	4.05798	5.53997	3.20783	0	1.91338	2.92288	1.9699	1.98442	3.98254	0	1.79348	1.72921	1.71609	2.87982	1.9108	3.09727	3.12281	2.96125	2.98669	2.92732	2.91786	0	0	0	3.18137	3.08825	3.04174	1.82226	0	0	0	1.87209	0	3.36299	6.65005	3.5675	4.71267	2.1289	0	3.62172	2.12885	1.67157	3.0022	0
663	Protein kinase C and casein kinase II substrate protein 3 OS=Mus musculus GN=Pacsin3 PE=1 SV=1	PACN3_MOUSE	49 kDa	0	2.02304	2.02899	0	2.13856	2.87943	1.91338	3.89718	0	1.98442	3.98254	2.69826	2.69022	4.32302	4.29022	3.83976	3.8216	2.06485	0	2.96125	1.99113	1.95155	0	2.12922	2.1313	2.10418	2.12091	3.08825	4.05565	4.55565	4.60521	1.88758	3.79213	2.80813	3.71344	2.24199	0	0	0	0	2.14261	0	2.44283	3.61051	1.4948	2.60492
664	Prostamide/prostaglandin F synthase OS=Mus musculus GN=Fam213b PE=1 SV=1	PGFS_MOUSE	22 kDa	2.26825	3.03456	2.02899	2.21599	2.13856	1.91962	0	1.94859	0	0	1.99127	2.69826	0	2.59381	0	2.87982	2.8662	0	0	1.97417	0	0	0	0	0	0	2.12091	0	0	2.73339	2.76313	2.83138	3.79213	2.80813	2.78508	0	2.21668	3.5675	0	3.19334	2.14261	2.33727	0	1.83968	0	0
665	NADH dehydrogenase [ubiquinone] 1 beta subcomplex subunit 3 OS=Mus musculus GN=Ndufb3 PE=1 SV=1	NDUB3_MOUSE	12 kDa	0	0	0	0	0	0	0	0	0	1.98442	0	1.79884	1.79348	0	2.57414	0	0	0	0	0	1.99113	2.92732	1.94524	0	0	0	2.12091	2.05883	0	0	0	0	0	1.87209	1.85672	0	0	0	2.35633	0	0	0	0	0	0	0
666	Magnesium-dependent phosphatase 1 OS=Mus musculus GN=Mdp1 PE=1 SV=1	MGDP1_MOUSE	19 kDa	3.40238	0	3.04348	2.21599	4.27711	1.91962	2.87008	2.92288	2.95486	2.97663	2.9869	3.59768	3.58696	3.45842	1.71609	3.83976	2.8662	4.12969	3.12281	1.97417	3.98226	3.9031	3.89048	5.32304	3.19696	3.15627	5.30228	3.08825	3.04174	2.73339	1.84208	3.77517	1.89606	1.87209	3.71344	3.36299	5.54171	4.75666	2.35633	4.25779	4.28522	0	2.77183	3.17752	3.50042	3.85142
667	Proteasome subunit beta type-6 OS=Mus musculus GN=Psmb6 PE=1 SV=3	PSB6_MOUSE	25 kDa	2.26825	2.02304	2.02899	3.32398	2.13856	0	2.87008	2.92288	1.9699	2.97663	1.99127	2.69826	2.69022	1.72921	2.57414	1.91988	3.8216	4.12969	3.12281	1.97417	1.99113	1.95155	2.91786	3.19382	2.1313	2.10418	3.18137	2.05883	2.02783	2.73339	3.68417	2.83138	1.89606	2.80813	1.85672	2.24199	2.21668	3.5675	2.35633	2.1289	2.14261	2.35656	2.12179	2.57222	2.6812	2.44956
668	Lysine--tRNA ligase OS=Mus musculus GN=Kars PE=1 SV=1	SYK_MOUSE	68 kDa	0	3.03456	0	2.21599	2.13856	1.91962	1.91338	1.94859	1.9699	0	0	1.79884	0	1.72921	1.71609	2.87982	0	0	2.08187	0	0	1.95155	1.94524	2.12922	2.1313	2.10418	0	0	2.02783	2.73339	1.84208	1.88758	1.89606	0	2.78508	2.24199	0	0	0	0	0	0	1.29192	1.35399	0	1.39875
669	Cluster of Phospholipid hydroperoxide glutathione peroxidase, mitochondrial OS=Mus musculus GN=Gpx4 PE=1 SV=4 (GPX41_MOUSE)	GPX41_MOUSE	22 kDa	0	0	2.02899	3.32398	2.13856	1.91962	2.87008	2.92288	1.9699	1.98442	1.99127	1.79884	0	1.72921	1.71609	1.91988	1.9108	2.06485	2.08187	2.96125	2.98669	0	1.94524	3.19382	0	2.10418	2.12091	3.08825	3.04174	1.82226	1.84208	0	0	1.87209	1.85672	0	0	0	0	0	2.14261	0	2.27636	1.51247	2.00665	2.25815
670	Dynactin subunit 1 OS=Mus musculus GN=Dctn1 PE=1 SV=3	DCTN1_MOUSE	142 kDa	0	0	0	0	0	0	2.87008	1.94859	1.9699	0	0	3.59768	1.79348	1.72921	3.43218	5.75964	1.9108	0	0	0	0	1.95155	1.94524	2.12922	0	0	0	0	2.02783	2.73339	2.76313	2.83138	3.79213	1.87209	3.71344	0	0	0	0	0	0	0	0	3.03716	0	0
671	TAR DNA-binding protein 43 OS=Mus musculus GN=Tardbp PE=1 SV=1	TADBP_MOUSE	45 kDa	0	0	2.02899	2.21599	0	2.87943	2.87008	2.92288	3.93981	1.98442	1.99127	1.79884	4.4837	3.45842	1.71609	1.91988	3.8216	0	2.08187	1.97417	0	1.95155	2.91786	5.32304	4.26261	2.10418	2.12091	2.05883	2.02783	4.55565	5.52625	4.71896	4.74016	4.68021	5.57016	2.24199	2.21668	2.37833	2.35633	2.1289	0	0	2.76465	2.86642	1.48758	2.9829
672	Alcohol dehydrogenase [NADP(+)] OS=Mus musculus GN=Akr1a1 PE=1 SV=3	AK1A1_MOUSE	37 kDa	0	2.02304	0	0	0	1.91962	0	0	0	0	0	3.59768	2.69022	1.72921	0	4.7997	0	0	0	0	0	0	0	2.12922	0	0	2.12091	0	0	4.55565	3.68417	3.77517	2.8441	3.74417	2.78508	0	0	0	0	0	0	0	0	2.13614	0	0
673	Endonuclease G, mitochondrial OS=Mus musculus GN=Endog PE=1 SV=1	NUCG_MOUSE	32 kDa	3.40238	2.02304	4.05798	0	4.27711	0	1.91338	2.92288	1.9699	1.98442	1.99127	2.69826	0	0	1.71609	0	2.8662	3.09727	2.08187	2.96125	2.98669	2.92732	3.89048	2.12922	0	2.10418	3.18137	0	2.02783	1.82226	1.84208	2.83138	2.8441	1.87209	1.85672	3.36299	2.21668	2.37833	2.35633	2.1289	0	0	1.79698	0	2.99082	1.57377
674	Serine--tRNA ligase, cytoplasmic OS=Mus musculus GN=Sars PE=1 SV=3	SYSC_MOUSE	58 kDa	0	0	2.02899	0	2.13856	1.91962	2.87008	1.94859	2.95486	2.97663	2.9869	2.69826	2.69022	2.59381	2.57414	3.83976	3.8216	0	0	0	0	1.95155	2.91786	3.19382	4.26261	3.15627	2.12091	0	0	2.73339	2.76313	1.88758	2.8441	2.80813	2.78508	0	0	0	0	0	2.14261	0	2.60945	3.0363	0	2.12227
675	Cluster of Ubiquitin-40S ribosomal protein S27a OS=Mus musculus GN=Rps27a PE=1 SV=2 (RS27A_MOUSE)	RS27A_MOUSE	18 kDa	3.40238	4.04608	4.05798	4.43198	6.41567	3.83924	3.82677	2.92288	3.93981	3.96884	4.97817	3.59768	3.58696	2.59381	2.57414	5.75964	2.8662	3.09727	4.16375	3.94834	4.97782	2.92732	2.91786	4.25843	5.32826	3.15627	3.18137	5.14708	5.06957	3.64452	3.68417	3.77517	2.8441	3.74417	3.71344	3.36299	4.43336	4.75666	4.71267	2.1289	5.35652	4.47081	3.91262	3.4964	3.67206	4.35683
676	Apolipoprotein C-I OS=Mus musculus GN=Apoc1 PE=1 SV=1	APOC1_MOUSE	10 kDa	0	6.06911	4.05798	0	3.20783	0	2.87008	1.94859	2.95486	2.97663	4.97817	0	0	0	0	0	0	3.09727	8.3275	4.93542	4.97782	0	1.94524	5.32304	6.39391	3.15627	2.12091	2.05883	4.05565	0	0	0	0	0	0	0	0	0	0	0	0	0	2.62139	0	3.88054	3.85144
677	Carbonyl reductase family member 4 OS=Mus musculus GN=Cbr4 PE=1 SV=2	CBR4_MOUSE	25 kDa	3.40238	0	2.02899	0	0	2.87943	2.87008	0	1.9699	0	0	0	2.69022	2.59381	1.71609	0	0	0	2.08187	1.97417	3.98226	3.9031	2.91786	0	0	0	0	3.08825	0	2.73339	1.84208	0	1.89606	0	1.85672	0	3.32502	0	2.35633	2.1289	2.14261	0	0	0	2.47654	0
678	Collagen alpha-1(XII) chain OS=Mus musculus GN=Col12a1 PE=2 SV=3	COCA1_MOUSE	340 kDa	0	0	0	0	0	0	0	0	0	0	0	7.19537	5.38044	6.05223	4.29022	1.91988	1.9108	0	0	0	0	0	0	0	0	0	0	0	0	5.46678	6.44729	4.71896	6.63622	2.80813	2.78508	0	0	0	0	0	0	0	0	4.45816	0	0
679	Maleylacetoacetate isomerase OS=Mus musculus GN=Gstz1 PE=1 SV=1	MAAI_MOUSE	24 kDa	4.5365	2.02304	3.04348	2.21599	2.13856	1.91962	1.91338	3.89718	1.9699	2.97663	4.97817	4.49711	4.4837	1.72921	1.71609	2.87982	3.8216	2.06485	3.12281	2.96125	2.98669	2.92732	3.89048	2.12922	3.19696	3.15627	3.18137	3.08825	2.02783	3.64452	1.84208	2.83138	2.8441	2.80813	2.78508	4.48398	2.21668	2.37833	3.5345	2.1289	3.21391	2.79151	2.94248	3.18792	2.99223	2.79665
680	Xanthine dehydrogenase/oxidase OS=Mus musculus GN=Xdh PE=1 SV=5	XDH_MOUSE	147 kDa	2.26825	3.03456	2.02899	3.32398	4.27711	0	1.91338	1.94859	0	0	0	2.69826	2.69022	1.72921	1.71609	2.87982	0	2.06485	3.12281	1.97417	0	3.9031	1.94524	3.19382	3.19696	3.15627	0	2.05883	2.02783	0	3.68417	1.88758	1.89606	0	1.85672	2.24199	0	0	0	0	0	2.98658	0	1.95227	2.16836	2.27229
681	Cluster of Mitochondrial import inner membrane translocase subunit Tim8 A OS=Mus musculus GN=Timm8a1 PE=1 SV=1 (TIM8A_MOUSE)	TIM8A_MOUSE	11 kDa	3.40238	2.02304	2.02899	2.21599	2.13856	1.91962	2.87008	1.94859	1.9699	1.98442	1.99127	1.79884	0	1.72921	0	0	1.9108	2.06485	2.08187	1.97417	1.99113	0	1.94524	2.12922	0	2.10418	2.12091	3.08825	2.02783	0	1.84208	2.83138	1.89606	0	1.85672	2.24199	2.21668	2.37833	2.35633	2.1289	2.14261	2.36179	2.11398	0	1.67621	1.91173
682	Cluster of Plastin-3 OS=Mus musculus GN=Pls3 PE=1 SV=3 (PLST_MOUSE)	PLST_MOUSE	71 kDa	0	0	0	0	0	4.79905	2.87008	1.94859	1.9699	2.97663	2.9869	7.19537	7.17392	4.32302	7.7224	7.67952	6.68779	0	0	0	0	1.95155	2.91786	3.19382	2.1313	2.10418	0	0	0	6.37791	11.9735	7.55034	7.58426	5.61626	4.6418	0	0	0	0	0	0	0	2.92519	6.797	0	0
683	Telethonin OS=Mus musculus GN=Tcap PE=1 SV=1	TELT_MOUSE	19 kDa	2.26825	2.02304	2.02899	0	2.13856	0	1.91338	2.92288	1.9699	1.98442	0	1.79884	0	1.72921	1.71609	2.87982	1.9108	2.06485	0	0	2.98669	1.95155	1.94524	0	2.1313	3.15627	0	4.11766	2.02783	2.73339	1.84208	1.88758	2.8441	0	0	3.36299	2.21668	0	0	2.1289	0	0	1.4651	1.67246	1.49139	1.90551
684	Cluster of AP-2 complex subunit alpha-2 OS=Mus musculus GN=Ap2a2 PE=1 SV=2 (AP2A2_MOUSE)	AP2A2_MOUSE	104 kDa	0	0	0	0	0	3.83924	1.91338	0	2.95486	0	0	2.69826	3.58696	1.72921	4.29022	1.91988	2.8662	0	0	0	0	1.95155	1.94524	0	0	0	0	0	0	4.55565	3.68417	3.77517	4.74016	2.80813	3.71344	0	0	0	0	0	0	0	0	2.84846	0	0
685	Fetuin-B OS=Mus musculus GN=Fetub PE=1 SV=1	FETUB_MOUSE	43 kDa	2.26825	2.02304	2.02899	0	0	2.87943	2.87008	2.92288	1.9699	3.96884	2.9869	1.79884	2.69022	0	0	1.91988	0	2.06485	2.08187	2.96125	2.98669	2.92732	0	3.19382	4.26261	2.10418	2.12091	0	0	2.73339	2.76313	0	2.8441	0	0	0	3.32502	0	0	2.1289	0	0	2.93301	0	2.17033	1.94692
686	Heterogeneous nuclear ribonucleoproteins C1/C2 OS=Mus musculus GN=Hnrnpc PE=1 SV=1	HNRPC_MOUSE	34 kDa	0	0	0	3.32398	0	1.91962	3.82677	0	2.95486	1.98442	1.99127	2.69826	3.58696	3.45842	5.14827	3.83976	1.9108	0	0	0	1.99113	2.92732	1.94524	2.12922	2.1313	3.15627	3.18137	2.05883	0	6.37791	3.68417	1.88758	4.74016	1.87209	2.78508	0	0	0	0	0	0	0	2.11282	3.44041	0	2.1095
687	Nexilin OS=Mus musculus GN=Nexn PE=1 SV=3	NEXN_MOUSE	72 kDa	3.40238	2.02304	2.02899	3.32398	2.13856	1.91962	1.91338	1.94859	1.9699	1.98442	1.99127	2.69826	2.69022	4.32302	4.29022	1.91988	4.777	3.09727	2.08187	1.97417	0	2.92732	1.94524	2.12922	2.1313	2.10418	2.12091	2.05883	2.02783	3.64452	1.84208	3.77517	3.79213	3.74417	3.71344	2.24199	2.21668	5.94583	2.35633	3.19334	2.14261	2.58339	1.95453	3.44977	2.00431	2.09538
688	Spectrin beta chain, erythrocytic OS=Mus musculus GN=Sptb PE=1 SV=4	SPTB1_MOUSE	245 kDa	2.26825	3.03456	2.02899	0	0	1.91962	0	1.94859	1.9699	2.97663	0	1.79884	0	0	2.57414	0	1.9108	2.06485	2.08187	0	0	0	1.94524	2.12922	0	3.15627	2.12091	0	0	0	0	0	0	0	0	0	0	5.94583	10.6035	0	0	0	1.46912	0	0	0
689	Zyxin OS=Mus musculus GN=Zyx PE=1 SV=2	ZYX_MOUSE	61 kDa	0	0	0	0	0	1.91962	0	0	0	0	2.9869	5.39653	7.17392	1.72921	4.29022	1.91988	4.777	0	2.08187	0	0	0	0	3.19382	0	0	2.12091	0	0	8.20017	2.76313	3.77517	2.8441	3.74417	1.85672	0	0	2.37833	0	0	0	0	0	4.21446	0	0
690	NEDD8 OS=Mus musculus GN=Nedd8 PE=1 SV=2	NEDD8_MOUSE	9 kDa	2.26825	4.04608	4.05798	4.43198	4.27711	3.83924	3.82677	3.89718	2.95486	2.97663	3.98254	4.49711	3.58696	2.59381	5.14827	3.83976	3.8216	4.12969	3.12281	3.94834	3.98226	4.87887	4.8631	5.32304	4.26261	3.15627	3.18137	3.08825	3.04174	2.73339	3.68417	3.77517	4.74016	3.74417	3.71344	5.60498	4.43336	5.94583	0	3.19334	4.28522	3.81628	3.57953	3.91458	4.15418	3.67555
691	CAP-Gly domain-containing linker protein 1 OS=Mus musculus GN=Clip1 PE=1 SV=1	CLIP1_MOUSE	156 kDa	0	2.02304	0	0	0	0	0	0	0	0	0	0	0	0	0	1.91988	0	0	0	0	0	0	0	0	0	0	0	0	0	0	0	0	0	0	0	2.24199	2.21668	0	0	0	3.21391	0	0	0	0	0
692	Hydroxyacid-oxoacid transhydrogenase, mitochondrial OS=Mus musculus GN=Adhfe1 PE=1 SV=2	HOT_MOUSE	50 kDa	2.26825	2.02304	4.05798	2.21599	0	1.91962	0	0	0	0	0	1.79884	0	0	0	2.87982	3.8216	3.09727	3.12281	0	1.99113	1.95155	1.94524	0	3.19696	0	3.18137	2.05883	3.04174	1.82226	0	0	0	1.87209	0	2.24199	3.32502	3.5675	4.71267	0	3.21391	0	0	0	2.018	1.91315
693	Cytochrome b-c1 complex subunit 10 OS=Mus musculus GN=Uqcr11 PE=3 SV=1	QCR10_MOUSE	7 kDa	3.40238	3.03456	2.02899	3.32398	2.13856	3.83924	2.87008	1.94859	0	4.96105	2.9869	1.79884	3.58696	2.59381	1.71609	1.91988	2.8662	2.06485	4.16375	2.96125	2.98669	2.92732	2.91786	2.12922	3.19696	2.10418	2.12091	5.14708	4.05565	0	3.68417	1.88758	3.79213	4.68021	3.71344	2.24199	3.32502	0	2.35633	5.32224	5.35652	2.78569	2.76764	2.41363	3.00362	3.12567
694	L-2-hydroxyglutarate dehydrogenase, mitochondrial OS=Mus musculus GN=L2hgdh PE=1 SV=1	L2HDH_MOUSE	51 kDa	2.26825	3.03456	3.04348	3.32398	2.13856	1.91962	1.91338	1.94859	0	0	1.99127	2.69826	0	0	0	0	0	2.06485	2.08187	1.97417	1.99113	2.92732	4.8631	0	0	0	3.18137	0	2.02783	0	0	0	0	0	0	2.24199	4.43336	2.37833	2.35633	2.1289	2.14261	2.76177	1.29548	0	2.65041	0
695	Prolow-density lipoprotein receptor-related protein 1 OS=Mus musculus GN=Lrp1 PE=1 SV=1	LRP1_MOUSE	505 kDa	0	0	0	0	0	0	0	0	0	1.98442	0	1.79884	0	2.59381	2.57414	0	1.9108	0	0	0	0	1.95155	0	0	2.1313	0	0	0	0	1.82226	3.68417	0	0	1.87209	0	2.24199	0	0	0	0	0	0	0	1.4796	0	0
696	26S proteasome non-ATPase regulatory subunit 12 OS=Mus musculus GN=Psmd12 PE=1 SV=4	PSD12_MOUSE	53 kDa	0	0	0	0	0	0	0	0	1.9699	0	0	0	1.79348	2.59381	2.57414	2.87982	3.8216	0	0	0	0	0	0	0	0	0	0	0	0	1.82226	2.76313	2.83138	1.89606	0	0	0	2.21668	0	0	0	0	0	0	2.27714	0	0
697	Neutrophilic granule protein OS=Mus musculus GN=Ngp PE=1 SV=1	NGP_MOUSE	19 kDa	6.80475	6.06911	6.08697	5.53997	6.41567	3.83924	5.74015	2.92288	3.93981	5.95326	4.97817	0	0	0	0	0	0	4.12969	4.16375	4.93542	4.97782	3.9031	1.94524	4.25843	5.32826	5.26046	2.12091	3.08825	3.04174	0	0	0	0	0	0	0	0	0	0	0	0	6.18329	4.56225	0	4.00917	3.84967
698	NAD(P)H dehydrogenase [quinone] 1 OS=Mus musculus GN=Nqo1 PE=1 SV=3	NQO1_MOUSE	31 kDa	0	2.02304	2.02899	0	2.13856	3.83924	2.87008	2.92288	3.93981	0	2.9869	1.79884	1.79348	2.59381	3.43218	3.83976	3.8216	2.06485	2.08187	0	1.99113	3.9031	1.94524	2.12922	0	3.15627	3.18137	4.11766	0	0	1.84208	3.77517	1.89606	2.80813	2.78508	3.36299	3.32502	2.37833	4.71267	2.1289	3.21391	0	2.75982	2.87995	1.9977	2.09742
699	MICOS complex subunit Mic26 OS=Mus musculus GN=Apoo PE=1 SV=2	MIC26_MOUSE	23 kDa	4.5365	4.04608	2.02899	0	0	3.83924	2.87008	4.87148	1.9699	2.97663	0	4.49711	2.69022	2.59381	3.43218	0	1.9108	2.06485	2.08187	1.97417	4.97782	1.95155	1.94524	0	2.1313	2.10418	3.18137	3.08825	4.05565	3.64452	1.84208	1.88758	3.79213	3.74417	2.78508	4.48398	3.32502	2.37833	0	3.19334	3.21391	0	2.75455	2.52069	2.49925	2.42679
700	Obg-like ATPase 1 OS=Mus musculus GN=Ola1 PE=1 SV=1	OLA1_MOUSE	45 kDa	0	0	0	0	0	1.91962	2.87008	0	0	0	1.99127	0	2.69022	2.59381	0	1.91988	1.9108	0	0	0	0	0	0	2.12922	2.1313	0	2.12091	0	0	1.82226	2.76313	2.83138	3.79213	1.87209	0	0	0	0	0	0	0	0	0	1.51912	0	0
701	Serine/arginine-rich splicing factor 1 OS=Mus musculus GN=Srsf1 PE=1 SV=3	SRSF1_MOUSE	28 kDa	0	0	0	0	0	0	0	2.92288	0	1.98442	0	2.69826	1.79348	2.59381	1.71609	1.91988	1.9108	0	0	0	0	0	1.94524	3.19382	0	0	0	0	0	2.73339	2.76313	2.83138	1.89606	1.87209	0	2.24199	0	0	0	0	0	0	0	2.10539	0	0
702	Adiponectin OS=Mus musculus GN=Adipoq PE=1 SV=2	ADIPO_MOUSE	27 kDa	2.26825	4.04608	3.04348	3.32398	4.27711	2.87943	2.87008	2.92288	2.95486	2.97663	1.99127	1.79884	2.69022	2.59381	1.71609	3.83976	2.8662	4.12969	4.16375	2.96125	2.98669	3.9031	2.91786	2.12922	2.1313	4.20836	0	3.08825	2.02783	2.73339	2.76313	1.88758	2.8441	1.87209	1.85672	0	2.21668	2.37833	0	2.1289	2.14261	3.39178	2.76586	2.58415	3.51039	2.26416
703	Arginase-1 OS=Mus musculus GN=Arg1 PE=1 SV=1	ARGI1_MOUSE	35 kDa	0	0	2.02899	0	0	4.79905	3.82677	1.94859	1.9699	3.96884	3.98254	3.59768	4.4837	4.32302	2.57414	0	0	0	0	0	0	0	0	5.32304	2.1313	6.31255	3.18137	2.05883	2.02783	2.73339	0	1.88758	1.89606	0	1.85672	0	0	0	0	0	0	0	3.41595	2.49642	0	3.50582
704	NFU1 iron-sulfur cluster scaffold homolog, mitochondrial OS=Mus musculus GN=Nfu1 PE=1 SV=2	NFU1_MOUSE	29 kDa	3.40238	3.03456	3.04348	3.32398	4.27711	2.87943	2.87008	3.89718	2.95486	2.97663	2.9869	3.59768	2.69022	2.59381	2.57414	2.87982	2.8662	3.09727	3.12281	2.96125	2.98669	2.92732	4.8631	4.25843	3.19696	4.20836	4.24182	3.08825	4.05565	1.82226	1.84208	2.83138	3.79213	2.80813	2.78508	4.48398	3.32502	2.37833	3.5345	3.19334	3.21391	3.4163	3.09418	2.86698	3.32641	3.84158
705	LIM and calponin homology domains-containing protein 1 OS=Mus musculus GN=Limch1 PE=1 SV=2	LIMC1_MOUSE	118 kDa	0	0	0	0	2.13856	0	0	1.94859	1.9699	1.98442	1.99127	1.79884	0	4.32302	3.43218	3.83976	5.73239	2.06485	0	0	1.99113	1.95155	1.94524	2.12922	0	0	0	0	0	3.64452	0	1.88758	0	3.74417	1.85672	0	2.21668	0	0	2.1289	0	0	1.3157	3.1877	1.32546	0
706	Heat shock protein beta-8 OS=Mus musculus GN=Hspb8 PE=1 SV=1	HSPB8_MOUSE	22 kDa	2.26825	4.04608	4.05798	3.32398	3.20783	2.87943	2.87008	2.92288	3.93981	2.97663	2.9869	3.59768	3.58696	3.45842	4.29022	2.87982	2.8662	3.09727	0	3.94834	3.98226	2.92732	3.89048	3.19382	0	4.20836	2.12091	4.11766	3.04174	1.82226	0	2.83138	2.8441	2.80813	1.85672	4.48398	3.32502	0	3.5345	2.1289	2.14261	3.38082	3.09596	3.44655	2.97428	2.78042
707	Basigin OS=Mus musculus GN=Bsg PE=1 SV=2	BASI_MOUSE	42 kDa	0	2.02304	3.04348	0	2.13856	0	0	2.92288	0	0	0	0	0	0	0	1.91988	0	0	0	0	0	0	0	0	0	3.15627	3.18137	2.05883	0	0	2.76313	0	0	0	0	0	0	0	2.35633	0	0	0	0	0	0	0
708	NADH dehydrogenase [ubiquinone] 1 beta subcomplex subunit 7 OS=Mus musculus GN=Ndufb7 PE=1 SV=3	NDUB7_MOUSE	16 kDa	0	0	3.04348	0	0	2.87943	2.87008	2.92288	1.9699	1.98442	2.9869	3.59768	1.79348	3.45842	2.57414	1.91988	0	2.06485	2.08187	0	1.99113	1.95155	2.91786	2.12922	3.19696	2.10418	2.12091	2.05883	0	3.64452	2.76313	0	0	2.80813	2.78508	0	0	2.37833	2.35633	4.25779	0	0	2.60227	2.22393	1.83454	1.93502
709	Arginine--tRNA ligase, cytoplasmic OS=Mus musculus GN=Rars PE=1 SV=2	SYRC_MOUSE	76 kDa	0	0	0	0	0	1.91962	2.87008	1.94859	1.9699	0	2.9869	3.59768	1.79348	3.45842	1.71609	1.91988	0	0	0	0	0	0	0	0	0	0	0	0	2.02783	3.64452	1.84208	0	1.89606	0	0	0	0	0	0	0	0	0	1.94918	2.08093	0	0
710	Phosphoglycolate phosphatase OS=Mus musculus GN=Pgp PE=1 SV=1	PGP_MOUSE	35 kDa	3.40238	2.02304	0	2.21599	2.13856	1.91962	0	0	0	0	0	0	0	0	0	0	0	0	0	0	0	0	0	0	0	0	0	2.05883	0	0	0	0	1.89606	0	0	0	2.21668	0	2.35633	2.1289	0	0	0	0	0	0
711	Myosin-14 OS=Mus musculus GN=Myh14 PE=1 SV=1	MYH14_MOUSE	229 kDa	0	3.03456	3.04348	0	0	1.91962	0	0	0	0	0	3.59768	3.58696	4.32302	3.43218	4.7997	1.9108	0	0	0	0	0	0	0	0	4.20836	0	0	0	2.73339	5.52625	2.83138	2.8441	4.68021	0	0	0	2.37833	0	2.1289	0	0	0	3.60839	0	0
712	Cluster of Ubiquitin-conjugating enzyme E2 variant 1 OS=Mus musculus GN=Ube2v1 PE=1 SV=1 (UB2V1_MOUSE)	UB2V1_MOUSE	16 kDa	0	0	0	0	0	1.91962	0	0	1.9699	1.98442	1.99127	1.79884	1.79348	1.72921	1.71609	0	0	0	0	0	1.99113	0	0	0	2.1313	0	2.12091	0	0	1.82226	1.84208	1.88758	0	0	2.78508	0	0	0	0	0	0	0	1.31087	1.17294	0	0
713	Cluster of Ras-related protein Rab-11B OS=Mus musculus GN=Rab11b PE=1 SV=3 (RB11B_MOUSE)	RB11B_MOUSE	24 kDa	0	0	0	0	0	0	0	1.94859	0	1.98442	0	0	0	1.72921	0	1.91988	1.9108	0	0	1.97417	0	0	0	2.12922	3.19696	2.10418	2.12091	2.05883	0	0	1.84208	1.88758	1.89606	0	0	0	0	0	0	0	0	0	0	0	0	1.93502
714	Acylpyruvase FAHD1, mitochondrial OS=Mus musculus GN=Fahd1 PE=1 SV=2	FAHD1_MOUSE	25 kDa	4.5365	3.03456	2.02899	0	3.20783	2.87943	2.87008	0	0	2.97663	2.9869	2.69826	2.69022	2.59381	0	2.87982	1.9108	0	3.12281	3.94834	2.98669	3.9031	2.91786	2.12922	2.1313	3.15627	0	2.05883	3.04174	2.73339	1.84208	2.83138	1.89606	2.80813	3.71344	3.36299	2.21668	3.5675	3.5345	2.1289	2.14261	0	1.95217	2.12882	2.81313	2.08623
715	Thioredoxin, mitochondrial OS=Mus musculus GN=Txn2 PE=1 SV=1	THIOM_MOUSE	18 kDa	3.40238	3.03456	2.02899	2.21599	3.20783	1.91962	1.91338	1.94859	1.9699	1.98442	1.99127	1.79884	1.79348	2.59381	2.57414	1.91988	1.9108	2.06485	3.12281	2.96125	1.99113	1.95155	2.91786	2.12922	3.19696	2.10418	2.12091	2.05883	2.02783	1.82226	2.76313	2.83138	2.8441	2.80813	2.78508	3.36299	2.21668	2.37833	2.35633	2.1289	3.21391	2.77795	1.95453	2.09849	2.50157	2.27299
716	DNA damage-binding protein 1 OS=Mus musculus GN=Ddb1 PE=1 SV=2	DDB1_MOUSE	127 kDa	0	0	0	0	0	1.91962	0	0	0	0	1.99127	1.79884	2.69022	2.59381	1.71609	0	2.8662	0	0	1.97417	0	0	1.94524	2.12922	4.26261	0	0	0	0	1.82226	0	0	0	0	0	0	0	0	0	0	0	0	0	1.94419	0	0
717	Epidermal growth factor receptor OS=Mus musculus GN=Egfr PE=1 SV=1	EGFR_MOUSE	135 kDa	0	4.04608	4.05798	0	0	3.83924	0	1.94859	1.9699	2.97663	2.9869	0	0	2.59381	0	0	0	4.12969	3.12281	2.96125	0	0	1.94524	3.19382	0	3.15627	2.12091	3.08825	2.02783	0	0	0	0	0	0	0	0	0	0	0	0	0	2.28688	0	2.0265	2.26451
718	Heterogeneous nuclear ribonucleoprotein A/B OS=Mus musculus GN=Hnrnpab PE=1 SV=1	ROAA_MOUSE	31 kDa	3.40238	3.03456	4.05798	2.21599	4.27711	3.83924	3.82677	4.87148	3.93981	3.96884	3.98254	4.49711	4.4837	6.05223	4.29022	4.7997	3.8216	4.12969	4.16375	2.96125	3.98226	3.9031	2.91786	3.19382	5.32826	4.20836	5.30228	3.08825	3.04174	4.55565	5.52625	5.66275	3.79213	4.68021	2.78508	3.36299	3.32502	3.5675	4.71267	3.19334	2.14261	3.3976	4.07144	4.65743	3.67632	4.02712
719	Growth factor receptor-bound protein 2 OS=Mus musculus GN=Grb2 PE=1 SV=1	GRB2_MOUSE	25 kDa	0	0	0	0	0	0	2.87008	1.94859	0	0	0	1.79884	0	1.72921	0	0	0	0	0	0	0	0	0	0	2.1313	0	2.12091	0	0	0	1.84208	0	1.89606	1.87209	0	0	0	2.37833	0	0	0	0	0	0	0	0
720	Cluster of Chitinase-like protein 3 OS=Mus musculus GN=Chil3 PE=1 SV=2 (CHIL3_MOUSE)	CHIL3_MOUSE	44 kDa	3.40238	5.0576	6.08697	0	2.13856	1.91962	1.91338	0	1.9699	2.97663	5.9738	0	0	0	0	0	0	4.12969	4.16375	2.96125	2.98669	0	0	5.32304	3.19696	0	0	4.11766	3.04174	0	0	0	0	0	0	0	0	0	0	0	0	0	2.45889	0	2.37356	2.61323
721	Glycerol-3-phosphate dehydrogenase 1-like protein OS=Mus musculus GN=Gpd1l PE=1 SV=2	GPD1L_MOUSE	38 kDa	2.26825	0	3.04348	0	2.13856	1.91962	1.91338	1.94859	1.9699	1.98442	1.99127	1.79884	1.79348	1.72921	0	1.91988	1.9108	2.06485	0	2.96125	2.98669	2.92732	1.94524	2.12922	0	2.10418	4.24182	2.05883	3.04174	1.82226	2.76313	1.88758	1.89606	2.80813	3.71344	3.36299	0	0	0	2.1289	3.21391	0	1.95453	1.52537	2.14756	2.26263
722	Galectin-3 OS=Mus musculus GN=Lgals3 PE=1 SV=3	LEG3_MOUSE	28 kDa	0	0	0	0	0	3.83924	2.87008	3.89718	4.92476	3.96884	1.99127	4.49711	3.58696	3.45842	4.29022	4.7997	3.8216	0	0	0	0	0	0	3.19382	4.26261	3.15627	3.18137	0	0	5.46678	6.44729	4.71896	4.74016	3.74417	4.6418	0	0	0	0	0	0	0	3.58189	4.07567	0	2.29901
723	39S ribosomal protein L12, mitochondrial OS=Mus musculus GN=Mrpl12 PE=1 SV=2	RM12_MOUSE	22 kDa	4.5365	3.03456	2.02899	2.21599	2.13856	1.91962	1.91338	1.94859	2.95486	1.98442	1.99127	2.69826	1.79348	1.72921	2.57414	2.87982	1.9108	3.09727	3.12281	2.96125	1.99113	1.95155	2.91786	2.12922	2.1313	3.15627	0	3.08825	2.02783	2.73339	1.84208	1.88758	3.79213	2.80813	2.78508	3.36299	2.21668	2.37833	2.35633	3.19334	3.21391	2.79092	2.11869	2.26428	2.67365	2.08881
724	Annexin A11 OS=Mus musculus GN=Anxa11 PE=1 SV=2	ANX11_MOUSE	54 kDa	3.40238	2.02304	2.02899	2.21599	2.13856	2.87943	2.87008	1.94859	1.9699	1.98442	2.9869	1.79884	3.58696	2.59381	3.43218	2.87982	1.9108	4.12969	3.12281	2.96125	2.98669	2.92732	3.89048	2.12922	2.1313	0	2.12091	2.05883	2.02783	1.82226	2.76313	1.88758	1.89606	2.80813	1.85672	0	3.32502	0	2.35633	0	2.14261	2.36179	2.43989	2.7004	3.33638	1.74468
725	Peptidyl-prolyl cis-trans isomerase FKBP3 OS=Mus musculus GN=Fkbp3 PE=1 SV=2	FKBP3_MOUSE	25 kDa	0	0	0	0	0	0	0	1.94859	0	0	0	0	0	0	1.71609	0	0	0	0	0	0	0	0	0	0	2.10418	0	0	0	0	1.84208	0	0	1.87209	0	0	0	2.37833	4.71267	2.1289	0	0	0	0	0	0
726	Heterogeneous nuclear ribonucleoprotein U OS=Mus musculus GN=Hnrnpu PE=1 SV=1	HNRPU_MOUSE	88 kDa	0	0	0	0	0	0	0	0	2.95486	2.97663	0	3.59768	3.58696	3.45842	3.43218	3.83976	2.8662	0	0	0	0	0	0	3.19382	2.1313	2.10418	0	2.05883	2.02783	3.64452	1.84208	1.88758	1.89606	1.87209	1.85672	0	0	0	0	0	0	0	0	3.46353	0	1.91933
727	Decorin OS=Mus musculus GN=Dcn PE=1 SV=1	PGS2_MOUSE	40 kDa	0	2.02304	3.04348	0	2.13856	1.91962	2.87008	1.94859	2.95486	0	0	2.69826	3.58696	1.72921	1.71609	1.91988	1.9108	5.16212	3.12281	1.97417	0	3.9031	5.83572	0	2.1313	0	0	4.11766	2.02783	2.73339	2.76313	2.83138	2.8441	1.87209	1.85672	2.24199	2.21668	4.75666	4.71267	3.19334	2.14261	0	1.61552	2.2602	3.33299	0
728	Sulfide:quinone oxidoreductase, mitochondrial OS=Mus musculus GN=Sqrdl PE=1 SV=3	SQRD_MOUSE	50 kDa	3.40238	2.02304	3.04348	2.21599	2.13856	2.87943	2.87008	2.92288	1.9699	2.97663	2.9869	2.69826	2.69022	2.59381	2.57414	1.91988	1.9108	3.09727	3.12281	2.96125	2.98669	3.9031	2.91786	0	2.1313	3.15627	3.18137	3.08825	3.04174	2.73339	2.76313	2.83138	2.8441	2.80813	2.78508	3.36299	3.32502	3.5675	4.71267	3.19334	0	2.56469	2.76764	2.39785	3.16483	2.43316
729	Heterogeneous nuclear ribonucleoprotein F OS=Mus musculus GN=Hnrnpf PE=1 SV=3	HNRPF_MOUSE	46 kDa	0	3.03456	4.05798	3.32398	4.27711	5.75886	6.69684	4.87148	6.89466	5.95326	7.96507	7.19537	6.27718	3.45842	6.00631	4.7997	4.777	4.12969	3.12281	1.97417	2.98669	4.87887	3.89048	6.38765	7.45956	5.26046	6.36274	2.05883	3.04174	6.37791	5.52625	5.66275	8.53229	5.61626	4.6418	0	2.21668	2.37833	0	5.32224	4.28522	0	6.3567	5.419	3.49712	5.09516
730	Eukaryotic translation initiation factor 2 subunit 1 OS=Mus musculus GN=Eif2s1 PE=1 SV=3	IF2A_MOUSE	36 kDa	0	0	0	0	0	2.87943	2.87008	3.89718	1.9699	2.97663	2.9869	4.49711	2.69022	2.59381	2.57414	1.91988	1.9108	2.06485	0	1.97417	0	1.95155	1.94524	0	2.1313	2.10418	2.12091	2.05883	2.02783	2.73339	2.76313	2.83138	3.79213	2.80813	1.85672	0	0	0	2.35633	0	2.14261	0	2.93002	2.69766	1.32263	1.74051
731	Eukaryotic translation initiation factor 4B OS=Mus musculus GN=Eif4b PE=1 SV=1	IF4B_MOUSE	69 kDa	0	0	0	3.32398	4.27711	3.83924	2.87008	0	3.93981	0	2.9869	1.79884	1.79348	0	1.71609	1.91988	1.9108	0	0	2.96125	0	0	1.94524	2.12922	3.19696	3.15627	3.18137	3.08825	0	1.82226	1.84208	1.88758	1.89606	0	0	2.24199	2.21668	0	0	0	0	0	2.27267	1.52318	0	2.45868
732	ATP-dependent (S)-NAD(P)H-hydrate dehydratase OS=Mus musculus GN=Carkd PE=1 SV=1	NNRD_MOUSE	37 kDa	3.40238	2.02304	2.02899	2.21599	0	2.87943	1.91338	2.92288	0	2.97663	1.99127	2.69826	1.79348	0	0	2.87982	1.9108	2.06485	0	2.96125	1.99113	0	3.89048	0	3.19696	0	2.12091	3.08825	3.04174	0	0	0	2.8441	1.87209	3.71344	3.36299	2.21668	0	2.35633	0	2.14261	0	2.11393	1.54706	1.81795	1.90798
733	Spectrin alpha chain, erythrocytic 1 OS=Mus musculus GN=Spta1 PE=1 SV=3	SPTA1_MOUSE	280 kDa	0	0	0	0	0	0	0	0	0	0	1.99127	0	0	0	0	0	0	0	0	0	0	0	0	0	0	0	0	0	0	0	0	0	0	0	0	0	0	5.94583	4.71267	0	0	0	0	0	0	0
734	Haloacid dehalogenase-like hydrolase domain-containing protein 2 OS=Mus musculus GN=Hdhd2 PE=1 SV=2	HDHD2_MOUSE	29 kDa	2.26825	3.03456	2.02899	0	3.20783	1.91962	1.91338	0	1.9699	1.98442	1.99127	2.69826	0	1.72921	1.71609	2.87982	0	2.06485	2.08187	1.97417	2.98669	1.95155	1.94524	3.19382	3.19696	2.10418	3.18137	2.05883	2.02783	1.82226	1.84208	1.88758	0	1.87209	1.85672	3.36299	2.21668	0	2.35633	3.19334	2.14261	0	1.62977	1.5039	2.16739	2.62716
735	Reticulocalbin-3 OS=Mus musculus GN=Rcn3 PE=1 SV=1	RCN3_MOUSE	38 kDa	0	0	0	0	0	0	0	0	0	1.98442	0	6.29595	4.4837	6.91683	4.29022	5.75964	2.8662	0	0	0	0	1.95155	1.94524	0	0	0	0	0	0	7.28904	4.60521	10.3817	7.58426	5.61626	3.71344	0	0	0	0	0	0	0	0	5.10209	0	0
736	Cytochrome c oxidase subunit 8B, mitochondrial OS=Mus musculus GN=Cox8b PE=3 SV=1	COX8B_MOUSE	7 kDa	0	5.0576	4.05798	0	3.20783	0	3.82677	3.89718	2.95486	0	3.98254	0	0	3.45842	4.29022	0	0	4.12969	3.12281	3.94834	0	3.9031	2.91786	4.25843	4.26261	0	0	0	0	0	0	0	3.79213	0	0	4.48398	3.32502	2.37833	3.5345	0	3.21391	0	2.44356	0	3.00363	0
737	Mitochondrial import inner membrane translocase subunit Tim13 OS=Mus musculus GN=Timm13 PE=1 SV=1	TIM13_MOUSE	10 kDa	3.40238	2.02304	3.04348	2.21599	3.20783	1.91962	1.91338	1.94859	0	1.98442	1.99127	1.79884	1.79348	1.72921	2.57414	1.91988	1.9108	4.12969	3.12281	2.96125	2.98669	2.92732	4.8631	2.12922	2.1313	2.10418	2.12091	2.05883	2.02783	1.82226	0	1.88758	1.89606	1.87209	1.85672	3.36299	3.32502	3.5675	3.5345	2.1289	2.14261	2.77854	1.62621	1.95439	3.49848	2.09538
738	Collagen alpha-1(XIV) chain OS=Mus musculus GN=Col14a1 PE=1 SV=2	COEA1_MOUSE	193 kDa	0	0	0	0	0	0	0	0	0	0	0	3.59768	1.79348	6.05223	6.00631	2.87982	1.9108	0	0	0	0	0	0	0	0	0	0	0	0	8.20017	8.28938	3.77517	3.79213	0	1.85672	0	0	0	0	0	0	0	0	3.70672	0	0
739	Cysteine-rich protein 1 OS=Mus musculus GN=Crip1 PE=1 SV=2	CRIP1_MOUSE	9 kDa	0	2.02304	3.04348	2.21599	2.13856	3.83924	2.87008	1.94859	1.9699	1.98442	1.99127	2.69826	1.79348	2.59381	2.57414	1.91988	1.9108	2.06485	0	2.96125	0	3.9031	3.89048	3.19382	3.19696	2.10418	2.12091	0	3.04174	4.55565	1.84208	3.77517	1.89606	2.80813	1.85672	2.24199	0	2.37833	0	0	2.14261	0	2.43392	2.24839	2.13661	2.27627
740	Cluster of Sodium/potassium-transporting ATPase subunit alpha-1 OS=Mus musculus GN=Atp1a1 PE=1 SV=1 (AT1A1_MOUSE)	AT1A1_MOUSE	113 kDa	4.5365	4.04608	4.05798	3.32398	0	3.83924	3.82677	1.94859	2.95486	3.96884	2.9869	2.69826	1.79348	2.59381	3.43218	2.87982	3.8216	2.06485	0	0	1.99113	0	0	3.19382	4.26261	0	2.12091	0	3.04174	3.64452	1.84208	2.83138	0	1.87209	0	0	0	2.37833	0	0	0	0	3.2542	2.86986	0	2.10318
741	Fragile X mental retardation syndrome-related protein 1 OS=Mus musculus GN=Fxr1 PE=1 SV=2	FXR1_MOUSE	76 kDa	0	4.04608	3.04348	0	3.20783	2.87943	0	0	2.95486	0	0	3.59768	2.69022	3.45842	4.29022	2.87982	2.8662	2.06485	0	2.96125	0	3.9031	2.91786	3.19382	3.19696	3.15627	3.18137	3.08825	4.05565	2.73339	0	2.83138	0	2.80813	1.85672	0	0	2.37833	0	0	3.21391	0	0	3.29709	1.97451	3.31205
742	Lactation elevated protein 1 OS=Mus musculus GN=Lace1 PE=1 SV=1	LACE1_MOUSE	54 kDa	3.40238	2.02304	4.05798	0	2.13856	0	2.87008	2.92288	1.9699	3.96884	1.99127	1.79884	3.58696	1.72921	2.57414	0	2.8662	3.09727	2.08187	3.94834	3.98226	2.92732	2.91786	3.19382	2.1313	3.15627	3.18137	2.05883	5.06957	1.82226	3.68417	2.83138	2.8441	2.80813	2.78508	0	4.43336	0	3.5345	3.19334	3.21391	0	2.28716	2.09256	3.15915	3.13186
743	Biglycan OS=Mus musculus GN=Bgn PE=1 SV=1	PGS1_MOUSE	42 kDa	0	0	0	0	0	1.91962	0	1.94859	0	2.97663	1.99127	3.59768	3.58696	4.32302	4.29022	2.87982	2.8662	0	0	0	0	0	0	0	0	2.10418	0	2.05883	0	2.73339	3.68417	2.83138	2.8441	3.74417	2.78508	0	0	0	0	0	2.14261	0	1.47268	3.59065	0	0
744	Proteasome subunit alpha type-3 OS=Mus musculus GN=Psma3 PE=1 SV=3	PSA3_MOUSE	28 kDa	2.26825	0	2.02899	2.21599	2.13856	1.91962	1.91338	2.92288	1.9699	2.97663	0	2.69826	1.79348	2.59381	2.57414	1.91988	1.9108	2.06485	3.12281	1.97417	1.99113	1.95155	1.94524	3.19382	0	2.10418	0	2.05883	2.02783	2.73339	2.76313	1.88758	1.89606	1.87209	1.85672	2.24199	2.21668	2.37833	2.35633	2.1289	2.14261	0	1.9504	2.24839	2.17496	1.56411
745	S-phase kinase-associated protein 1 OS=Mus musculus GN=Skp1 PE=1 SV=3	SKP1_MOUSE	19 kDa	0	0	0	4.43198	0	0	0	0	0	0	0	0	0	0	0	0	2.8662	0	0	0	0	0	0	0	3.19696	0	0	0	0	0	0	0	0	0	0	0	0	0	0	0	0	0	0	0	0	0
746	Vacuolar protein sorting-associated protein 29 OS=Mus musculus GN=Vps29 PE=1 SV=1	VPS29_MOUSE	20 kDa	2.26825	0	0	0	0	1.91962	1.91338	1.94859	0	2.97663	1.99127	1.79884	1.79348	2.59381	3.43218	2.87982	1.9108	2.06485	2.08187	3.94834	1.99113	1.95155	1.94524	2.12922	2.1313	2.10418	2.12091	3.08825	2.02783	1.82226	1.84208	1.88758	3.79213	1.87209	1.85672	2.24199	2.21668	0	0	2.1289	0	0	1.79158	2.40149	2.3305	2.26695
747	Sorcin OS=Mus musculus GN=Sri PE=1 SV=1	SORCN_MOUSE	22 kDa	0	0	0	0	0	1.91962	0	0	0	1.98442	0	0	0	2.59381	0	1.91988	1.9108	0	0	0	0	0	0	0	0	0	0	0	0	1.82226	1.84208	0	0	0	0	0	0	0	0	0	0	0	0	0	0	0
748	Thioredoxin reductase 1, cytoplasmic OS=Mus musculus GN=Txnrd1 PE=1 SV=3	TRXR1_MOUSE	67 kDa	0	2.02304	0	2.21599	0	2.87943	1.91338	2.92288	2.95486	2.97663	2.9869	1.79884	2.69022	2.59381	3.43218	2.87982	2.8662	0	3.12281	1.97417	0	1.95155	1.94524	3.19382	0	2.10418	3.18137	2.05883	0	2.73339	2.76313	2.83138	1.89606	1.87209	2.78508	0	2.21668	0	0	0	0	0	2.77235	2.71018	1.49896	1.75637
749	Filamin-binding LIM protein 1 OS=Mus musculus GN=Fblim1 PE=1 SV=2	FBLI1_MOUSE	41 kDa	0	2.02304	2.02899	0	4.27711	1.91962	0	1.94859	0	0	1.99127	3.59768	3.58696	4.32302	4.29022	2.87982	3.8216	2.06485	2.08187	0	0	2.92732	1.94524	0	2.1313	3.15627	3.18137	4.11766	3.04174	3.64452	1.84208	1.88758	3.79213	2.80813	4.6418	3.36299	5.54171	3.5675	2.35633	4.25779	3.21391	0	0	3.74988	1.50321	2.60472
750	Hepatoma-derived growth factor OS=Mus musculus GN=Hdgf PE=1 SV=2	HDGF_MOUSE	26 kDa	0	0	0	0	0	1.91962	1.91338	0	0	2.97663	2.9869	3.59768	0	2.59381	1.71609	0	2.8662	0	0	0	0	1.95155	2.91786	0	2.1313	0	2.12091	0	0	1.82226	0	1.88758	3.79213	0	4.6418	0	0	0	0	0	0	0	1.63276	1.79563	0	0
751	Protein S100-A11 OS=Mus musculus GN=S100a11 PE=1 SV=1	S10AB_MOUSE	11 kDa	2.26825	3.03456	2.02899	2.21599	2.13856	3.83924	3.82677	2.92288	3.93981	3.96884	2.9869	3.59768	3.58696	3.45842	3.43218	3.83976	3.8216	2.06485	3.12281	1.97417	2.98669	1.95155	2.91786	3.19382	4.26261	4.20836	4.24182	2.05883	4.05565	4.55565	5.52625	3.77517	5.68819	3.74417	5.57016	0	0	0	0	0	0	2.33727	3.58074	3.62277	2.50299	3.67018
752	Ubiquitin-conjugating enzyme E2 L3 OS=Mus musculus GN=Ube2l3 PE=1 SV=1	UB2L3_MOUSE	18 kDa	2.26825	2.02304	3.04348	0	0	3.83924	0	2.92288	2.95486	3.96884	2.9869	2.69826	2.69022	2.59381	2.57414	1.91988	2.8662	0	0	0	1.99113	1.95155	2.91786	4.25843	0	0	4.24182	3.08825	3.04174	2.73339	4.60521	2.83138	0	2.80813	2.78508	3.36299	3.32502	3.5675	2.35633	3.19334	4.28522	0	2.77879	2.55708	0	2.43837
753	NADH dehydrogenase [ubiquinone] 1 alpha subcomplex subunit 3 OS=Mus musculus GN=Ndufa3 PE=1 SV=1	NDUA3_MOUSE	9 kDa	0	4.04608	3.04348	0	0	0	0	0	0	0	0	0	0	0	0	0	0	3.09727	0	0	0	0	0	0	0	0	0	3.08825	0	0	0	0	0	0	0	0	0	0	0	0	0	0	0	0	0	0
754	40S ribosomal protein S5 OS=Mus musculus GN=Rps5 PE=1 SV=3	RS5_MOUSE	23 kDa	0	0	3.04348	0	0	3.83924	3.82677	2.92288	2.95486	2.97663	2.9869	3.59768	3.58696	3.45842	3.43218	0	0	3.09727	3.12281	0	2.98669	2.92732	0	3.19382	3.19696	0	4.24182	3.08825	3.04174	2.73339	2.76313	0	3.79213	2.80813	2.78508	0	0	3.5675	3.5345	3.19334	5.35652	0	3.25121	2.34587	2.02235	2.79377
755	Microtubule-actin cross-linking factor 1 OS=Mus musculus GN=Macf1 PE=1 SV=2	MACF1_MOUSE	832 kDa	0	0	0	0	0	0	0	0	0	0	0	0	0	2.59381	0	0	0	0	0	0	0	0	0	0	0	0	0	0	0	0	0	0	0	0	0	0	0	0	0	0	0	0	0	0	0	0
756	EMILIN-1 OS=Mus musculus GN=Emilin1 PE=1 SV=1	EMIL1_MOUSE	108 kDa	0	0	0	0	0	0	1.91338	0	0	1.98442	0	6.29595	3.58696	3.45842	6.00631	0	3.8216	0	0	0	0	0	0	0	0	0	0	0	0	6.37791	5.52625	4.71896	3.79213	4.68021	3.71344	0	0	0	0	0	0	0	0	3.86154	0	0
757	Matrin-3 OS=Mus musculus GN=Matr3 PE=1 SV=1	MATR3_MOUSE	95 kDa	0	0	0	0	0	0	0	0	1.9699	1.98442	0	1.79884	1.79348	0	0	1.91988	1.9108	0	0	0	0	1.95155	0	0	0	0	2.12091	3.08825	3.04174	1.82226	2.76313	1.88758	1.89606	0	0	0	0	0	0	0	0	0	0	1.23717	0	0
758	Myosin-11 OS=Mus musculus GN=Myh11 PE=1 SV=1	MYH11_MOUSE	227 kDa	0	0	4.05798	0	0	0	6.69684	0	5.90971	3.96884	5.9738	5.39653	6.27718	7.78144	7.7224	6.71958	3.8216	0	4.16375	3.94834	3.98226	6.83042	6.80834	5.32304	7.45956	5.26046	4.24182	0	4.05565	7.28904	9.21042	4.71896	4.74016	5.61626	4.6418	0	0	0	4.71267	4.25779	4.28522	0	3.7582	6.28645	4.28885	4.39009
759	Peptidyl-prolyl cis-trans isomerase FKBP4 OS=Mus musculus GN=Fkbp4 PE=1 SV=5	FKBP4_MOUSE	52 kDa	0	0	0	0	2.13856	0	1.91338	0	2.95486	0	1.99127	1.79884	0	1.72921	1.71609	0	1.9108	0	0	0	0	2.92732	2.91786	0	2.1313	2.10418	2.12091	0	2.02783	1.82226	1.84208	0	1.89606	1.87209	1.85672	0	2.21668	0	0	2.1289	2.14261	0	0	1.19249	0	1.39737
760	Adenylosuccinate lyase OS=Mus musculus GN=Adsl PE=1 SV=2	PUR8_MOUSE	55 kDa	0	0	0	0	0	0	0	0	0	1.98442	0	1.79884	2.69022	3.45842	0	0	1.9108	0	0	0	0	3.9031	0	0	0	0	0	2.05883	2.02783	1.82226	1.84208	0	0	0	0	0	0	0	0	0	0	0	0	1.64305	0	0
761	Myosin-10 OS=Mus musculus GN=Myh10 PE=1 SV=2	MYH10_MOUSE	229 kDa	0	0	0	0	0	0	0	0	0	0	0	7.19537	8.9674	6.91683	6.00631	6.71958	5.73239	3.09727	0	0	0	0	3.89048	0	0	0	0	0	0	10.0224	12.8946	3.77517	6.63622	6.5523	4.6418	0	0	0	0	0	0	0	0	6.92298	0	0
762	Protein-L-isoaspartate(D-aspartate) O-methyltransferase OS=Mus musculus GN=Pcmt1 PE=1 SV=3	PIMT_MOUSE	25 kDa	2.26825	2.02304	2.02899	0	0	1.91962	1.91338	0	1.9699	1.98442	2.9869	2.69826	1.79348	1.72921	1.71609	1.91988	2.8662	3.09727	0	1.97417	2.98669	1.95155	4.8631	0	0	0	0	3.08825	3.04174	2.73339	1.84208	2.83138	1.89606	1.87209	1.85672	4.48398	4.43336	0	2.35633	2.1289	3.21391	0	1.79571	2.12052	2.4788	0
763	Fibulin-1 OS=Mus musculus GN=Fbln1 PE=1 SV=2	FBLN1_MOUSE	78 kDa	0	0	0	0	0	1.91962	2.87008	0	1.9699	0	0	5.39653	5.38044	3.45842	6.00631	2.87982	3.8216	0	0	0	0	0	0	2.12922	0	0	0	0	0	4.55565	3.68417	8.49413	7.58426	4.68021	5.57016	0	0	0	0	0	0	0	0	4.49052	0	0
764	Iron-sulfur cluster assembly 2 homolog, mitochondrial OS=Mus musculus GN=Isca2 PE=1 SV=2	ISCA2_MOUSE	17 kDa	2.26825	2.02304	2.02899	4.43198	4.27711	1.91962	1.91338	1.94859	1.9699	0	0	1.79884	0	0	0	0	0	2.06485	2.08187	2.96125	2.98669	1.95155	1.94524	0	2.1313	2.10418	0	0	2.02783	0	0	0	0	0	0	3.36299	3.32502	0	3.5345	2.1289	2.14261	3.00587	1.29192	0	2.33191	0
765	Splicing factor, proline- and glutamine-rich OS=Mus musculus GN=Sfpq PE=1 SV=1	SFPQ_MOUSE	75 kDa	0	0	2.02899	0	0	1.91962	0	2.92288	2.95486	1.98442	0	2.69826	2.69022	2.59381	2.57414	2.87982	1.9108	0	0	0	0	0	2.91786	2.12922	2.1313	2.10418	0	0	0	2.73339	2.76313	1.88758	3.79213	2.80813	1.85672	0	0	0	0	0	0	0	1.6303	2.55784	0	0
766	Nuclear transport factor 2 OS=Mus musculus GN=Nutf2 PE=1 SV=1	NTF2_MOUSE	14 kDa	2.26825	3.03456	2.02899	2.21599	2.13856	2.87943	1.91338	1.94859	1.9699	1.98442	2.9869	1.79884	1.79348	3.45842	2.57414	1.91988	2.8662	2.06485	3.12281	2.96125	1.99113	2.92732	2.91786	2.12922	2.1313	3.15627	0	3.08825	2.02783	2.73339	2.76313	2.83138	1.89606	3.74417	1.85672	2.24199	2.21668	2.37833	2.35633	3.19334	2.14261	2.33727	2.28044	2.40183	2.6642	2.08881
767	Ribosyldihydronicotinamide dehydrogenase [quinone] OS=Mus musculus GN=Nqo2 PE=1 SV=3	NQO2_MOUSE	26 kDa	2.26825	2.02304	2.02899	3.32398	2.13856	3.83924	0	0	3.93981	2.97663	1.99127	2.69826	1.79348	2.59381	1.71609	0	1.9108	0	0	0	1.99113	3.9031	2.91786	0	3.19696	2.10418	4.24182	2.05883	0	1.82226	1.84208	2.83138	3.79213	0	1.85672	3.36299	3.32502	3.5675	2.35633	2.1289	2.14261	2.35656	2.12449	1.78541	0	1.93363
768	ATP-dependent 6-phosphofructokinase, platelet type OS=Mus musculus GN=Pfkp PE=1 SV=1	PFKAP_MOUSE	85 kDa	0	0	0	0	0	1.91962	1.91338	2.92288	3.93981	1.98442	3.98254	4.49711	2.69022	6.05223	6.00631	3.83976	4.777	0	2.08187	1.97417	0	0	3.89048	2.12922	2.1313	0	0	0	0	4.55565	3.68417	3.77517	2.8441	2.80813	2.78508	0	0	0	0	0	0	0	2.77711	4.64377	0	0
769	Microtubule-associated protein tau OS=Mus musculus GN=Mapt PE=1 SV=3	TAU_MOUSE	76 kDa	2.26825	0	2.02899	0	2.13856	0	0	0	0	0	0	1.79884	3.58696	1.72921	1.71609	2.87982	1.9108	2.06485	0	0	0	2.92732	2.91786	0	0	2.10418	2.12091	0	3.04174	0	0	0	1.89606	0	2.78508	2.24199	0	3.5675	2.35633	2.1289	2.14261	0	0	2.27029	0	0
770	40S ribosomal protein S20 OS=Mus musculus GN=Rps20 PE=1 SV=1	RS20_MOUSE	13 kDa	0	2.02304	2.02899	0	2.13856	3.83924	2.87008	2.92288	0	3.96884	2.9869	3.59768	3.58696	3.45842	3.43218	3.83976	3.8216	3.09727	3.12281	2.96125	2.98669	2.92732	3.89048	4.25843	4.26261	3.15627	4.24182	4.11766	3.04174	3.64452	3.68417	3.77517	3.79213	3.74417	2.78508	0	0	3.5675	0	2.1289	3.21391	0	2.76466	3.62277	3.1643	3.84642
771	Cluster of Poly(rC)-binding protein 2 OS=Mus musculus GN=Pcbp2 PE=1 SV=1 (PCBP2_MOUSE)	PCBP2_MOUSE	38 kDa	2.26825	0	0	0	0	2.87943	3.82677	2.92288	2.95486	2.97663	2.9869	3.59768	4.4837	2.59381	4.29022	2.87982	2.8662	0	0	2.96125	0	1.95155	0	4.25843	3.19696	0	3.18137	0	0	3.64452	3.68417	5.66275	2.8441	3.74417	1.85672	0	0	0	0	0	0	0	3.09125	3.45191	0	0
772	26S proteasome non-ATPase regulatory subunit 14 OS=Mus musculus GN=Psmd14 PE=1 SV=2	PSDE_MOUSE	35 kDa	0	2.02304	0	0	0	1.91962	1.91338	1.94859	1.9699	1.98442	2.9869	4.49711	2.69022	2.59381	4.29022	2.87982	1.9108	3.09727	0	0	2.98669	3.9031	1.94524	3.19382	2.1313	2.10418	2.12091	2.05883	3.04174	1.82226	3.68417	0	2.8441	1.87209	2.78508	0	0	0	0	0	0	0	2.12047	3.14366	1.98872	2.4418
773	Fascin OS=Mus musculus GN=Fscn1 PE=1 SV=4	FSCN1_MOUSE	55 kDa	0	0	0	2.21599	0	3.83924	3.82677	2.92288	2.95486	2.97663	2.9869	3.59768	3.58696	4.32302	2.57414	2.87982	3.8216	0	0	1.97417	0	0	0	3.19382	3.19696	3.15627	2.12091	2.05883	0	3.64452	3.68417	3.77517	3.79213	2.80813	3.71344	0	0	0	0	0	0	0	3.25121	3.46387	0	2.2878
774	1,4-alpha-glucan-branching enzyme OS=Mus musculus GN=Gbe1 PE=1 SV=1	GLGB_MOUSE	80 kDa	0	0	0	0	0	0	0	1.94859	0	0	1.99127	2.69826	2.69022	2.59381	1.71609	1.91988	0	0	0	0	0	0	1.94524	0	0	0	2.12091	0	3.04174	1.82226	1.84208	1.88758	1.89606	1.87209	0	0	0	0	2.35633	0	2.14261	0	0	1.93638	0	0
775	Eukaryotic translation initiation factor 4 gamma 1 OS=Mus musculus GN=Eif4g1 PE=1 SV=1	IF4G1_MOUSE	176 kDa	0	0	0	0	0	0	1.91338	0	0	1.98442	3.98254	4.49711	2.69022	3.45842	1.71609	2.87982	1.9108	0	0	0	0	0	0	0	0	0	3.18137	0	0	3.64452	2.76313	1.88758	2.8441	0	0	0	0	0	0	0	2.14261	0	0	2.85874	0	0
776	Lipoma-preferred partner homolog OS=Mus musculus GN=Lpp PE=1 SV=1	LPP_MOUSE	66 kDa	0	0	2.02899	0	0	2.87943	0	1.94859	0	3.96884	3.98254	4.49711	5.38044	5.18762	6.00631	4.7997	4.777	0	0	0	0	2.92732	4.8631	2.12922	2.1313	2.10418	2.12091	0	0	5.46678	4.60521	4.71896	6.63622	5.61626	4.6418	0	0	0	0	0	0	0	2.1299	5.10803	0	1.41427
777	3-oxoacyl-[acyl-carrier-protein] synthase, mitochondrial OS=Mus musculus GN=Oxsm PE=1 SV=1	OXSM_MOUSE	49 kDa	2.26825	0	0	3.32398	0	0	1.91338	2.92288	0	0	0	0	1.79348	1.72921	0	0	1.9108	0	3.12281	2.96125	0	1.95155	2.91786	0	0	0	0	3.08825	0	0	1.84208	1.88758	1.89606	0	0	0	2.21668	0	0	3.19334	2.14261	0	0	0	1.82558	0
778	26S proteasome non-ATPase regulatory subunit 11 OS=Mus musculus GN=Psmd11 PE=1 SV=3	PSD11_MOUSE	47 kDa	0	2.02304	0	0	0	1.91962	0	1.94859	1.9699	1.98442	0	0	0	1.72921	1.71609	3.83976	0	0	0	0	0	0	0	2.12922	2.1313	0	0	0	0	0	2.76313	0	0	1.87209	0	0	0	0	0	0	0	0	1.30376	0	0	0
779	Glycine--tRNA ligase OS=Mus musculus GN=Gars PE=1 SV=1	SYG_MOUSE	82 kDa	0	2.02304	0	0	0	1.91962	0	0	0	0	0	1.79884	1.79348	2.59381	0	0	0	0	0	0	0	0	0	0	0	0	0	0	0	0	0	2.83138	1.89606	0	0	0	0	0	0	0	0	0	0	0	0	0
780	Cytochrome c oxidase copper chaperone OS=Mus musculus GN=Cox17 PE=1 SV=2	COX17_MOUSE	7 kDa	0	0	0	2.21599	0	0	0	0	1.9699	0	0	1.79884	1.79348	1.72921	2.57414	0	1.9108	0	0	0	0	0	1.94524	0	0	0	0	0	2.02783	1.82226	0	1.88758	0	1.87209	0	2.24199	0	0	0	0	2.14261	0	0	1.63441	0	0
781	Myotrophin OS=Mus musculus GN=Mtpn PE=1 SV=2	MTPN_MOUSE	13 kDa	0	0	0	0	0	3.83924	1.91338	1.94859	1.9699	0	2.9869	3.59768	4.4837	2.59381	3.43218	3.83976	2.8662	0	0	0	0	1.95155	1.94524	3.19382	0	3.15627	2.12091	0	0	7.28904	3.68417	5.66275	2.8441	2.80813	4.6418	0	0	0	0	0	0	0	2.10967	3.46889	0	0
782	Carboxymethylenebutenolidase homolog OS=Mus musculus GN=Cmbl PE=1 SV=1	CMBL_MOUSE	28 kDa	0	0	0	2.21599	5.34639	0	0	0	0	0	0	0	0	0	0	1.91988	0	0	0	1.97417	1.99113	1.95155	1.94524	0	0	0	0	2.05883	0	0	0	0	1.89606	2.80813	1.85672	3.36299	0	0	2.35633	0	2.14261	0	0	0	1.31035	0
783	Glutathione reductase, mitochondrial OS=Mus musculus GN=Gsr PE=1 SV=3	GSHR_MOUSE	54 kDa	0	0	0	2.21599	0	2.87943	0	1.94859	1.9699	1.98442	1.99127	2.69826	1.79348	0	1.71609	1.91988	2.8662	0	3.12281	1.97417	0	0	1.94524	4.25843	3.19696	2.10418	2.12091	0	0	1.82226	0	0	0	2.80813	1.85672	0	0	0	2.35633	0	0	0	1.7956	1.83232	0	1.94675
784	Cullin-associated NEDD8-dissociated protein 1 OS=Mus musculus GN=Cand1 PE=1 SV=2	CAND1_MOUSE	136 kDa	0	0	0	0	0	0	0	0	0	0	0	0	1.79348	1.72921	0	0	3.8216	0	0	0	0	1.95155	0	3.19382	2.1313	0	0	0	0	4.55565	5.52625	0	3.79213	0	4.6418	0	0	0	0	0	0	0	0	0	0	0
785	Catechol O-methyltransferase OS=Mus musculus GN=Comt PE=1 SV=2	COMT_MOUSE	29 kDa	0	0	0	3.32398	0	0	0	1.94859	1.9699	2.97663	0	1.79884	0	0	4.29022	1.91988	1.9108	0	0	0	0	1.95155	0	2.12922	0	0	0	0	0	0	1.84208	1.88758	0	0	1.85672	0	0	0	0	0	0	0	0	1.65329	0	0
786	Mimecan OS=Mus musculus GN=Ogn PE=1 SV=1	MIME_MOUSE	34 kDa	0	0	0	0	0	0	2.87008	1.94859	0	0	0	4.49711	4.4837	3.45842	3.43218	2.87982	3.8216	2.06485	3.12281	0	0	2.92732	3.89048	0	0	0	0	0	0	2.73339	5.52625	3.77517	5.68819	3.74417	3.71344	0	0	0	0	2.1289	0	0	0	3.76214	2.00091	0
787	Platelet glycoprotein 4 OS=Mus musculus GN=Cd36 PE=1 SV=2	CD36_MOUSE	53 kDa	2.26825	2.02304	2.02899	3.32398	0	0	2.87008	0	0	0	0	0	0	0	1.71609	0	0	0	0	0	0	0	0	0	0	2.10418	0	2.05883	2.02783	0	0	0	0	0	0	0	0	2.37833	0	0	0	0	0	0	0	0
788	Fumarylacetoacetase OS=Mus musculus GN=Fah PE=1 SV=2	FAAA_MOUSE	46 kDa	2.26825	3.03456	2.02899	2.21599	0	1.91962	1.91338	1.94859	0	0	0	1.79884	1.79348	0	0	0	0	2.06485	0	2.96125	1.99113	1.95155	0	0	0	0	0	0	2.02783	0	0	2.83138	0	2.80813	2.78508	0	3.32502	0	2.35633	2.1289	2.14261	0	0	0	1.4948	0
789	Complement factor I OS=Mus musculus GN=Cfi PE=1 SV=3	CFAI_MOUSE	67 kDa	0	0	2.02899	2.21599	0	3.83924	3.82677	4.87148	3.93981	2.97663	4.97817	1.79884	0	1.72921	2.57414	2.87982	2.8662	2.06485	3.12281	3.94834	1.99113	0	0	4.25843	3.19696	4.20836	3.18137	2.05883	3.04174	3.64452	0	2.83138	3.79213	0	2.78508	0	0	0	0	0	0	0	4.07202	1.9747	1.85452	3.32428
790	Myosin regulatory light chain 2, atrial isoform OS=Mus musculus GN=Myl7 PE=1 SV=1	MLRA_MOUSE	19 kDa	6.80475	3.03456	3.04348	9.97195	8.55422	1.91962	0	0	0	0	0	0	0	0	0	0	0	19.616	20.8187	0	0	0	0	5.32304	4.26261	0	0	0	0	5.46678	4.60521	0	0	0	0	0	0	5.94583	8.24717	0	0	6.28179	0	0	0	0
791	Actin-related protein 2/3 complex subunit 4 OS=Mus musculus GN=Arpc4 PE=1 SV=3	ARPC4_MOUSE	20 kDa	0	0	0	0	0	2.87943	0	0	2.95486	2.97663	0	2.69826	3.58696	4.32302	4.29022	3.83976	0	0	0	0	0	1.95155	1.94524	3.19382	4.26261	2.10418	0	0	0	3.64452	3.68417	0	3.79213	3.74417	0	0	0	0	0	0	0	0	0	3.12304	0	0
792	Proteasome subunit beta type-5 OS=Mus musculus GN=Psmb5 PE=1 SV=3	PSB5_MOUSE	29 kDa	0	0	0	0	0	0	2.87008	0	0	1.98442	0	0	0	0	1.71609	0	0	0	0	0	0	0	0	0	0	0	0	0	0	1.82226	1.84208	0	2.8441	1.87209	0	0	0	0	0	0	0	0	0	0	0	0
793	Msx2-interacting protein OS=Mus musculus GN=Spen PE=1 SV=2	MINT_MOUSE	399 kDa	0	0	0	0	0	0	0	0	0	0	0	0	0	0	0	0	0	0	0	1.97417	0	0	0	0	0	0	0	0	0	0	0	0	0	0	0	0	0	0	0	0	0	0	0	0	0	0
794	Asporin OS=Mus musculus GN=Aspn PE=1 SV=1	ASPN_MOUSE	43 kDa	0	0	0	0	0	0	0	0	0	0	0	5.39653	4.4837	4.32302	3.43218	1.91988	2.8662	0	0	0	0	0	0	0	0	0	0	0	0	2.73339	3.68417	1.88758	2.8441	5.61626	1.85672	0	0	0	0	0	0	0	0	3.73692	0	0
795	Eukaryotic translation initiation factor 4H OS=Mus musculus GN=Eif4h PE=1 SV=3	IF4H_MOUSE	27 kDa	0	2.02304	0	2.21599	0	0	2.87008	1.94859	0	1.98442	0	2.69826	1.79348	4.32302	1.71609	2.87982	3.8216	3.09727	0	0	0	1.95155	2.91786	3.19382	2.1313	0	2.12091	0	0	3.64452	1.84208	1.88758	1.89606	0	0	0	2.21668	0	0	0	2.14261	0	0	2.87204	0	0
796	Tyrosine-protein phosphatase non-receptor type 11 OS=Mus musculus GN=Ptpn11 PE=1 SV=2	PTN11_MOUSE	68 kDa	0	0	0	2.21599	2.13856	0	0	2.92288	0	0	0	0	0	2.59381	1.71609	0	0	0	0	1.97417	0	0	1.94524	0	0	0	0	0	0	0	0	0	3.79213	0	0	0	0	0	2.35633	3.19334	0	0	0	0	0	0
797	SH3 domain-binding glutamic acid-rich-like protein OS=Mus musculus GN=Sh3bgrl PE=1 SV=1	SH3L1_MOUSE	13 kDa	0	0	0	0	0	1.91962	0	0	0	0	1.99127	3.59768	2.69022	2.59381	4.29022	3.83976	3.8216	0	0	0	0	1.95155	1.94524	2.12922	3.19696	0	2.12091	0	0	4.55565	4.60521	2.83138	2.8441	2.80813	1.85672	0	0	0	0	0	0	0	0	3.47222	0	0
798	Sulfite oxidase, mitochondrial OS=Mus musculus GN=Suox PE=1 SV=2	SUOX_MOUSE	61 kDa	2.26825	3.03456	3.04348	2.21599	4.27711	0	1.91338	2.92288	1.9699	0	1.99127	0	1.79348	0	0	1.91988	2.8662	3.09727	3.12281	1.97417	3.98226	1.95155	1.94524	2.12922	2.1313	0	0	2.05883	4.05565	1.82226	1.84208	0	0	0	2.78508	0	2.21668	2.37833	3.5345	3.19334	3.21391	2.96788	1.46624	0	2.67888	1.72917
799	Valine--tRNA ligase OS=Mus musculus GN=Vars PE=1 SV=1	SYVC_MOUSE	140 kDa	2.26825	0	2.02899	0	0	1.91962	1.91338	1.94859	1.9699	0	1.99127	2.69826	2.69022	2.59381	2.57414	1.91988	2.8662	0	2.08187	0	2.98669	1.95155	1.94524	2.12922	2.1313	2.10418	0	0	0	2.73339	1.84208	2.83138	1.89606	1.87209	0	0	0	0	0	2.1289	2.14261	0	1.62379	2.55708	1.49423	0
800	Alanine aminotransferase 1 OS=Mus musculus GN=Gpt PE=1 SV=3	ALAT1_MOUSE	55 kDa	0	0	2.02899	0	2.13856	1.91962	0	0	0	0	0	1.79884	0	0	1.71609	0	0	0	0	0	1.99113	2.92732	1.94524	0	2.1313	0	0	0	0	0	0	0	0	2.80813	0	2.24199	0	3.5675	0	0	2.14261	0	0	0	0	0
801	S-methyl-5'-thioadenosine phosphorylase OS=Mus musculus GN=Mtap PE=1 SV=1	MTAP_MOUSE	31 kDa	0	0	0	0	2.13856	0	0	0	0	1.98442	0	1.79884	0	1.72921	0	0	0	0	0	0	0	0	0	0	0	0	2.12091	0	0	0	0	0	0	1.87209	0	0	0	0	0	0	0	0	0	0	0	0
802	Cluster of Acidic leucine-rich nuclear phosphoprotein 32 family member A OS=Mus musculus GN=Anp32a PE=1 SV=1 (AN32A_MOUSE)	AN32A_MOUSE	29 kDa	0	2.02304	3.04348	0	2.13856	2.87943	2.87008	0	0	2.97663	1.99127	2.69826	1.79348	2.59381	3.43218	3.83976	1.9108	0	2.08187	2.96125	2.98669	3.9031	2.91786	3.19382	3.19696	2.10418	2.12091	2.05883	2.02783	2.73339	2.76313	1.88758	1.89606	2.80813	3.71344	2.24199	0	3.5675	0	3.19334	3.21391	0	1.78623	2.71138	2.47513	2.45042
803	Apolipoprotein C-III OS=Mus musculus GN=Apoc3 PE=1 SV=2	APOC3_MOUSE	11 kDa	5.67063	4.04608	3.04348	4.43198	2.13856	4.79905	3.82677	2.92288	3.93981	2.97663	4.97817	0	0	0	0	0	0	5.16212	5.20468	3.94834	5.97338	3.9031	0	3.19382	5.32826	3.15627	4.24182	4.11766	4.05565	0	0	0	0	0	0	0	0	0	0	0	0	3.86614	3.90722	0	4.03194	4.01558
804	Calcium-binding mitochondrial carrier protein Aralar2 OS=Mus musculus GN=Slc25a13 PE=1 SV=1	CMC2_MOUSE	74 kDa	3.40238	4.04608	5.07247	2.21599	0	2.87943	2.87008	1.94859	3.93981	3.96884	3.98254	1.79884	0	1.72921	0	1.91988	0	3.09727	2.08187	1.97417	1.99113	1.95155	1.94524	2.12922	0	2.10418	0	2.05883	3.04174	0	0	0	0	0	0	0	0	0	0	0	0	0	3.26488	0	2.17354	1.55566
805	Proline synthase co-transcribed bacterial homolog protein OS=Mus musculus GN=Prosc PE=1 SV=1	PROSC_MOUSE	30 kDa	0	0	2.02899	0	0	0	0	0	0	0	0	2.69826	1.79348	0	3.43218	1.91988	0	0	0	0	1.99113	1.95155	2.91786	0	2.1313	2.10418	2.12091	0	0	0	0	1.88758	0	0	1.85672	0	0	0	0	0	3.21391	0	0	1.64063	0	0
806	Transcription elongation factor B polypeptide 1 OS=Mus musculus GN=Tceb1 PE=1 SV=1	ELOC_MOUSE	12 kDa	0	0	0	2.21599	0	1.91962	1.91338	1.94859	0	1.98442	1.99127	1.79884	0	2.59381	1.71609	0	1.9108	2.06485	0	1.97417	0	1.95155	0	2.12922	0	0	2.12091	0	0	0	1.84208	1.88758	0	0	1.85672	0	2.21668	0	0	0	0	0	1.62621	1.33659	0	0
807	Myosin light chain 1/3, skeletal muscle isoform OS=Mus musculus GN=Myl1 PE=1 SV=2	MYL1_MOUSE	21 kDa	12.4754	9.10367	10.1449	9.97195	16.0392	0	8.61023	0	12.8044	11.9065	9.95634	8.09479	10.7609	9.51064	9.43849	10.5593	10.5094	9.29181	13.5322	11.845	14.9335	9.75775	11.6714	6.38765	9.59087	11.573	10.6046	0	11.153	10.9336	10.1315	10.3817	12.3244	11.2325	11.1403	0	0	8.32416	0	0	0	11.547	7.21291	9.81226	11.8386	8.21819
808	ATP-dependent Clp protease proteolytic subunit, mitochondrial OS=Mus musculus GN=Clpp PE=1 SV=1	CLPP_MOUSE	30 kDa	2.26825	0	2.02899	0	2.13856	0	0	1.94859	1.9699	0	0	1.79884	2.69022	1.72921	1.71609	2.87982	1.9108	2.06485	3.12281	0	2.98669	2.92732	2.91786	4.25843	0	2.10418	2.12091	4.11766	4.05565	0	0	2.83138	0	0	0	2.24199	0	0	0	2.1289	0	0	0	2.12083	2.33659	2.77614
809	NADP-dependent malic enzyme OS=Mus musculus GN=Me1 PE=1 SV=2	MAOX_MOUSE	64 kDa	0	0	0	3.32398	2.13856	0	0	1.94859	2.95486	0	0	0	0	1.72921	1.71609	1.91988	2.8662	0	2.08187	1.97417	1.99113	2.92732	3.89048	0	0	0	2.12091	2.05883	4.05565	2.73339	0	1.88758	0	2.80813	1.85672	2.24199	3.32502	0	0	0	3.21391	0	0	1.3719	2.14416	0
810	Prolargin OS=Mus musculus GN=Prelp PE=1 SV=2	PRELP_MOUSE	43 kDa	0	0	0	0	0	0	0	0	0	0	0	0	0	0	1.71609	0	0	0	0	0	0	1.95155	4.8631	0	0	0	0	0	0	5.46678	3.68417	0	2.8441	0	1.85672	0	0	0	0	0	0	0	0	0	0	0
811	Cytoplasmic dynein 1 light intermediate chain 1 OS=Mus musculus GN=Dync1li1 PE=1 SV=1	DC1L1_MOUSE	57 kDa	0	0	0	0	0	0	0	0	0	0	1.99127	1.79884	1.79348	2.59381	0	1.91988	1.9108	0	0	0	0	0	0	0	2.1313	2.10418	2.12091	0	0	0	1.84208	2.83138	1.89606	0	1.85672	0	0	0	0	0	0	0	0	1.66947	0	0
812	Vacuolar protein sorting-associated protein 26A OS=Mus musculus GN=Vps26a PE=1 SV=1	VP26A_MOUSE	38 kDa	2.26825	0	3.04348	0	2.13856	2.87943	3.82677	1.94859	2.95486	0	0	1.79884	1.79348	2.59381	2.57414	2.87982	2.8662	2.06485	0	1.97417	2.98669	3.9031	1.94524	2.12922	2.1313	2.10418	0	0	2.02783	2.73339	2.76313	2.83138	1.89606	2.80813	1.85672	3.36299	2.21668	4.75666	2.35633	2.1289	0	0	1.93494	2.41771	2.14567	1.39875
813	Eukaryotic translation initiation factor 3 subunit I OS=Mus musculus GN=Eif3i PE=1 SV=1	EIF3I_MOUSE	36 kDa	0	2.02304	2.02899	2.21599	2.13856	1.91962	1.91338	1.94859	1.9699	2.97663	2.9869	1.79884	2.69022	1.72921	1.71609	1.91988	1.9108	2.06485	0	2.96125	2.98669	0	1.94524	2.12922	2.1313	3.15627	2.12091	0	3.04174	1.82226	1.84208	1.88758	1.89606	0	0	0	0	0	0	0	0	0	2.28584	1.96084	1.65967	2.09657
814	Cluster of Acyl-coenzyme A thioesterase 9, mitochondrial OS=Mus musculus GN=Acot9 PE=1 SV=1 (ACOT9_MOUSE)	ACOT9_MOUSE	51 kDa	0	0	0	3.32398	0	0	1.91338	1.94859	3.93981	0	0	2.69826	1.79348	2.59381	1.71609	0	0	0	0	0	0	1.95155	1.94524	0	0	0	0	0	3.04174	2.73339	2.76313	0	2.8441	0	0	0	0	0	0	0	0	0	0	1.46694	0	0
815	Mitochondrial fission 1 protein OS=Mus musculus GN=Fis1 PE=1 SV=1	FIS1_MOUSE	17 kDa	3.40238	3.03456	2.02899	3.32398	3.20783	2.87943	2.87008	2.92288	2.95486	2.97663	2.9869	2.69826	1.79348	1.72921	2.57414	2.87982	1.9108	2.06485	2.08187	2.96125	2.98669	1.95155	2.91786	3.19382	3.19696	3.15627	3.18137	3.08825	3.04174	2.73339	1.84208	2.83138	2.8441	1.87209	2.78508	3.36299	2.21668	3.5675	3.5345	3.19334	3.21391	2.99955	2.9318	2.26428	2.49401	3.14307
816	Proteasome subunit beta type-4 OS=Mus musculus GN=Psmb4 PE=1 SV=1	PSB4_MOUSE	29 kDa	0	0	0	0	0	0	0	1.94859	0	0	0	1.79884	1.79348	2.59381	3.43218	1.91988	1.9108	0	0	0	0	1.95155	0	3.19382	2.1313	0	0	0	0	1.82226	2.76313	1.88758	2.8441	0	2.78508	0	0	0	0	0	0	0	0	2.2415	0	0
817	26S proteasome non-ATPase regulatory subunit 3 OS=Mus musculus GN=Psmd3 PE=1 SV=3	PSMD3_MOUSE	61 kDa	0	0	0	0	0	1.91962	2.87008	0	0	1.98442	0	1.79884	0	1.72921	1.71609	0	0	0	0	0	0	0	0	0	0	0	0	0	2.02783	1.82226	1.84208	1.88758	0	2.80813	2.78508	0	0	0	0	0	0	0	0	0	0	0
818	Elongation factor 1-beta OS=Mus musculus GN=Eef1b PE=1 SV=5	EF1B_MOUSE	25 kDa	0	0	0	2.21599	2.13856	2.87943	2.87008	1.94859	0	0	2.9869	1.79884	2.69022	0	2.57414	1.91988	1.9108	0	2.08187	0	0	2.92732	1.94524	0	3.19696	0	2.12091	0	2.02783	1.82226	0	3.77517	1.89606	2.80813	0	0	0	0	0	2.1289	0	0	1.78083	1.81565	0	0
819	Mitochondrial-processing peptidase subunit beta OS=Mus musculus GN=Pmpcb PE=1 SV=1	MPPB_MOUSE	55 kDa	2.26825	2.02304	3.04348	3.32398	2.13856	0	0	1.94859	0	0	1.99127	0	0	0	1.71609	1.91988	0	3.09727	0	1.97417	1.99113	2.92732	2.91786	0	0	0	0	0	2.02783	1.82226	2.76313	1.88758	1.89606	1.87209	1.85672	2.24199	2.21668	0	0	0	2.14261	2.55946	0	0	2.15129	0
820	Protein AMBP OS=Mus musculus GN=Ambp PE=1 SV=2	AMBP_MOUSE	39 kDa	2.26825	2.02304	3.04348	0	2.13856	1.91962	2.87008	1.94859	1.9699	3.96884	2.9869	0	0	0	1.71609	1.91988	0	3.09727	2.08187	2.96125	2.98669	0	0	4.25843	2.1313	2.10418	2.12091	3.08825	3.04174	0	0	0	0	1.87209	0	0	0	0	0	0	0	0	2.61066	0	1.85451	2.7908
821	Natriuretic peptides A OS=Mus musculus GN=Nppa PE=1 SV=2	ANF_MOUSE	17 kDa	0	0	2.02899	0	0	1.91962	2.87008	0	0	0	1.99127	2.69826	3.58696	4.32302	3.43218	3.83976	3.8216	2.06485	3.12281	0	0	0	0	3.19382	3.19696	0	0	0	0	5.46678	5.52625	3.77517	1.89606	2.80813	2.78508	0	0	2.37833	2.35633	0	0	0	0	3.61696	0	0
822	V-type proton ATPase catalytic subunit A OS=Mus musculus GN=Atp6v1a PE=1 SV=2	VATA_MOUSE	68 kDa	0	0	0	0	0	1.91962	1.91338	2.92288	1.9699	0	3.98254	1.79884	2.69022	2.59381	3.43218	1.91988	2.8662	0	0	0	0	0	1.94524	0	3.19696	0	0	0	0	4.55565	2.76313	2.83138	0	1.87209	2.78508	0	0	0	0	2.1289	0	0	2.11805	2.55019	0	0
823	Proteasome subunit alpha type-4 OS=Mus musculus GN=Psma4 PE=1 SV=1	PSA4_MOUSE	29 kDa	2.26825	0	0	0	0	1.91962	1.91338	2.92288	0	1.98442	1.99127	0	0	0	0	2.87982	2.8662	0	0	0	0	0	0	2.12922	0	0	0	0	0	2.73339	0	0	0	1.87209	1.85672	0	0	0	0	0	0	0	1.7886	0	0	0
824	NADH dehydrogenase [ubiquinone] 1 beta subcomplex subunit 1 OS=Mus musculus GN=Ndufb1 PE=3 SV=1	NDUB1_MOUSE	7 kDa	2.26825	0	0	0	0	0	0	0	0	0	0	2.69826	2.69022	1.72921	0	2.87982	2.8662	2.06485	0	0	0	1.95155	0	0	0	0	0	2.05883	0	1.82226	1.84208	0	0	0	0	2.24199	0	0	0	0	3.21391	0	0	2.14395	0	0
825	Non-POU domain-containing octamer-binding protein OS=Mus musculus GN=Nono PE=1 SV=3	NONO_MOUSE	55 kDa	2.26825	0	0	0	0	1.91962	2.87008	1.94859	1.9699	1.98442	1.99127	4.49711	1.79348	4.32302	4.29022	1.91988	3.8216	2.06485	0	2.96125	1.99113	1.95155	1.94524	2.12922	2.1313	2.10418	2.12091	0	0	2.73339	2.76313	2.83138	3.79213	2.80813	2.78508	0	0	0	2.35633	0	2.14261	0	2.11398	3.44088	1.819	1.41427
826	Coactosin-like protein OS=Mus musculus GN=Cotl1 PE=1 SV=3	COTL1_MOUSE	16 kDa	0	0	0	0	0	0	0	0	0	0	0	0	1.79348	0	1.71609	1.91988	1.9108	0	0	0	0	0	0	2.12922	0	0	2.12091	0	0	2.73339	1.84208	1.88758	1.89606	1.87209	1.85672	0	0	0	0	0	0	0	0	1.22337	0	0
827	Caprin-1 OS=Mus musculus GN=Caprin1 PE=1 SV=2	CAPR1_MOUSE	78 kDa	0	0	0	0	0	1.91962	2.87008	1.94859	1.9699	3.96884	2.9869	1.79884	1.79348	2.59381	2.57414	4.7997	0	0	0	0	0	1.95155	0	3.19382	3.19696	2.10418	3.18137	0	0	3.64452	2.76313	2.83138	1.89606	0	1.85672	0	0	0	0	0	0	0	2.61066	2.25999	0	1.94606
828	Mitochondrial import receptor subunit TOM22 homolog OS=Mus musculus GN=Tomm22 PE=1 SV=3	TOM22_MOUSE	16 kDa	2.26825	2.02304	0	3.32398	0	0	0	0	0	1.98442	1.99127	0	0	1.72921	2.57414	0	0	0	2.08187	0	0	2.92732	2.91786	2.12922	0	2.10418	0	0	2.02783	0	0	1.88758	0	0	0	3.36299	0	0	0	0	0	0	0	0	0	0
829	26S proteasome non-ATPase regulatory subunit 6 OS=Mus musculus GN=Psmd6 PE=1 SV=1	PSMD6_MOUSE	46 kDa	0	0	2.02899	0	0	0	2.87008	1.94859	1.9699	0	1.99127	2.69826	2.69022	2.59381	2.57414	2.87982	2.8662	0	3.12281	1.97417	0	0	0	0	2.1313	2.10418	2.12091	0	2.02783	2.73339	0	0	3.79213	2.80813	4.6418	0	0	0	0	0	2.14261	0	1.46331	2.71707	0	1.39737
830	Mitochondrial import inner membrane translocase subunit Tim10 OS=Mus musculus GN=Timm10 PE=1 SV=1	TIM10_MOUSE	10 kDa	0	0	0	0	0	0	0	0	2.95486	2.97663	0	0	2.69022	2.59381	0	0	0	0	0	2.96125	0	0	0	0	0	0	0	0	0	0	3.68417	0	0	0	0	0	0	0	0	0	0	0	0	0	0	0
831	Cytochrome c oxidase subunit 7C, mitochondrial OS=Mus musculus GN=Cox7c PE=1 SV=1	COX7C_MOUSE	7 kDa	0	0	0	0	0	0	0	0	0	0	0	0	0	0	0	0	0	0	0	0	0	0	0	0	0	0	3.18137	0	0	0	0	1.88758	0	0	0	0	0	0	0	0	0	0	0	0	0	0
832	Fibulin-5 OS=Mus musculus GN=Fbln5 PE=1 SV=1	FBLN5_MOUSE	50 kDa	0	0	0	2.21599	0	0	0	1.94859	0	0	0	3.59768	4.4837	3.45842	2.57414	2.87982	1.9108	0	3.12281	0	1.99113	2.92732	1.94524	2.12922	0	0	0	0	0	4.55565	3.68417	3.77517	2.8441	2.80813	4.6418	0	0	0	0	0	0	0	0	3.15076	1.66442	0
833	40S ribosomal protein S8 OS=Mus musculus GN=Rps8 PE=1 SV=2	RS8_MOUSE	24 kDa	2.26825	0	0	3.32398	2.13856	1.91962	0	1.94859	2.95486	2.97663	1.99127	0	0	1.72921	1.71609	2.87982	1.9108	0	0	1.97417	1.99113	0	0	2.12922	2.1313	2.10418	2.12091	2.05883	3.04174	0	0	0	0	0	0	0	0	0	0	0	0	0	1.96516	1.37265	0	2.26436
834	BAG family molecular chaperone regulator 2 OS=Mus musculus GN=Bag2 PE=1 SV=1	BAG2_MOUSE	23 kDa	0	0	0	0	0	0	0	0	0	1.98442	0	0	1.79348	2.59381	1.71609	0	0	0	0	0	0	0	0	0	0	0	0	0	0	1.82226	1.84208	2.83138	0	0	0	0	0	0	0	0	0	0	0	0	0	0
835	UDP-glucose:glycoprotein glucosyltransferase 1 OS=Mus musculus GN=Uggt1 PE=1 SV=4	UGGG1_MOUSE	176 kDa	0	0	0	0	2.13856	0	0	0	0	0	0	1.79884	1.79348	1.72921	0	0	1.9108	0	0	1.97417	0	0	1.94524	0	2.1313	0	0	0	0	1.82226	0	1.88758	0	2.80813	0	0	0	0	0	0	0	0	0	1.20539	0	0
836	Coatomer subunit beta OS=Mus musculus GN=Copb1 PE=1 SV=1	COPB_MOUSE	107 kDa	0	0	0	0	0	2.87943	1.91338	0	1.9699	2.97663	1.99127	2.69826	4.4837	3.45842	4.29022	2.87982	3.8216	0	0	0	0	0	0	0	0	0	0	0	0	2.73339	3.68417	3.77517	1.89606	2.80813	2.78508	0	0	0	0	0	0	0	1.9551	3.60534	0	0
837	Bisphosphoglycerate mutase OS=Mus musculus GN=Bpgm PE=1 SV=2	PMGE_MOUSE	30 kDa	0	2.02304	0	0	0	1.91962	0	1.94859	2.95486	3.96884	1.99127	0	0	0	0	0	0	0	4.16375	1.97417	1.99113	0	0	2.12922	3.19696	4.20836	0	0	0	0	0	0	0	0	0	0	0	3.5675	2.35633	3.19334	0	0	2.13053	0	0	0
838	Thiosulfate sulfurtransferase OS=Mus musculus GN=Tst PE=1 SV=3	THTR_MOUSE	33 kDa	0	2.02304	2.02899	0	2.13856	2.87943	1.91338	1.94859	1.9699	1.98442	1.99127	1.79884	1.79348	0	0	0	0	3.09727	3.12281	1.97417	1.99113	1.95155	1.94524	0	3.19696	0	2.12091	2.05883	2.02783	0	0	0	1.89606	1.87209	1.85672	2.24199	2.21668	2.37833	0	2.1289	2.14261	0	2.1145	0	2.34703	1.56742
839	Cytochrome c oxidase subunit 7A2, mitochondrial OS=Mus musculus GN=Cox7a2 PE=1 SV=2	CX7A2_MOUSE	9 kDa	2.26825	2.02304	2.02899	2.21599	2.13856	0	0	1.94859	1.9699	0	0	1.79884	1.79348	2.59381	2.57414	2.87982	2.8662	2.06485	3.12281	0	1.99113	1.95155	1.94524	3.19382	2.1313	2.10418	0	2.05883	3.04174	2.73339	0	2.83138	2.8441	0	1.85672	2.24199	0	2.37833	2.35633	2.1289	0	2.13496	0	2.41771	1.84593	2.08831
840	Alpha-2-macroglobulin receptor-associated protein OS=Mus musculus GN=Lrpap1 PE=1 SV=1	AMRP_MOUSE	42 kDa	0	0	0	0	0	1.91962	1.91338	0	0	0	1.99127	1.79884	0	2.59381	2.57414	1.91988	1.9108	0	2.08187	0	0	0	0	2.12922	0	0	0	0	0	1.82226	2.76313	3.77517	3.79213	2.80813	1.85672	0	0	0	0	0	0	0	0	1.79958	0	0
841	Catenin beta-1 OS=Mus musculus GN=Ctnnb1 PE=1 SV=1	CTNB1_MOUSE	85 kDa	0	3.03456	3.04348	3.32398	3.20783	0	2.87008	2.92288	2.95486	1.98442	2.9869	2.69826	2.69022	3.45842	5.14827	3.83976	6.68779	3.09727	3.12281	1.97417	0	2.92732	2.91786	3.19382	3.19696	5.26046	4.24182	3.08825	3.04174	4.55565	3.68417	2.83138	2.8441	3.74417	3.71344	2.24199	3.32502	2.37833	3.5345	0	3.21391	0	2.28652	4.08712	2.33991	3.67051
842	Ig kappa chain C region OS=Mus musculus PE=1 SV=1	IGKC_MOUSE	12 kDa	0	0	0	0	0	0	1.91338	3.89718	0	1.98442	0	0	0	3.45842	4.29022	1.91988	0	4.12969	6.24562	0	0	0	0	3.19382	3.19696	0	0	0	2.02783	0	0	1.88758	2.8441	0	0	0	0	0	0	2.1289	0	0	0	0	0	0
843	Enoyl-CoA hydratase domain-containing protein 3, mitochondrial OS=Mus musculus GN=Echdc3 PE=1 SV=1	ECHD3_MOUSE	32 kDa	0	0	0	0	0	2.87943	0	0	0	0	0	0	0	0	0	0	0	2.06485	2.08187	0	0	0	0	0	0	0	0	0	0	1.82226	0	2.83138	0	0	0	0	0	0	2.35633	0	0	0	0	0	0	0
844	Coatomer subunit beta' OS=Mus musculus GN=Copb2 PE=1 SV=2	COPB2_MOUSE	102 kDa	0	0	0	0	0	1.91962	0	0	1.9699	0	1.99127	2.69826	1.79348	4.32302	2.57414	0	0	0	0	0	0	0	0	0	2.1313	0	0	0	0	3.64452	2.76313	1.88758	0	1.87209	0	0	0	0	0	0	0	0	0	1.89815	0	0
845	Cysteine and glycine-rich protein 2 OS=Mus musculus GN=Csrp2 PE=1 SV=3	CSRP2_MOUSE	21 kDa	0	0	0	0	0	0	1.91338	0	0	0	0	6.29595	5.38044	4.32302	4.29022	3.83976	3.8216	0	0	0	0	1.95155	0	2.12922	0	2.10418	0	0	0	6.37791	5.52625	4.71896	5.68819	4.68021	4.6418	0	0	0	0	0	0	0	0	4.6585	0	0
846	Trans-1,2-dihydrobenzene-1,2-diol dehydrogenase OS=Mus musculus GN=Dhdh PE=1 SV=1	DHDH_MOUSE	36 kDa	0	0	3.04348	2.21599	3.20783	0	1.91338	0	0	0	0	1.79884	1.79348	0	2.57414	0	2.8662	0	2.08187	1.97417	1.99113	3.9031	2.91786	2.12922	0	2.10418	2.12091	2.05883	2.02783	1.82226	0	0	0	1.87209	1.85672	3.36299	4.43336	3.5675	2.35633	2.1289	2.14261	0	0	1.50544	2.14469	1.74016
847	Neutral alpha-glucosidase AB OS=Mus musculus GN=Ganab PE=1 SV=1	GANAB_MOUSE	107 kDa	0	0	0	0	0	1.91962	0	0	0	2.97663	1.99127	3.59768	4.4837	3.45842	2.57414	2.87982	1.9108	0	0	0	0	0	0	0	0	0	0	0	0	5.46678	2.76313	3.77517	3.79213	2.80813	4.6418	0	0	0	0	0	0	0	0	3.15076	0	0
848	Thioredoxin domain-containing protein 5 OS=Mus musculus GN=Txndc5 PE=1 SV=2	TXND5_MOUSE	46 kDa	0	0	0	0	0	0	0	0	0	0	0	3.59768	4.4837	3.45842	2.57414	2.87982	3.8216	0	0	0	0	0	0	0	0	0	0	0	0	3.64452	5.52625	3.77517	5.68819	2.80813	3.71344	0	0	0	0	0	0	0	0	3.46923	0	0
849	Hydroxyacylglutathione hydrolase, mitochondrial OS=Mus musculus GN=Hagh PE=1 SV=2	GLO2_MOUSE	34 kDa	0	0	2.02899	2.21599	0	0	0	0	0	0	0	0	0	0	0	0	1.9108	2.06485	0	0	0	0	0	0	0	0	0	0	0	0	0	1.88758	0	0	0	2.24199	0	0	0	0	0	0	0	0	0	0
850	Transcription factor A, mitochondrial OS=Mus musculus GN=Tfam PE=1 SV=2	TFAM_MOUSE	28 kDa	0	0	0	0	0	0	0	1.94859	0	1.98442	0	0	0	0	0	0	0	0	0	0	0	0	1.94524	0	0	0	0	0	0	0	0	0	0	0	0	0	0	0	0	0	0	0	0	0	0	0
851	Protein CDV3 OS=Mus musculus GN=Cdv3 PE=1 SV=2	CDV3_MOUSE	30 kDa	0	0	0	0	0	0	0	2.92288	0	0	0	1.79884	1.79348	1.72921	2.57414	1.91988	0	0	3.12281	0	1.99113	0	0	0	0	0	0	0	0	0	1.84208	1.88758	1.89606	0	1.85672	0	0	0	0	2.1289	0	0	0	1.63592	0	0
852	Signal transducer and activator of transcription 3 OS=Mus musculus GN=Stat3 PE=1 SV=2	STAT3_MOUSE	88 kDa	0	0	0	0	0	1.91962	0	0	0	0	0	0	1.79348	1.72921	1.71609	0	2.8662	0	0	0	0	0	0	0	0	0	0	2.05883	0	0	0	0	1.89606	0	0	0	0	0	0	0	0	0	0	1.35083	0	0
853	Huntingtin OS=Mus musculus GN=Htt PE=1 SV=2	HD_MOUSE	345 kDa	0	0	0	0	0	0	0	0	0	0	0	0	0	0	0	1.91988	0	0	0	0	0	0	0	0	0	0	0	0	0	0	0	0	0	0	0	0	0	0	0	0	0	0	0	0	0	0
854	Protein S100-A9 OS=Mus musculus GN=S100a9 PE=1 SV=3	S10A9_MOUSE	13 kDa	3.40238	5.0576	5.07247	0	0	0	0	3.89718	0	3.96884	3.98254	0	0	0	0	0	0	0	3.12281	2.96125	3.98226	0	0	0	0	0	0	0	3.04174	0	0	0	0	0	0	0	0	0	0	0	0	0	0	0	0	0
855	Programmed cell death protein 5 OS=Mus musculus GN=Pdcd5 PE=1 SV=3	PDCD5_MOUSE	14 kDa	0	0	0	0	0	0	0	0	1.9699	0	0	0	0	0	0	0	0	0	0	0	0	0	0	0	0	0	0	0	0	0	0	0	1.89606	1.87209	0	0	0	0	0	0	0	0	0	0	0	0
856	Cluster of Eukaryotic peptide chain release factor GTP-binding subunit ERF3A OS=Mus musculus GN=Gspt1 PE=1 SV=2 (ERF3A_MOUSE)	ERF3A_MOUSE	69 kDa	0	0	0	0	0	0	1.91338	0	0	1.98442	0	0	0	1.72921	1.71609	0	0	0	0	0	0	0	0	0	0	0	0	0	0	0	0	0	1.89606	0	0	0	0	0	0	0	0	0	0	0	0	0
857	DnaJ homolog subfamily B member 4 OS=Mus musculus GN=Dnajb4 PE=1 SV=1	DNJB4_MOUSE	38 kDa	0	0	0	0	0	0	0	0	0	0	0	0	0	5.18762	5.14827	2.87982	0	0	0	0	0	0	0	0	0	2.10418	0	2.05883	2.02783	1.82226	2.76313	1.88758	0	0	0	0	0	0	0	0	0	0	0	0	0	0
858	RNA-binding protein FUS OS=Mus musculus GN=Fus PE=1 SV=1	FUS_MOUSE	53 kDa	0	0	0	0	0	0	0	0	0	0	0	0	1.79348	3.45842	2.57414	0	2.8662	0	0	0	0	0	0	0	0	0	0	0	0	1.82226	2.76313	2.83138	2.8441	0	1.85672	0	0	0	0	0	0	0	0	1.78204	0	0
859	Septin-11 OS=Mus musculus GN=Sept11 PE=1 SV=4	SEP11_MOUSE	50 kDa	0	0	0	0	0	1.91962	0	0	0	0	0.995634	3.59768	2.69022	1.72921	2.57414	1.91988	3.8216	0	0	0	0	0	0	2.12922	0	0	2.12091	0	0	2.73339	6.44729	3.77517	4.74016	4.68021	3.71344	0	0	0	0	0	0	0	0	2.72212	0	0
860	Fructose-1,6-bisphosphatase isozyme 2 OS=Mus musculus GN=Fbp2 PE=1 SV=2	F16P2_MOUSE	37 kDa	0	0	0	2.21599	2.13856	0	0	0	0	0	0	0	0	0	0	0	0	0	0	2.96125	0	1.95155	2.91786	0	0	0	0	0	4.05565	0	0	0	0	0	0	2.24199	5.54171	2.37833	2.35633	0	0	0	0	0	0	0
861	Heterogeneous nuclear ribonucleoprotein D0 OS=Mus musculus GN=Hnrnpd PE=1 SV=2	HNRPD_MOUSE	38 kDa	2.26825	3.03456	3.04348	2.21599	4.27711	3.83924	3.82677	4.87148	3.93981	3.96884	3.98254	4.49711	4.4837	3.45842	3.43218	3.83976	3.8216	3.09727	4.16375	0.987084	2.98669	2.92732	3.89048	4.25843	3.19696	3.15627	4.24182	4.11766	2.02783	3.64452	3.68417	1.88758	3.79213	3.74417	2.78508	2.24199	2.21668	3.5675	3.5345	3.19334	2.14261	2.96788	4.07144	3.92213	3.00877	3.49983
862	Myotilin OS=Mus musculus GN=Myot PE=1 SV=1	MYOTI_MOUSE	55 kDa	3.40238	0	0	0	0	0	0	0	0	0	0	0	0	0	0	0	0	0	0	0	0	0	0	0	0	0	0	2.05883	0	0	0	0	0	1.87209	1.85672	0	0	0	0	7.45114	5.35652	0	0	0	0	0
863	UPF0568 protein C14orf166 homolog OS=Mus musculus PE=1 SV=1	CN166_MOUSE	28 kDa	0	0	0	0	0	0	0	0	0	0	0	2.69826	1.79348	2.59381	1.71609	1.91988	1.9108	0	0	0	1.99113	2.92732	0	2.12922	2.1313	2.10418	2.12091	0	2.02783	1.82226	1.84208	2.83138	2.8441	1.87209	1.85672	0	0	0	0	2.1289	0	0	0	2.10539	0	1.75224
864	Low molecular weight phosphotyrosine protein phosphatase OS=Mus musculus GN=Acp1 PE=1 SV=3	PPAC_MOUSE	18 kDa	0	0	0	0	0	0	0	0	0	0	0	0	0	0	0	1.91988	1.9108	0	0	0	0	0	0	0	0	0	0	2.05883	0	0	0	0	0	0	0	2.24199	0	0	0	0	2.14261	0	0	0	0	0
865	Protein S100-A6 OS=Mus musculus GN=S100a6 PE=1 SV=3	S10A6_MOUSE	10 kDa	3.40238	0	2.02899	0	3.20783	2.87943	1.91338	1.94859	0	1.98442	3.98254	2.69826	2.69022	2.59381	2.57414	2.87982	3.8216	0	2.08187	0	2.98669	2.92732	0	2.12922	2.1313	2.10418	3.18137	3.08825	0	2.73339	2.76313	2.83138	3.79213	1.87209	2.78508	0	0	0	0	2.1289	2.14261	0	2.11806	2.87631	0	2.10572
866	Inter-alpha-trypsin inhibitor heavy chain H2 OS=Mus musculus GN=Itih2 PE=1 SV=1	ITIH2_MOUSE	106 kDa	0	3.03456	0	0	0	3.83924	3.82677	0	0	4.96105	2.9869	0	0	0	0	0	0	0	0	0	0	0	0	4.25843	2.1313	2.10418	3.18137	0	0	0	0	0	0	0	1.85672	0	0	0	0	0	0	0	2.60233	0	0	1.94588
867	Proteasome subunit beta type-3 OS=Mus musculus GN=Psmb3 PE=1 SV=1	PSB3_MOUSE	23 kDa	0	2.02304	0	0	0	0	0	0	1.9699	0	0	1.79884	0	2.59381	1.71609	0	0	0	0	0	0	0	0	0	0	0	2.12091	0	0	0	2.76313	0	0	0	1.85672	0	0	0	0	0	0	0	0	0	0	0
868	UPF0598 protein C8orf82 homolog OS=Mus musculus PE=1 SV=1	CH082_MOUSE	24 kDa	3.40238	0	0	2.21599	2.13856	0	0	0	0	0	0	0	0	0	0	0	1.9108	0	2.08187	0	0	0	1.94524	0	0	0	0	3.08825	2.02783	0	0	1.88758	0	1.87209	0	2.24199	3.32502	0	2.35633	0	2.14261	0	0	0	0	0
869	Cytochrome c oxidase subunit 2 OS=Mus musculus GN=Mtco2 PE=1 SV=1	COX2_MOUSE	26 kDa	2.26825	3.03456	3.04348	0	3.20783	0	0	1.94859	1.9699	1.98442	0	0	0	2.59381	1.71609	0	1.9108	0	0	1.97417	1.99113	1.95155	1.94524	3.19382	3.19696	0	2.12091	3.08825	2.02783	0	1.84208	0	0	0	0	0	0	0	2.35633	0	0	0	0	0	1.31035	2.27129
870	Myocardial zonula adherens protein OS=Mus musculus GN=Myzap PE=1 SV=1	MYZAP_MOUSE	54 kDa	0	0	0	0	0	0	0	0	0	1.98442	1.99127	1.79884	0	0	0	0	0	0	0	0	1.99113	1.95155	0	0	2.1313	0	0	2.05883	0	1.82226	1.84208	0	0	1.87209	0	0	0	0	2.35633	2.1289	0	0	0	0	0	0
871	Cluster of Septin-7 OS=Mus musculus GN=Sept7 PE=1 SV=1 (SEPT7_MOUSE)	SEPT7_MOUSE	51 kDa	0	0	0	0	0	2.87943	1.91338	2.92288	0	1.98442	2.9869	3.59768	3.58696	3.45842	2.57414	3.83976	1.9108	0	0	0	0	0	0	3.19382	2.1313	2.10418	3.18137	0	0	4.55565	3.68417	4.71896	1.89606	4.68021	3.71344	0	0	0	0	0	0	0	2.1145	3.16129	0	1.76845
872	Trifunctional purine biosynthetic protein adenosine-3 OS=Mus musculus GN=Gart PE=1 SV=3	PUR2_MOUSE	108 kDa	2.26825	0	0	0	2.13856	1.91962	1.91338	0	0	0	1.99127	1.79884	2.69022	1.72921	2.57414	1.91988	1.9108	0	0	1.97417	0	1.95155	0	0	2.1313	2.10418	2.12091	2.05883	0	0	0	1.88758	1.89606	1.87209	1.85672	2.24199	0	2.37833	2.35633	2.1289	0	0	0	2.10385	0	1.40254
873	Actin-related protein 2/3 complex subunit 1B OS=Mus musculus GN=Arpc1b PE=1 SV=4	ARC1B_MOUSE	41 kDa	0	0	0	0	0	0	0	0	0	0	1.99127	3.59768	2.69022	3.45842	3.43218	2.87982	2.8662	0	0	0	0	0	0	2.12922	0	3.15627	0	0	0	3.64452	3.68417	0	2.8441	0	0	0	0	0	0	0	0	0	0	3.15409	0	0
874	Carnitine O-palmitoyltransferase 1, muscle isoform OS=Mus musculus GN=Cpt1b PE=1 SV=1	CPT1B_MOUSE	88 kDa	2.26825	0	2.02899	0	0	2.87943	3.82677	1.94859	1.9699	3.96884	1.99127	0	0	0	0	0	0	0	0	1.97417	1.99113	0	0	0	2.1313	0	3.18137	0	0	0	1.84208	0	0	0	0	0	0	0	0	0	2.14261	0	2.76413	0	0	0
875	Adapter molecule crk OS=Mus musculus GN=Crk PE=1 SV=1	CRK_MOUSE	34 kDa	0	0	0	0	3.20783	2.87943	1.91338	0	0	1.98442	0	2.69826	0	0	2.57414	2.87982	1.9108	0	0	0	0	2.92732	0	0	0	0	0	0	0	3.64452	1.84208	2.83138	2.8441	1.87209	1.85672	0	0	0	0	0	0	0	0	1.67717	0	0
876	NADH dehydrogenase [ubiquinone] 1 alpha subcomplex assembly factor 3 OS=Mus musculus GN=Ndufaf3 PE=1 SV=1	NDUF3_MOUSE	21 kDa	2.26825	0	2.02899	3.32398	0	1.91962	1.91338	1.94859	1.9699	1.98442	0	0	1.79348	1.72921	0	1.91988	0	0	2.08187	1.97417	2.98669	1.95155	1.94524	2.12922	2.1313	3.15627	2.12091	3.08825	2.02783	0	1.84208	1.88758	0	1.87209	1.85672	0	2.21668	0	0	2.1289	0	0	1.62265	0	1.82325	2.4423
877	Serum amyloid A-1 protein OS=Mus musculus GN=Saa1 PE=1 SV=2	SAA1_MOUSE	14 kDa	7.93888	7.08063	6.08697	6.64796	6.41567	0	0	0	0	2.97663	1.99127	0	0	0	0	0	0	7.22696	11.4503	7.89667	5.97338	1.95155	4.8631	0	0	0	0	8.23533	9.12522	0	0	0	0	0	0	0	0	0	0	0	0	6.83402	0	0	6.56033	0
878	Probable cysteine--tRNA ligase, mitochondrial OS=Mus musculus GN=Cars2 PE=1 SV=2	SYCM_MOUSE	61 kDa	2.26825	2.02304	0	3.32398	2.13856	1.91962	2.87008	0	0	0	0	0	1.79348	2.59381	1.71609	2.87982	1.9108	0	0	1.97417	1.99113	3.9031	1.94524	0	0	0	0	0	0	1.82226	0	0	0	2.80813	1.85672	2.24199	0	0	0	2.1289	2.14261	0	0	1.81567	1.63561	0
879	Pre-mRNA-processing factor 19 OS=Mus musculus GN=Prpf19 PE=1 SV=1	PRP19_MOUSE	55 kDa	0	0	0	0	0	3.83924	1.91338	2.92288	0	1.98442	0	1.79884	0	2.59381	1.71609	1.91988	1.9108	0	0	0	0	0	0	3.19382	2.1313	0	5.30228	0	0	2.73339	0	0	2.8441	2.80813	1.85672	0	0	0	0	0	0	0	1.77665	1.65657	0	0
880	Cytoplasmic dynein 1 intermediate chain 2 OS=Mus musculus GN=Dync1i2 PE=1 SV=1	DC1I2_MOUSE	68 kDa	0	0	0	0	0	0	0	0	0	0	0	0	0	2.59381	0	2.87982	0	0	0	0	0	0	0	0	0	0	2.12091	0	0	2.73339	0	0	0	0	0	0	0	0	0	0	0	0	0	0	0	0
881	NADH dehydrogenase [ubiquinone] 1 beta subcomplex subunit 2, mitochondrial OS=Mus musculus GN=Ndufb2 PE=1 SV=1	NDUB2_MOUSE	12 kDa	0	2.02304	0	0	0	0	0	0	0	0	0	0	1.79348	0	0	1.91988	0	0	0	0	0	0	0	0	0	0	0	0	0	0	1.84208	0	0	2.80813	1.85672	0	0	0	0	0	0	0	0	0	0	0
882	Cluster of Retinal dehydrogenase 1 OS=Mus musculus GN=Aldh1a1 PE=1 SV=5 (AL1A1_MOUSE)	AL1A1_MOUSE	54 kDa	0	0	0	0	0	2.87943	0	2.92288	3.93981	0	1.99127	0	0	1.72921	0	2.87982	1.9108	0	0	0	0	2.92732	0	0	0	2.10418	0	2.05883	0	1.82226	2.76313	0	0	1.87209	0	0	0	2.37833	2.35633	0	0	0	1.95557	0	0	0
883	Cluster of Alpha-soluble NSF attachment protein OS=Mus musculus GN=Napa PE=1 SV=1 (SNAA_MOUSE)	SNAA_MOUSE	33 kDa	0	0	0	0	0	0	0	1.94859	0	1.98442	0	0	1.79348	1.72921	1.71609	0	0	0	0	0	0	1.95155	0	0	2.1313	0	0	0	0	2.73339	0	0	2.8441	0	0	0	0	0	0	0	0	0	0	0	0	0
884	Lymphocyte-specific protein 1 OS=Mus musculus GN=Lsp1 PE=1 SV=2	LSP1_MOUSE	37 kDa	0	2.02304	0	0	0	1.91962	1.91338	0	0	2.97663	2.9869	2.69826	2.69022	3.45842	1.71609	2.87982	3.8216	0	0	0	0	0	0	3.19382	2.1313	0	2.12091	0	0	2.73339	3.68417	1.88758	3.79213	1.87209	2.78508	0	0	0	0	0	0	0	1.63276	2.8774	0	0
885	5-oxoprolinase OS=Mus musculus GN=Oplah PE=1 SV=1	OPLA_MOUSE	138 kDa	0	0	0	0	0	0	0	0	0	0	0	0	1.79348	0	1.71609	0	0	0	0	0	0	1.95155	0	0	0	0	0	0	3.04174	0	3.68417	0	0	2.80813	1.85672	0	0	2.37833	0	0	0	0	0	0	0	0
886	Beta-parvin OS=Mus musculus GN=Parvb PE=1 SV=1	PARVB_MOUSE	42 kDa	0	2.02304	0	0	0	0	0	0	0	0	0	0	1.79348	1.72921	0	0	1.9108	0	0	0	0	0	0	0	0	2.10418	2.12091	0	0	1.82226	1.84208	0	0	0	1.85672	0	0	3.5675	2.35633	0	0	0	0	0	0	0
887	V-type proton ATPase subunit B, brain isoform OS=Mus musculus GN=Atp6v1b2 PE=1 SV=1	VATB2_MOUSE	57 kDa	2.26825	0	2.02899	0	2.13856	1.91962	1.91338	1.94859	1.9699	1.98442	1.99127	1.79884	1.79348	1.72921	1.71609	1.91988	0	0	0	0	0	0	0	2.12922	0	3.15627	0	2.05883	3.04174	2.73339	1.84208	1.88758	1.89606	1.87209	0	0	0	0	0	0	0	0	1.95453	1.49292	0	1.73101
888	Putative transferase CAF17 homolog, mitochondrial OS=Mus musculus GN=Iba57 PE=1 SV=1	CAF17_MOUSE	38 kDa	2.26825	0	0	0	0	1.91962	0	0	0	0	0	1.79884	1.79348	1.72921	0	1.91988	0	2.06485	0	0	0	3.9031	1.94524	2.12922	3.19696	2.10418	2.12091	0	2.02783	0	1.84208	0	1.89606	1.87209	0	0	0	0	0	0	0	0	0	1.2069	0	1.92985
889	Macrophage-capping protein OS=Mus musculus GN=Capg PE=1 SV=2	CAPG_MOUSE	39 kDa	0	0	0	0	0	2.87943	3.82677	1.94859	3.93981	2.97663	3.98254	4.49711	3.58696	3.45842	3.43218	3.83976	4.777	0	0	0	0	1.95155	0	5.32304	4.26261	3.15627	3.18137	0	0	4.55565	3.68417	2.83138	3.79213	2.80813	4.6418	0	0	0	0	0	0	0	3.25896	3.9319	0	2.65388
890	Fermitin family homolog 3 OS=Mus musculus GN=Fermt3 PE=1 SV=1	URP2_MOUSE	76 kDa	0	0	0	0	0	0	0	0	0	0	0	7.19537	4.4837	0	0	0	0	0	0	0	0	0	0	4.25843	0	0	0	0	0	0	0	0	0	0	0	0	0	3.5675	3.5345	3.19334	4.28522	0	0	0	0	0
891	Nucleosome assembly protein 1-like 1 OS=Mus musculus GN=Nap1l1 PE=1 SV=2	NP1L1_MOUSE	45 kDa	0	0	0	0	0	1.91962	2.87008	0	0	1.98442	0	0	0	2.59381	1.71609	2.87982	3.8216	0	0	0	0	0	0	4.25843	3.19696	2.10418	4.24182	0	0	1.82226	0	1.88758	1.89606	1.87209	1.85672	0	0	0	0	0	0	0	0	1.83522	0	2.30023
892	Alpha-aminoadipic semialdehyde dehydrogenase OS=Mus musculus GN=Aldh7a1 PE=1 SV=4	AL7A1_MOUSE	59 kDa	0	0	0	0	0	0	0	0	0	0	1.99127	0	3.58696	0	1.71609	0	0	3.09727	0	1.97417	0	1.95155	0	0	0	0	2.12091	2.05883	0	0	0	0	0	2.80813	1.85672	2.24199	3.32502	2.37833	0	0	0	0	0	0	0	0
893	Plasma protease C1 inhibitor OS=Mus musculus GN=Serping1 PE=1 SV=3	IC1_MOUSE	56 kDa	2.26825	0	0	0	0	3.83924	3.82677	0	2.95486	2.97663	2.9869	0	0	0	0	0	0	0	3.12281	0	1.99113	0	0	3.19382	4.26261	3.15627	0	0	0	1.82226	1.84208	0	1.89606	0	0	0	0	0	0	0	0	0	2.76407	0	0	0
894	Nitrilase homolog 1 OS=Mus musculus GN=Nit1 PE=1 SV=2	NIT1_MOUSE	36 kDa	0	0	0	2.21599	2.13856	0	1.91338	0	1.9699	1.98442	0	1.79884	1.79348	2.59381	0	0	1.9108	0	0	0	0	1.95155	0	0	0	0	0	0	0	1.82226	0	0	2.8441	0	0	3.36299	0	0	0	2.1289	0	0	0	1.34949	0	0
895	Protein phosphatase 1 regulatory subunit 7 OS=Mus musculus GN=Ppp1r7 PE=1 SV=2	PP1R7_MOUSE	41 kDa	0	0	0	0	0	0	0	0	0	0	0	0	0	1.72921	0	1.91988	1.9108	2.06485	0	0	0	0	0	0	0	0	2.12091	0	2.02783	0	0	0	0	0	0	0	2.21668	3.5675	0	2.1289	2.14261	0	0	0	0	0
896	26S proteasome non-ATPase regulatory subunit 4 OS=Mus musculus GN=Psmd4 PE=1 SV=1	PSMD4_MOUSE	41 kDa	0	0	0	0	0	1.91962	0	0	0	0	0	1.79884	1.79348	3.45842	0	1.91988	2.8662	0	0	0	0	0	2.91786	0	0	0	0	0	0	1.82226	0	0	1.89606	0	1.85672	0	0	0	0	0	0	0	0	1.9728	0	0
897	Endophilin-B1 OS=Mus musculus GN=Sh3glb1 PE=1 SV=1	SHLB1_MOUSE	41 kDa	0	0	0	0	0	1.91962	0	2.92288	1.9699	0	0	1.79884	1.79348	3.45842	0	2.87982	1.9108	0	0	0	0	0	0	0	0	2.10418	0	0	0	1.82226	2.76313	1.88758	0	0	1.85672	0	0	0	0	2.1289	0	0	0	1.97356	0	0
898	Ezrin OS=Mus musculus GN=Ezr PE=1 SV=3	EZRI_MOUSE	69 kDa	4.5365	5.0576	4.05798	4.43198	0	3.83924	4.78346	4.87148	5.90971	6.94547	3.98254	5.39653	6.27718	4.32302	3.43218	4.7997	6.68779	5.16212	4.16375	2.96125	4.97782	5.85465	3.89048	6.38765	5.32826	3.15627	4.24182	0	4.05565	6.37791	6.44729	5.66275	5.68819	5.61626	6.49852	3.36299	4.43336	2.37833	2.35633	3.19334	5.35652	0	5.05532	5.15273	4.50168	3.86161
899	Biliverdin reductase A OS=Mus musculus GN=Blvra PE=1 SV=1	BIEA_MOUSE	34 kDa	0	2.02304	0	0	0	0	0	0	0	1.98442	0	1.79884	1.79348	2.59381	1.71609	0	2.8662	0	0	0	0	3.9031	0	0	2.1313	0	0	0	0	1.82226	2.76313	1.88758	1.89606	0	2.78508	0	0	0	2.35633	0	0	0	0	1.79474	0	0
900	Inhibitor of carbonic anhydrase OS=Mus musculus GN=Ica PE=1 SV=1	ICA_MOUSE	77 kDa	0	0	0	0	0	0	2.87008	1.94859	1.9699	1.98442	0	0	0	0	0	0	0	0	0	0	1.99113	0	0	0	0	0	0	0	0	0	0	0	0	0	0	0	0	0	0	0	0	0	1.46216	0	0	0
901	Complement C5 OS=Mus musculus GN=C5 PE=1 SV=2	CO5_MOUSE	189 kDa	2.26825	2.02304	4.05798	0	0	3.83924	2.87008	2.92288	1.9699	3.96884	3.98254	1.79884	1.79348	0	1.71609	0	0	0	3.12281	2.96125	2.98669	0	0	4.25843	5.32826	3.15627	4.24182	0	0	1.82226	0	0	0	0	1.85672	0	0	0	0	0	0	0	3.25891	0	0	2.8308
902	Rho GDP-dissociation inhibitor 2 OS=Mus musculus GN=Arhgdib PE=1 SV=3	GDIR2_MOUSE	23 kDa	2.26825	4.04608	0	0	2.13856	1.91962	2.87008	1.94859	0	2.97663	0	0	3.58696	1.72921	1.71609	0	1.9108	2.06485	2.08187	0	0	0	1.94524	2.12922	5.32826	3.15627	0	2.05883	0	0	1.84208	0	0	0	0	0	0	0	0	0	0	0	1.61915	1.49051	0	2.1121
903	Importin subunit alpha-3 OS=Mus musculus GN=Kpna4 PE=1 SV=1	IMA3_MOUSE	58 kDa	0	0	0	0	2.13856	0	2.87008	0	1.9699	0	2.9869	1.79884	0	0	0	2.87982	1.9108	0	0	0	0	0	0	3.19382	2.1313	0	0	0	0	2.73339	0	4.71896	3.79213	0	0	0	0	2.37833	0	0	0	0	0	0	0	0
904	Importin-5 OS=Mus musculus GN=Ipo5 PE=1 SV=3	IPO5_MOUSE	124 kDa	0	0	0	0	0	0	1.91338	1.94859	0	1.98442	1.99127	0	0	3.45842	2.57414	0	0	0	0	0	0	0	0	0	0	0	0	0	0	1.82226	0	0	1.89606	0	0	0	0	0	0	0	0	0	1.30628	0	0	0
905	Integrin-linked protein kinase OS=Mus musculus GN=Ilk PE=1 SV=2	ILK_MOUSE	51 kDa	0	0	0	0	0	0	0	0	0	0	0	1.79884	1.79348	1.72921	1.71609	0	0	0	0	0	0	0	0	0	0	0	0	0	0	0	0	0	0	0	0	0	0	0	0	0	0	0	0	1.17294	0	0
906	Cluster of cAMP-dependent protein kinase catalytic subunit alpha OS=Mus musculus GN=Prkaca PE=1 SV=3 (KAPCA_MOUSE)	KAPCA_MOUSE	41 kDa	2.26825	2.02304	0	2.21599	0	1.91962	0	0	0	0	1.99127	0	0	0	0	0	0	0	0	1.97417	1.99113	1.95155	2.91786	0	0	0	0	0	0	0	2.76313	1.88758	0	0	2.78508	0	2.21668	2.37833	0	0	3.21391	0	0	0	1.47245	0
907	Cluster of Protein transport protein Sec23A OS=Mus musculus GN=Sec23a PE=1 SV=2 (SC23A_MOUSE)	SC23A_MOUSE	86 kDa	0	0	0	0	0	0	0	0	0	0	0	2.69826	3.58696	2.59381	1.71609	1.91988	2.8662	0	0	0	0	0	0	0	0	0	0	0	0	1.82226	2.76313	1.88758	1.89606	0	1.85672	0	0	0	0	0	0	0	0	2.56353	0	0
908	Actin-related protein 2/3 complex subunit 5 OS=Mus musculus GN=Arpc5 PE=1 SV=3	ARPC5_MOUSE	16 kDa	0	0	0	0	0	1.91962	2.87008	1.94859	0	1.98442	2.9869	2.69826	2.69022	2.59381	3.43218	3.83976	0	0	0	1.97417	0	1.95155	0	2.12922	3.19696	2.10418	3.18137	0	2.02783	2.73339	2.76313	2.83138	3.79213	3.74417	2.78508	0	0	0	0	0	0	0	1.9516	2.54237	0	2.10659
909	Ferrochelatase, mitochondrial OS=Mus musculus GN=Fech PE=1 SV=2	HEMH_MOUSE	47 kDa	0	2.02304	0	0	0	0	0	0	0	0	0	0	0	0	0	0	0	0	0	2.96125	1.99113	0	2.91786	0	0	0	0	0	0	0	0	0	0	0	0	0	0	0	0	2.1289	2.14261	0	0	0	0	0
910	60S ribosomal protein L5 OS=Mus musculus GN=Rpl5 PE=1 SV=3	RL5_MOUSE	34 kDa	0	0	0	0	0	0	0	1.94859	0	0	0	0	0	2.59381	2.57414	1.91988	0	0	0	0	0	0	0	0	0	0	0	0	0	0	0	0	0	0	0	0	0	0	0	0	0	0	0	0	0	0
911	Keratin, type II cytoskeletal 1 OS=Mus musculus GN=Krt1 PE=1 SV=4	K2C1_MOUSE	66 kDa	3.40238	2.02304	0	0	0	1.91962	1.91338	0	0	2.97663	1.99127	1.79884	0	0	0	0	0	2.06485	0	0	0	1.95155	1.94524	2.12922	2.1313	0	0	2.05883	2.02783	1.82226	1.84208	0	0	1.87209	1.85672	2.24199	2.21668	2.37833	2.35633	0	0	0	1.46682	0	0	1.3912
912	Eukaryotic translation initiation factor 3 subunit A OS=Mus musculus GN=Eif3a PE=1 SV=5	EIF3A_MOUSE	162 kDa	0	0	0	0	0	0	1.91338	3.89718	0	0	1.99127	1.79884	3.58696	3.45842	2.57414	1.91988	1.9108	0	0	0	0	0	0	2.12922	0	0	0	0	0	1.82226	0	0	0	0	1.85672	0	0	0	0	0	0	0	0	2.54151	0	0
913	MICOS complex subunit Mic27 OS=Mus musculus GN=Apool PE=1 SV=1	MIC27_MOUSE	29 kDa	0	0	2.02899	0	0	0	0	0	0	0	0	1.79884	0	0	2.57414	0	0	0	2.08187	0	0	1.95155	1.94524	0	2.1313	2.10418	2.12091	0	0	0	0	0	0	0	1.85672	2.24199	2.21668	0	0	0	0	0	0	0	0	0
914	Heat shock 70 kDa protein 4L OS=Mus musculus GN=Hspa4l PE=1 SV=2	HS74L_MOUSE	94 kDa	2.26825	2.02304	2.02899	0	0	0	0	0	0	0	0	1.79884	1.79348	0	0	0	0	0	0	0	0	0	1.94524	0	0	0	0	0	0	1.82226	0	3.77517	2.8441	0	1.85672	2.24199	0	0	2.35633	3.19334	0	0	0	0	0	0
915	Prostaglandin E synthase 2 OS=Mus musculus GN=Ptges2 PE=1 SV=3	PGES2_MOUSE	43 kDa	2.26825	0	2.02899	3.32398	0	0	0	0	1.9699	0	0	2.69826	2.69022	0	1.71609	0	0	0	0	0	0	0	0	2.12922	0	0	0	0	0	0	0	0	0	1.87209	0	0	2.21668	0	0	0	0	0	0	0	0	0
916	Cluster of Ribose-phosphate pyrophosphokinase 1 OS=Mus musculus GN=Prps1 PE=1 SV=4 (PRPS1_MOUSE)	PRPS1_MOUSE	35 kDa	0	2.02304	0	0	0	3.83924	1.91338	1.94859	2.95486	0	0	0	0	0	2.57414	1.91988	1.9108	0	0	0	0	0	1.94524	2.12922	0	2.10418	0	0	2.02783	1.82226	1.84208	0	0	1.87209	1.85672	0	0	0	0	0	0	0	1.77601	0	0	0
917	Cluster of Unconventional myosin-Ic OS=Mus musculus GN=Myo1c PE=1 SV=2 (MYO1C_MOUSE)	MYO1C_MOUSE	122 kDa	0	0	0	0	0	0	0	0	0	0	0	0	0	2.59381	2.57414	0	0	0	0	0	0	0	0	0	0	0	0	0	0	0	1.84208	0	0	0	0	0	0	0	0	0	0	0	0	0	0	0
918	Hsp90 co-chaperone Cdc37 OS=Mus musculus GN=Cdc37 PE=1 SV=1	CDC37_MOUSE	45 kDa	0	0	0	0	0	0	1.91338	1.94859	1.9699	1.98442	0	2.69826	0	0	1.71609	0	1.9108	0	0	0	0	0	0	0	3.19696	2.10418	2.12091	0	0	0	1.84208	0	0	0	3.71344	0	2.21668	0	0	0	0	0	1.30272	0	0	0
919	Ras GTPase-activating protein-binding protein 1 OS=Mus musculus GN=G3bp1 PE=1 SV=1	G3BP1_MOUSE	52 kDa	0	0	0	0	0	1.91962	0	1.94859	2.95486	1.98442	1.99127	1.79884	1.79348	0	1.71609	0	0	0	0	0	0	1.95155	2.91786	2.12922	0	0	2.12091	3.08825	0	2.73339	2.76313	1.88758	1.89606	3.74417	0	0	0	0	0	0	0	0	1.79979	0	0	0
920	Thioredoxin domain-containing protein 17 OS=Mus musculus GN=Txndc17 PE=1 SV=1	TXD17_MOUSE	14 kDa	0	0	0	0	0	0	0	0	0	0	0	0	0	0	0	0	0	2.06485	0	0	0	0	0	0	0	0	0	0	0	0	0	0	1.89606	0	0	0	0	0	0	0	0	0	0	0	0	0
921	Afamin OS=Mus musculus GN=Afm PE=1 SV=2	AFAM_MOUSE	69 kDa	0	2.02304	2.02899	2.21599	0	1.91962	1.91338	1.94859	0	2.97663	0	0	0	0	0	0	0	2.06485	0	0	0	0	0	3.19382	2.1313	2.10418	0	0	0	0	0	0	0	0	0	0	0	0	0	0	0	0	1.4597	0	0	0
922	60S ribosomal protein L11 OS=Mus musculus GN=Rpl11 PE=1 SV=4	RL11_MOUSE	20 kDa	0	0	0	0	0	1.91962	0	0	1.9699	1.98442	1.99127	1.79884	0	1.72921	0	0	0	0	2.08187	0	0	0	1.94524	2.12922	0	0	0	0	0	1.82226	0	0	0	1.87209	1.85672	0	0	0	0	0	0	0	1.31087	0	0	0
923	Tubulointerstitial nephritis antigen-like OS=Mus musculus GN=Tinagl1 PE=1 SV=1	TINAL_MOUSE	53 kDa	0	0	2.02899	0	0	0	0	0	0	0	0	0	0	0	0	0	0	0	0	0	0	0	0	0	0	2.10418	0	0	2.02783	0	0	0	0	0	0	0	0	0	0	0	0	0	0	0	0	0
924	Complement component C9 OS=Mus musculus GN=C9 PE=1 SV=2	CO9_MOUSE	62 kDa	0	2.02304	2.02899	0	0	4.79905	1.91338	0	0	1.98442	0	0	0	0	0	0	0	2.06485	0	3.94834	2.98669	0	0	2.12922	0	0	0	0	0	0	0	0	0	0	0	0	0	0	0	0	0	0	0	0	0	0
925	Dipeptidyl peptidase 3 OS=Mus musculus GN=Dpp3 PE=1 SV=2	DPP3_MOUSE	83 kDa	0	0	0	0	0	1.91962	1.91338	1.94859	0	0	1.99127	2.69826	1.79348	2.59381	1.71609	1.91988	1.9108	0	0	0	0	0	0	2.12922	2.1313	0	2.12091	0	0	1.82226	1.84208	2.83138	2.8441	0	1.85672	0	0	0	0	0	0	0	1.29548	2.10539	0	0
926	Plasminogen activator inhibitor 1 RNA-binding protein OS=Mus musculus GN=Serbp1 PE=1 SV=2	PAIRB_MOUSE	45 kDa	0	0	0	0	0	0	0	0	0	0	0	1.79884	1.79348	2.59381	2.57414	0	0	0	0	0	0	0	0	0	0	0	0	0	0	2.73339	1.84208	0	0	2.80813	2.78508	0	0	0	0	0	0	0	0	1.46004	0	0
927	Tryptophan--tRNA ligase, cytoplasmic OS=Mus musculus GN=Wars PE=1 SV=2	SYWC_MOUSE	54 kDa	0	0	0	0	0	0	0	0	1.9699	1.98442	1.99127	2.69826	2.69022	0	3.43218	1.91988	0	0	0	0	0	0	2.91786	0	0	0	0	0	0	2.73339	2.76313	0	0	1.87209	1.85672	0	0	0	0	0	0	0	0	1.79009	0	0
928	Tripeptidyl-peptidase 1 OS=Mus musculus GN=Tpp1 PE=1 SV=2	TPP1_MOUSE	61 kDa	0	0	0	0	2.13856	2.87943	0	1.94859	0	0	0	2.69826	1.79348	2.59381	0	3.83976	2.8662	0	2.08187	0	0	1.95155	1.94524	2.12922	0	3.15627	2.12091	0	0	2.73339	3.68417	2.83138	1.89606	1.87209	3.71344	0	3.32502	0	0	2.1289	0	0	0	2.29859	0	0
929	Cellular nucleic acid-binding protein OS=Mus musculus GN=Cnbp PE=1 SV=2	CNBP_MOUSE	20 kDa	0	0	0	0	2.13856	1.91962	1.91338	1.94859	1.9699	0	1.99127	0	1.79348	0	0	2.87982	0	0	0	0	0	2.92732	0	2.12922	2.1313	0	0	0	3.04174	0	0	0	0	0	0	0	0	2.37833	0	0	0	0	1.62379	0	0	0
930	Eukaryotic translation initiation factor 3 subunit M OS=Mus musculus GN=Eif3m PE=1 SV=1	EIF3M_MOUSE	43 kDa	0	0	0	0	0	0	1.91338	1.94859	1.9699	1.98442	1.99127	1.79884	1.79348	1.72921	1.71609	1.91988	0	0	0	0	1.99113	0	0	2.12922	2.1313	0	2.12091	2.05883	2.02783	2.73339	2.76313	0	0	1.87209	0	0	0	0	0	0	2.14261	0	1.63459	1.49292	0	1.74468
931	60S acidic ribosomal protein P1 OS=Mus musculus GN=Rplp1 PE=1 SV=1	RLA1_MOUSE	11 kDa	2.26825	2.02304	0	0	0	2.87943	1.91338	0	0	2.97663	1.99127	2.69826	1.79348	1.72921	1.71609	0	1.9108	0	0	0	0	1.95155	0	2.12922	3.19696	2.10418	2.12091	0	0	2.73339	1.84208	2.83138	1.89606	0	0	0	0	0	0	2.1289	0	0	1.62679	1.64131	0	1.59188
932	Synaptic vesicle membrane protein VAT-1 homolog OS=Mus musculus GN=Vat1 PE=1 SV=3	VAT1_MOUSE	43 kDa	0	0	0	0	0	0	0	0	0	0	0	1.79884	1.79348	0	1.71609	0	1.9108	0	0	0	0	0	0	0	0	0	0	0	0	3.64452	4.60521	0	0	0	1.85672	0	0	0	0	0	0	0	0	1.2032	0	0
933	Protein FAM136A OS=Mus musculus GN=Fam136a PE=1 SV=1	F136A_MOUSE	16 kDa	4.5365	0	0	0	3.20783	0	0	0	0	0	0	0	0	0	1.71609	1.91988	1.9108	2.06485	0	1.97417	2.98669	0	1.94524	0	0	0	0	2.05883	0	0	0	0	0	1.87209	0	3.36299	2.21668	0	0	0	0	0	0	0	1.49516	0
934	Acylamino-acid-releasing enzyme OS=Mus musculus GN=Apeh PE=1 SV=3	APEH_MOUSE	82 kDa	0	2.02304	0	2.21599	0	1.91962	1.91338	0	0	0	0	0	1.79348	1.72921	0	0	0	0	0	0	0	0	1.94524	2.12922	0	2.10418	0	2.05883	0	0	1.84208	1.88758	1.89606	1.87209	0	0	0	0	2.35633	2.1289	0	0	0	0	0	0
935	Coiled-coil-helix-coiled-coil-helix domain-containing protein 2 OS=Mus musculus GN=Chchd2 PE=2 SV=1	CHCH2_MOUSE	16 kDa	2.26825	2.02304	2.02899	2.21599	2.13856	1.91962	1.91338	1.94859	2.95486	1.98442	1.99127	1.79884	1.79348	1.72921	2.57414	1.91988	1.9108	2.06485	2.08187	1.97417	1.99113	2.92732	1.94524	2.12922	2.1313	2.10418	2.12091	2.05883	3.04174	2.73339	1.84208	1.88758	2.8441	1.87209	1.85672	2.24199	3.32502	2.37833	2.35633	2.1289	2.14261	2.13496	2.11869	1.95439	2.1641	2.26436
936	Collagen alpha-2(I) chain OS=Mus musculus GN=Col1a2 PE=1 SV=2	CO1A2_MOUSE	130 kDa	0	0	0	0	0	0	0	0	0	0	0	2.69826	4.4837	4.32302	3.43218	0	0	0	0	0	0	0	0	0	0	0	0	0	0	2.73339	3.68417	2.83138	1.89606	0	0	0	0	0	0	0	0	0	0	2.48953	0	0
937	Glutamine synthetase OS=Mus musculus GN=Glul PE=1 SV=6	GLNA_MOUSE	42 kDa	2.26825	0	3.04348	0	3.20783	0	0	0	0	1.98442	0	0	0	0	0	1.91988	0	0	0	1.97417	2.98669	1.95155	0	0	0	0	0	4.11766	5.06957	0	0	0	0	0	0	0	0	0	0	0	0	0	0	0	0	0
938	Eukaryotic translation initiation factor 3 subunit E OS=Mus musculus GN=Eif3e PE=1 SV=1	EIF3E_MOUSE	52 kDa	0	0	0	0	0	0	0	1.94859	0	1.98442	0	0	0	1.72921	0	2.87982	1.9108	0	0	0	0	1.95155	0	0	0	0	2.12091	2.05883	2.02783	3.64452	0	1.88758	0	0	0	0	0	0	0	0	0	0	0	0	0	0
939	Stomatin-like protein 2, mitochondrial OS=Mus musculus GN=Stoml2 PE=1 SV=1	STML2_MOUSE	38 kDa	0	0	0	0	2.13856	0	1.91338	2.92288	0	0	0	0	0	0	0	0	1.9108	0	0	0	0	1.95155	0	0	2.1313	0	0	2.05883	3.04174	1.82226	0	0	1.89606	0	0	0	0	0	0	0	0	0	0	0	0	0
940	A-kinase anchor protein 2 OS=Mus musculus GN=Akap2 PE=1 SV=3	AKAP2_MOUSE	99 kDa	0	0	2.02899	0	0	0	0	0	0	2.97663	1.99127	0	0	0	1.71609	1.91988	0	0	0	0	0	0	0	0	0	3.15627	0	0	0	0	0	0	0	0	0	0	0	0	0	0	0	0	0	0	0	0
941	Guanine nucleotide-binding protein G(I)/G(S)/G(T) subunit beta-1 OS=Mus musculus GN=Gnb1 PE=1 SV=3	GBB1_MOUSE	37 kDa	0	2.02304	2.02899	0	0	2.87943	1.91338	0	1.9699	0	0	4.49711	0	3.45842	3.43218	1.91988	1.9108	0	0	2.96125	1.99113	2.92732	1.94524	0	0	2.10418	2.12091	3.08825	3.04174	4.55565	4.60521	3.77517	4.74016	1.87209	3.71344	2.24199	0	0	0	0	3.21391	0	0	2.5364	1.63749	1.72585
942	Kynurenine--oxoglutarate transaminase 1 OS=Mus musculus GN=Ccbl1 PE=1 SV=1	KAT1_MOUSE	48 kDa	0	0	0	0	0	0	0	0	0	0	0	0	0	0	0	0	0	2.06485	0	0	0	0	0	0	0	0	0	0	0	0	0	0	0	0	0	2.24199	0	0	2.35633	0	0	0	0	0	0	0
943	Toll-interacting protein OS=Mus musculus GN=Tollip PE=1 SV=1	TOLIP_MOUSE	30 kDa	2.26825	2.02304	0	2.21599	2.13856	1.91962	1.91338	1.94859	0	1.98442	1.99127	1.79884	1.79348	0	1.71609	0	0	2.06485	2.08187	0	1.99113	1.95155	1.94524	0	2.1313	0	2.12091	0	2.02783	1.82226	1.84208	1.88758	1.89606	0	0	2.24199	2.21668	0	2.35633	2.1289	0	0	1.62621	0	1.67244	0
944	Radixin OS=Mus musculus GN=Rdx PE=1 SV=3	RADI_MOUSE	69 kDa	0	0	4.05798	0	3.20783	3.83924	0	4.87148	4.92476	5.95326	0	5.39653	5.38044	5.18762	4.29022	4.7997	6.68779	0	0	0	0	3.9031	0	0	0	0	0	0	0	5.46678	5.52625	6.60654	4.74016	0	0	0	4.43336	0	0	2.1289	0	0	3.26479	5.29038	0	0
945	Mitochondrial import inner membrane translocase subunit Tim8 B OS=Mus musculus GN=Timm8b PE=1 SV=1	TIM8B_MOUSE	9 kDa	2.26825	0	0	0	0	0	0	0	0	0	0	0	0	0	0	0	0	0	0	1.97417	0	0	0	0	0	0	0	0	0	0	0	0	0	0	0	2.24199	0	0	0	0	0	0	0	0	0	0
946	Ankyrin repeat domain-containing protein 1 OS=Mus musculus GN=Ankrd1 PE=1 SV=1	ANKR1_MOUSE	36 kDa	0	0	0	0	0	0	0	0	0	0	0	0	0	2.59381	0	1.91988	1.9108	0	3.12281	0	0	2.92732	0	0	0	0	0	0	0	0	0	0	0	0	0	0	0	0	0	0	0	0	0	0	0	0
947	Transport and Golgi organization 2 homolog OS=Mus musculus GN=Tango2 PE=1 SV=1	TNG2_MOUSE	31 kDa	0	0	0	2.21599	0	0	0	2.92288	0	0	0	0	0	1.72921	0	0	0	0	0	0	2.98669	1.95155	3.89048	0	0	0	0	0	0	0	0	0	1.89606	0	0	2.24199	0	4.75666	2.35633	0	0	0	0	0	0	0
948	Methylthioribulose-1-phosphate dehydratase OS=Mus musculus GN=Apip PE=1 SV=1	MTNB_MOUSE	27 kDa	0	0	0	0	0	0	0	0	0	0	0	0	0	0	0	0	0	0	0	2.96125	0	0	0	0	0	0	0	0	0	0	0	0	0	0	0	3.36299	0	0	0	0	0	0	0	0	0	0
949	Laminin subunit alpha-3 OS=Mus musculus GN=Lama3 PE=1 SV=4	LAMA3_MOUSE	366 kDa	0	0	0	0	0	0	0	0	0	0	0	0	0	0	0	0	0	0	0	0	0	0	0	0	0	0	0	2.05883	0	0	0	0	0	0	0	0	0	0	0	0	0	0	0	0	0	0
950	Endoplasmic reticulum resident protein 29 OS=Mus musculus GN=Erp29 PE=1 SV=2	ERP29_MOUSE	29 kDa	0	0	0	0	0	0	0	0	0	0	0	0	0	2.59381	0	0	0	0	0	0	0	0	0	0	0	2.10418	0	0	0	2.73339	1.84208	1.88758	0	0	0	0	0	0	0	0	0	0	0	0	0	0
951	Prothymosin alpha OS=Mus musculus GN=Ptma PE=1 SV=2	PTMA_MOUSE	12 kDa	0	2.02304	0	0	0	0	1.91338	1.94859	1.9699	0	1.99127	0	1.79348	1.72921	1.71609	1.91988	2.8662	0	2.08187	0	1.99113	1.95155	1.94524	2.12922	3.19696	2.10418	2.12091	2.05883	0	1.82226	1.84208	0	1.89606	1.87209	1.85672	0	0	0	0	0	2.14261	0	1.30386	1.67081	1.3283	1.93502
952	Ubiquitin carboxyl-terminal hydrolase 14 OS=Mus musculus GN=Usp14 PE=1 SV=3	UBP14_MOUSE	56 kDa	0	0	0	0	2.13856	0	0	0	0	0	0	0	1.79348	0	1.71609	0	0	0	3.12281	0	0	0	0	0	0	0	0	0	0	0	0	1.88758	1.89606	0	0	0	2.21668	0	0	0	0	0	0	0	0	0
953	Phenylalanine--tRNA ligase beta subunit OS=Mus musculus GN=Farsb PE=1 SV=2	SYFB_MOUSE	66 kDa	0	0	0	0	0	0	0	0	0	0	1.99127	2.69826	1.79348	1.72921	1.71609	2.87982	2.8662	0	0	0	0	0	0	0	0	0	0	0	0	1.82226	1.84208	1.88758	2.8441	2.80813	0	0	0	0	0	0	0	0	0	2.28051	0	0
954	NADH dehydrogenase [ubiquinone] 1 alpha subcomplex subunit 13 OS=Mus musculus GN=Ndufa13 PE=1 SV=3	NDUAD_MOUSE	17 kDa	0	2.02304	0	0	0	0	0	0	0	0	0	0	0	0	0	0	0	0	0	0	0	0	0	0	0	0	0	0	2.02783	0	0	0	0	0	0	0	0	0	0	0	0	0	0	0	0	0
955	Cluster of Chromobox protein homolog 3 OS=Mus musculus GN=Cbx3 PE=1 SV=2 (CBX3_MOUSE)	CBX3_MOUSE	21 kDa	0	0	0	0	0	0	2.87008	0	0	1.98442	0	0	0	0	0	0	0	0	0	0	0	0	0	0	0	0	0	0	0	3.64452	2.76313	0	0	0	0	0	0	0	0	0	0	0	0	0	0	0
956	Hypoxia up-regulated protein 1 OS=Mus musculus GN=Hyou1 PE=1 SV=1	HYOU1_MOUSE	111 kDa	0	0	0	0	0	1.91962	0	0	0	0	0	1.79884	0	2.59381	2.57414	0	0	0	0	0	0	0	0	0	0	0	0	0	0	0	2.76313	0	2.8441	0	0	0	0	0	0	0	0	0	0	0	0	0
957	Laminin subunit alpha-5 OS=Mus musculus GN=Lama5 PE=1 SV=4	LAMA5_MOUSE	404 kDa	0	0	0	0	0	0	0	0	0	0	0	0	0	0	0	0	0	0	0	0	0	0	0	3.19382	0	0	0	0	2.02783	0	0	0	0	0	0	0	0	0	0	0	0	0	0	0	0	0
958	Transcriptional activator protein Pur-beta OS=Mus musculus GN=Purb PE=1 SV=3	PURB_MOUSE	34 kDa	0	2.02304	2.02899	2.21599	2.13856	1.91962	1.91338	1.94859	1.9699	1.98442	1.99127	2.69826	1.79348	1.72921	1.71609	1.91988	1.9108	2.06485	0	1.97417	0	1.95155	1.94524	2.12922	2.1313	2.10418	2.12091	2.05883	2.02783	1.82226	1.84208	1.88758	1.89606	1.87209	1.85672	2.24199	2.21668	2.37833	2.35633	2.1289	2.14261	0	1.95453	1.96129	1.32263	2.09538
959	Proteasome subunit beta type-7 OS=Mus musculus GN=Psmb7 PE=1 SV=1	PSB7_MOUSE	30 kDa	0	0	0	0	0	0	2.87008	0	0	0	0	0	1.79348	2.59381	0	0	0	0	0	0	0	0	0	0	0	0	0	0	0	2.73339	0	0	0	2.80813	2.78508	0	0	0	0	2.1289	0	0	0	0	0	0
960	Prefoldin subunit 2 OS=Mus musculus GN=Pfdn2 PE=1 SV=2	PFD2_MOUSE	17 kDa	2.26825	2.02304	2.02899	2.21599	2.13856	1.91962	1.91338	1.94859	1.9699	1.98442	1.99127	1.79884	1.79348	1.72921	1.71609	1.91988	1.9108	2.06485	2.08187	1.97417	1.99113	1.95155	2.91786	2.12922	2.1313	2.10418	2.12091	2.05883	2.02783	1.82226	1.84208	1.88758	1.89606	1.87209	1.85672	2.24199	2.21668	2.37833	2.35633	2.1289	2.14261	2.13496	1.95453	1.81138	2.16357	2.09538
961	Tumor protein D54 OS=Mus musculus GN=Tpd52l2 PE=1 SV=1	TPD54_MOUSE	24 kDa	0	2.02304	0	0	0	0	0	0	0	0	0	1.79884	1.79348	1.72921	1.71609	0	0	0	0	0	0	1.95155	1.94524	0	0	0	0	0	0	0	0	0	0	0	0	0	0	0	0	0	0	0	0	1.17294	0	0
962	Cluster of Eukaryotic translation initiation factor 2 subunit 3, X-linked OS=Mus musculus GN=Eif2s3x PE=1 SV=2 (IF2G_MOUSE)	IF2G_MOUSE	51 kDa	0	0	0	0	0	0	0	0	0	0	0	1.79884	1.79348	1.72921	1.71609	0	0	0	0	0	0	0	0	0	0	0	0	0	0	2.73339	2.76313	0	1.89606	0	0	0	0	0	0	0	0	0	0	1.17294	0	0
963	Nucleobindin-1 OS=Mus musculus GN=Nucb1 PE=1 SV=2	NUCB1_MOUSE	53 kDa	0	0	0	0	0	0	0	0	0	0	0	1.79884	0	1.72921	1.71609	1.91988	2.8662	0	0	0	0	0	0	0	0	0	0	0	0	0	0	2.83138	0	0	0	0	0	0	0	0	0	0	0	1.6717	0	0
964	Alanine--tRNA ligase, cytoplasmic OS=Mus musculus GN=Aars PE=1 SV=1	SYAC_MOUSE	107 kDa	0	0	0	0	0	3.83924	1.91338	0	1.9699	1.98442	0	1.79884	0	1.72921	2.57414	1.91988	3.8216	0	0	0	0	0	0	0	2.1313	0	2.12091	0	0	1.82226	1.84208	0	1.89606	0	0	0	0	0	0	0	0	0	1.61782	1.97394	0	0
965	[Pyruvate dehydrogenase [acetyl-transferring]]-phosphatase 1, mitochondrial OS=Mus musculus GN=Pdp1 PE=1 SV=1	PDP1_MOUSE	61 kDa	0	0	0	2.21599	2.13856	0	0	1.94859	1.9699	0	0	1.79884	1.79348	0	1.71609	0	2.8662	0	0	0	1.99113	0	1.94524	0	0	0	2.12091	0	2.02783	0	0	0	0	1.87209	1.85672	0	0	2.37833	0	0	2.14261	0	0	1.36243	0	0
966	Coagulation factor X OS=Mus musculus GN=F10 PE=1 SV=1	FA10_MOUSE	54 kDa	0	3.03456	2.02899	0	0	4.79905	2.87008	0	0	1.98442	2.9869	0	0	0	0	0	0	2.06485	0	0	1.99113	0	0	4.25843	4.26261	3.15627	3.18137	0	0	0	0	0	0	0	0	0	0	0	0	0	0	0	2.10674	0	0	2.47645
967	Lysosomal protective protein OS=Mus musculus GN=Ctsa PE=1 SV=1	PPGB_MOUSE	54 kDa	0	0	0	0	0	1.91962	2.87008	1.94859	1.9699	2.97663	1.99127	2.69826	2.69022	2.59381	1.71609	2.87982	2.8662	0	0	0	0	0	0	2.12922	3.19696	2.10418	3.18137	0	0	2.73339	2.76313	1.88758	2.8441	2.80813	2.78508	0	0	0	0	0	0	0	2.27935	2.57407	0	1.76862
968	Far upstream element-binding protein 2 OS=Mus musculus GN=Khsrp PE=1 SV=2	FUBP2_MOUSE	77 kDa	0	0	0	0	0	0	1.91338	2.92288	0	0	0	0	1.79348	0	1.71609	1.91988	1.9108	2.06485	0	0	0	0	0	2.12922	0	0	0	0	0	0	0	1.88758	0	0	0	0	0	0	0	0	0	0	0	1.22337	0	0
969	40S ribosomal protein S28 OS=Mus musculus GN=Rps28 PE=1 SV=1	RS28_MOUSE	8 kDa	2.26825	0	0	2.21599	0	1.91962	0	0	0	0	0	0	0	0	0	0	0	0	0	1.97417	0	0	0	0	0	0	0	0	0	0	0	0	0	0	0	2.24199	2.21668	0	0	0	0	0	0	0	0	0
970	AP-1 complex subunit beta-1 OS=Mus musculus GN=Ap1b1 PE=1 SV=2	AP1B1_MOUSE	104 kDa	0	0	0	0	0	2.87943	0	0	0	0	1.99127	0	1.79348	2.59381	0	1.91988	0	0	0	0	0	1.95155	0	0	0	0	0	0	2.02783	2.73339	2.76313	0	0	1.87209	0	0	0	0	0	0	0	0	0	0	0	0
971	Aminopeptidase B OS=Mus musculus GN=Rnpep PE=1 SV=2	AMPB_MOUSE	72 kDa	0	0	0	0	0	0	0	0	0	0	0	0	1.79348	2.59381	3.43218	2.87982	1.9108	0	0	0	0	0	1.94524	0	0	0	0	0	0	1.82226	3.68417	1.88758	0	0	1.85672	0	0	0	0	0	0	0	0	2.10168	0	0
972	Eukaryotic translation initiation factor 3 subunit L OS=Mus musculus GN=Eif3l PE=1 SV=1	EIF3L_MOUSE	67 kDa	0	0	0	0	0	1.91962	1.91338	1.94859	1.9699	1.98442	0	1.79884	1.79348	1.72921	1.71609	0	3.8216	0	0	0	0	0	0	2.12922	2.1313	2.10418	2.12091	2.05883	0	2.73339	0	1.88758	0	0	1.85672	0	0	0	0	0	0	0	1.62265	1.80987	0	1.75741
973	Ubiquitin-associated protein 2-like OS=Mus musculus GN=Ubap2l PE=1 SV=1	UBP2L_MOUSE	117 kDa	0	2.02304	0	0	0	1.91962	0	0	0	0	0	1.79884	0	2.59381	1.71609	0	0	0	0	0	0	0	0	0	0	0	0	0	0	2.73339	1.84208	0	0	0	1.85672	0	0	0	0	0	0	0	0	0	0	0
974	SH3 domain-containing kinase-binding protein 1 OS=Mus musculus GN=Sh3kbp1 PE=1 SV=1	SH3K1_MOUSE	78 kDa	0	0	0	0	0	0	0	0	0	0	0	0	0	1.72921	0	0	0	0	0	0	0	0	0	0	0	0	0	0	0	0	1.84208	1.88758	1.89606	0	0	0	0	0	0	0	0	0	0	0	0	0
975	Dipeptidyl peptidase 1 OS=Mus musculus GN=Ctsc PE=1 SV=1	CATC_MOUSE	52 kDa	0	0	0	0	0	0	0	0	0	0	0	1.79884	1.79348	1.72921	1.71609	1.91988	0	0	0	0	0	0	0	0	0	0	0	0	0	1.82226	1.84208	0	0	0	1.85672	0	0	0	0	0	0	0	0	1.49292	0	0
976	Uncharacterized protein C6orf203 homolog OS=Mus musculus PE=1 SV=1	CF203_MOUSE	28 kDa	0	0	2.02899	0	2.13856	1.91962	0	3.89718	1.9699	0	0	2.69826	0	0	0	0	1.9108	2.06485	2.08187	0	0	0	1.94524	0	0	0	2.12091	0	2.02783	1.82226	0	0	1.89606	0	2.78508	0	2.21668	0	0	0	3.21391	0	0	0	0	0
977	Transcriptional activator protein Pur-alpha OS=Mus musculus GN=Pura PE=1 SV=1	PURA_MOUSE	35 kDa	0	0	0	0	0	0	0	0	0	0	0	0	0	0	0	0	1.9108	0	0	0	0	0	0	0	0	0	0	0	0	0	0	0	0	0	0	0	0	0	0	0	0	0	0	0	0	0
978	Presequence protease, mitochondrial OS=Mus musculus GN=Pitrm1 PE=1 SV=1	PREP_MOUSE	117 kDa	0	0	0	0	0	0	0	1.94859	0	0	0	0	1.79348	0	0	0	0	0	0	0	0	0	0	0	0	0	0	0	0	0	0	0	0	0	0	0	0	0	0	0	0	0	0	0	0	0
979	Na(+)/H(+) exchange regulatory cofactor NHE-RF2 OS=Mus musculus GN=Slc9a3r2 PE=1 SV=2	NHRF2_MOUSE	37 kDa	0	0	0	0	0	1.91962	0	0	0	0	0	0	0	0	0	0	0	0	0	0	0	0	1.94524	0	0	0	0	0	0	0	0	0	0	0	0	0	0	0	0	0	0	0	0	0	0	0
980	Inositol monophosphatase 1 OS=Mus musculus GN=Impa1 PE=1 SV=1	IMPA1_MOUSE	30 kDa	0	0	0	0	2.13856	0	0	0	0	0	0	0	0	0	0	0	0	0	2.08187	0	1.99113	1.95155	0	0	0	0	0	0	0	1.82226	1.84208	1.88758	0	0	0	2.24199	0	0	0	2.1289	0	0	0	0	0	0
981	Complement component C8 beta chain OS=Mus musculus GN=C8b PE=1 SV=1	CO8B_MOUSE	66 kDa	0	2.02304	3.04348	0	0	0	0	0	0	0	1.99127	0	0	0	0	0	0	0	2.08187	2.96125	0	0	0	2.12922	0	0	0	0	0	0	0	0	0	0	0	0	0	0	0	0	0	0	0	0	0	0
982	Drebrin-like protein OS=Mus musculus GN=Dbnl PE=1 SV=2	DBNL_MOUSE	49 kDa	0	0	0	0	0	0	0	0	0	0	0	0	0	1.72921	2.57414	1.91988	1.9108	0	0	0	0	0	0	0	2.1313	0	0	0	0	3.64452	3.68417	0	0	1.87209	0	0	0	0	0	0	0	0	0	1.35567	0	0
983	Pigment epithelium-derived factor OS=Mus musculus GN=Serpinf1 PE=1 SV=2	PEDF_MOUSE	46 kDa	0	0	0	0	0	1.91962	0	0	0	1.98442	0	0	3.58696	2.59381	1.71609	0	1.9108	0	0	0	0	0	0	2.12922	2.1313	2.10418	0	0	0	1.82226	1.84208	2.83138	1.89606	0	0	0	0	0	0	0	0	0	0	1.63461	0	0
984	Guanine deaminase OS=Mus musculus GN=Gda PE=1 SV=1	GUAD_MOUSE	51 kDa	0	2.02304	2.02899	0	0	1.91962	1.91338	0	1.9699	2.97663	2.9869	0	0	0	0	0	0	0	0	0	0	0	0	2.12922	2.1313	2.10418	0	0	0	0	1.84208	0	0	0	1.85672	0	0	0	0	0	0	0	1.96107	0	0	0
985	Serine protease HTRA2, mitochondrial OS=Mus musculus GN=Htra2 PE=1 SV=2	HTRA2_MOUSE	49 kDa	0	0	0	0	0	0	0	0	0	0	0	0	0	0	0	0	0	0	0	0	0	0	1.94524	0	0	0	0	0	0	0	0	0	0	0	0	0	3.32502	0	0	0	0	0	0	0	0	0
986	C-1-tetrahydrofolate synthase, cytoplasmic OS=Mus musculus GN=Mthfd1 PE=1 SV=4	C1TC_MOUSE	101 kDa	0	0	0	0	0	0	0	0	0	0	1.99127	0	1.79348	0	0	0	0	0	0	0	0	0	0	0	0	0	0	0	0	0	0	0	0	0	0	0	0	0	0	0	0	0	0	0	0	0
987	Bis(5'-nucleosyl)-tetraphosphatase [asymmetrical] OS=Mus musculus GN=Nudt2 PE=1 SV=3	AP4A_MOUSE	17 kDa	0	0	0	2.21599	0	0	0	0	0	0	0	0	0	0	0	0	0	0	0	0	0	0	0	0	0	0	0	0	0	0	0	0	0	0	0	2.24199	2.21668	0	0	0	0	0	0	0	0	0
988	Glucosidase 2 subunit beta OS=Mus musculus GN=Prkcsh PE=1 SV=1	GLU2B_MOUSE	59 kDa	0	0	0	0	0	0	0	0	0	0	0	2.69826	1.79348	1.72921	2.57414	1.91988	0	0	0	0	0	0	0	2.12922	0	0	0	0	0	1.82226	1.84208	2.83138	1.89606	2.80813	1.85672	0	0	0	0	0	0	0	0	1.78583	0	0
989	Clathrin light chain B OS=Mus musculus GN=Cltb PE=1 SV=1	CLCB_MOUSE	25 kDa	0	0	0	0	0	0	0	0	0	0	0	0	0	0	2.57414	0	0	0	0	0	0	0	0	0	0	0	0	0	0	1.82226	0	0	2.8441	0	0	0	0	0	0	0	0	0	0	0	0	0
990	Enoyl-CoA hydratase domain-containing protein 2, mitochondrial OS=Mus musculus GN=Echdc2 PE=1 SV=2	ECHD2_MOUSE	32 kDa	0	0	4.05798	0	2.13856	1.91962	2.87008	1.94859	0	0	0	0	0	0	0	0	1.9108	2.06485	2.08187	0	0	1.95155	1.94524	0	0	2.10418	2.12091	3.08825	0	0	0	0	0	0	0	0	0	0	0	0	0	0	0	0	1.34059	0
991	Serine-threonine kinase receptor-associated protein OS=Mus musculus GN=Strap PE=1 SV=2	STRAP_MOUSE	38 kDa	0	0	0	0	0	3.83924	0	0	0	0	0	0	0	0	2.57414	0	1.9108	0	0	0	0	0	0	0	2.1313	0	0	0	0	0	0	0	1.89606	0	1.85672	0	0	0	0	0	0	0	0	0	0	0
992	Delta-aminolevulinic acid dehydratase OS=Mus musculus GN=Alad PE=1 SV=1	HEM2_MOUSE	36 kDa	0	0	0	0	0	0	0	0	0	0	0	0	0	0	0	0	0	0	0	0	0	0	1.94524	0	0	0	0	0	0	0	1.84208	0	0	0	0	0	0	0	0	0	0	0	0	0	0	0
993	Cat eye syndrome critical region protein 6 homolog OS=Mus musculus GN=Cecr6 PE=1 SV=1	CECR6_MOUSE	58 kDa	2.26825	3.03456	2.02899	3.32398	0	0	0	0	0	0	0	0	0	0	0	0	0	0	0	0	0	0	0	0	0	0	0	0	0	0	0	0	0	0	0	0	0	0	0	0	2.14261	0	0	0	0	0
994	Actin-related protein 2/3 complex subunit 2 OS=Mus musculus GN=Arpc2 PE=1 SV=3	ARPC2_MOUSE	34 kDa	0	0	0	0	0	0	0	0	0	0	0	0	0	0	0	0	0	0	0	0	0	0	0	0	0	0	0	0	0	2.73339	0	0	2.8441	0	0	0	0	0	0	0	0	0	0	0	0	0
995	Cytosolic acyl coenzyme A thioester hydrolase OS=Mus musculus GN=Acot7 PE=1 SV=2	BACH_MOUSE	43 kDa	0	0	0	0	0	0	0	1.94859	1.9699	0	0	0	1.79348	0	0	0	0	0	0	0	0	0	1.94524	0	0	0	0	0	0	1.82226	0	0	0	0	0	0	0	0	0	0	0	0	0	0	0	0
996	Prostaglandin E synthase 3 OS=Mus musculus GN=Ptges3 PE=1 SV=1	TEBP_MOUSE	19 kDa	0	0	0	0	0	0	1.91338	0	0	0	0	0	0	0	0	0	0	2.06485	0	0	0	0	0	0	0	0	0	0	0	0	0	0	0	0	0	0	0	0	0	0	0	0	0	0	0	0
997	Palmitoyl-protein thioesterase 1 OS=Mus musculus GN=Ppt1 PE=1 SV=2	PPT1_MOUSE	34 kDa	0	0	0	0	0	0	0	0	0	0	0	2.69826	2.69022	1.72921	1.71609	1.91988	0	0	0	0	0	0	0	0	0	0	0	0	0	2.73339	1.84208	2.83138	2.8441	2.80813	2.78508	0	0	2.37833	0	0	0	0	0	1.79228	0	0
998	Adenine phosphoribosyltransferase OS=Mus musculus GN=Aprt PE=1 SV=2	APT_MOUSE	20 kDa	0	0	0	0	0	1.91962	0	0	0	0	0	1.79884	1.79348	1.72921	1.71609	2.87982	0	0	0	0	0	0	0	0	2.1313	0	2.12091	0	0	0	2.76313	2.83138	1.89606	0	2.78508	0	0	0	0	0	0	0	0	1.65291	0	0
999	Proliferation-associated protein 2G4 OS=Mus musculus GN=Pa2g4 PE=1 SV=3	PA2G4_MOUSE	44 kDa	0	0	0	0	0	1.91962	0	1.94859	1.9699	1.98442	0	1.79884	1.79348	2.59381	2.57414	0	1.9108	0	0	0	0	0	0	0	0	0	0	0	0	2.73339	1.84208	2.83138	1.89606	0	0	0	0	0	0	0	0	0	1.30376	1.77851	0	0
1000	60S ribosomal protein L30 OS=Mus musculus GN=Rpl30 PE=1 SV=2	RL30_MOUSE	13 kDa	0	0	0	0	0	1.91962	0	1.94859	0	1.98442	0	1.79884	2.69022	1.72921	1.71609	1.91988	0	2.06485	0	0	0	0	1.94524	0	0	2.10418	2.12091	2.05883	2.02783	2.73339	1.84208	2.83138	0	1.87209	2.78508	0	0	0	0	0	0	0	0	1.64237	0	1.38529
1001	Tetratricopeptide repeat protein 38 OS=Mus musculus GN=Ttc38 PE=1 SV=2	TTC38_MOUSE	52 kDa	0	0	0	0	0	0	0	0	0	0	0	0	0	0	0	0	0	0	2.08187	0	0	0	0	0	0	0	0	0	0	0	0	1.88758	0	0	1.85672	0	2.21668	0	2.35633	0	0	0	0	0	0	0
1002	Nucleoside diphosphate-linked moiety X motif 8 OS=Mus musculus GN=Nudt8 PE=1 SV=1	NUDT8_MOUSE	23 kDa	0	0	0	0	0	0	0	0	1.9699	0	0	0	0	0	0	0	0	0	0	0	0	0	0	2.12922	0	0	0	0	0	0	0	0	0	0	0	0	0	0	0	0	0	0	0	0	0	0
1003	Proteasome subunit beta type-2 OS=Mus musculus GN=Psmb2 PE=1 SV=1	PSB2_MOUSE	23 kDa	0	0	0	0	0	0	0	0	0	0	0	0	0	0	0	0	0	0	0	0	0	0	0	0	0	0	0	0	0	0	0	0	1.89606	1.87209	0	0	0	0	0	0	0	0	0	0	0	0
1004	Alpha-methylacyl-CoA racemase OS=Mus musculus GN=Amacr PE=1 SV=4	AMACR_MOUSE	42 kDa	0	0	0	0	0	0	0	0	0	0	0	0	0	0	0	0	0	0	0	0	0	0	0	0	0	0	0	0	0	0	0	0	0	0	0	2.24199	0	0	0	0	0	0	0	0	0	0
1005	Calponin-3 OS=Mus musculus GN=Cnn3 PE=1 SV=1	CNN3_MOUSE	36 kDa	0	0	0	0	0	0	0	0	0	0	0	3.59768	3.58696	5.18762	1.71609	2.87982	0	0	0	0	0	0	0	0	0	0	0	0	0	4.55565	3.68417	2.83138	1.89606	1.87209	1.85672	0	0	0	0	0	0	0	0	2.82803	0	0
1006	Myopalladin OS=Mus musculus GN=Mypn PE=1 SV=2	MYPN_MOUSE	144 kDa	0	0	0	0	0	0	0	0	1.9699	0	0	1.79884	0	2.59381	1.71609	0	2.8662	0	0	1.97417	0	0	1.94524	0	0	0	0	3.08825	0	1.82226	0	1.88758	0	0	0	0	0	0	0	0	0	0	0	1.49582	0	0
1007	Cadherin-13 OS=Mus musculus GN=Cdh13 PE=1 SV=2	CAD13_MOUSE	78 kDa	2.26825	0	2.02899	2.21599	2.13856	1.91962	1.91338	0	0	0	1.99127	0	0	0	0	0	0	2.06485	0	1.97417	1.99113	1.95155	0	2.12922	3.19696	0	0	2.05883	0	0	0	0	0	0	0	2.24199	0	2.37833	0	0	0	0	0	0	1.33028	0
1008	40S ribosomal protein S14 OS=Mus musculus GN=Rps14 PE=1 SV=3	RS14_MOUSE	16 kDa	0	0	0	0	0	0	1.91338	0	0	1.98442	0	0	1.79348	0	1.71609	0	1.9108	0	0	0	0	0	0	0	0	0	0	0	0	1.82226	0	0	0	1.87209	0	0	0	0	0	0	0	0	0	0	0	0
1009	SRA stem-loop-interacting RNA-binding protein, mitochondrial OS=Mus musculus GN=Slirp PE=1 SV=2	SLIRP_MOUSE	13 kDa	0	0	0	0	0	0	0	0	0	0	0	0	0	0	0	0	0	0	0	0	1.99113	1.95155	0	0	0	0	0	0	0	0	0	0	0	1.87209	0	0	0	0	0	0	0	0	0	0	0	0
[truncated: 325 more rows]
[truncated: 29 more columns]
