# Supplementary material for: Proteomics of Mouse Heart Ventricles Reveals Mitochondria and Metabolism as Major Targets of a Post-Infarction Short-Acting GLP1Ra-Therapy
Source: Int J Mol Sci. 2021 Aug 13;22(16):8711. doi: 10.3390/ijms22168711 (PMC8395861; doi:10.3390/ijms22168711)
Supplement: Supplementary file 1 [file ijms-22-08711-s001.zip › Supplementary Spreadsheet_S2.xlsx]

## Sheet: V_1xN
Accession Number	V_1_vs_N	LOG2FC	TTEST
2AAA_MOUSE [2]	0.836158	-0.258152	0.0291154
6PGD_MOUSE	Unique to V_1	5
A1AG1_MOUSE [2]	Unique to V_1	5
A2AP_MOUSE	1.74225	0.800955	0.0332993
AATC_MOUSE	0.867603	-0.204893	0.00383544
ABHDB_MOUSE	0.810484	-0.303144	0.0252421
ACADL_MOUSE	0.891001	-0.166502	0.00409001
ACON_MOUSE	0.90747	-0.140078	0.0174826
ACOT2_MOUSE [2]	0.878444	-0.186977	0.0258404
ACS2L_MOUSE	0.808232	-0.307158	0.00952725
ACSL1_MOUSE	0.881581	-0.181835	0.0420789
ACTN2_MOUSE [4]	0.915317	-0.127657	0.00937317
ADCK3_MOUSE	0.778657	-0.360939	0.015577
ADIPO_MOUSE	2.37549	1.24823	0.00335879
AIFM1_MOUSE	1.1361	0.184093	0.0335447
AIMP1_MOUSE	Unique to V_1	5
ALDOA_MOUSE	0.824198	-0.278937	0.000426109
ALDR_MOUSE	0.844589	-0.243679	0.0475139
ANT3_MOUSE	Unique to V_1	5
ANX11_MOUSE	Unique to V_1	5
ANXA1_MOUSE	Unique to V_1	5
ANXA2_MOUSE	1.35391	0.43713	0.00298994
APOA4_MOUSE	1.78661	0.837224	0.00124701
APOC1_MOUSE	Unique to V_1	5
APOC3_MOUSE	Unique to V_1	5
APOE_MOUSE	Unique to V_1	5
APOH_MOUSE	Unique to V_1	5
ARF4_MOUSE [3]	Unique to V_1	5
ATP5J_MOUSE	0.85947	-0.218481	0.0303576
BAG3_MOUSE	0.839707	-0.252043	0.00972621
BCAT2_MOUSE	0.838818	-0.25357	0.0163583
C4BPA_MOUSE	Unique to V_1	5
CATB_MOUSE	1.48011	0.5657	0.0259888
CERU_MOUSE	Unique to V_1	5
CFAB_MOUSE	Unique to V_1	5
CFAH_MOUSE	Unique to V_1	5
CHIL3_MOUSE	Unique to V_1	5
CISY_MOUSE	0.893619	-0.162268	0.0438984
CLH1_MOUSE	1.3037	0.382614	0.037967
CLIC4_MOUSE [2]	1.95302	0.965705	0.00012095
CLPP_MOUSE	Unique to V_1	5
CLUS_MOUSE	5.56037	2.47518	5.8272e-07
CLYBL_MOUSE	0.837321	-0.256148	0.044484
CMC1_MOUSE	3.15327	1.65685	0.00375777
CMC2_MOUSE	Unique to V_1	5
CO3_MOUSE	5.34058	2.417	3.36749e-06
CO4B_MOUSE	Unique to V_1	5
COR1A_MOUSE	Unique to V_1	5
COX5B_MOUSE	1.11501	0.157054	0.0238074
CRIP1_MOUSE	Unique to V_1	5
CX6A2_MOUSE	1.64046	0.714097	0.0303728
CY1_MOUSE	2.25587	1.17368	0.00026948
CYC_MOUSE	0.782834	-0.353221	0.00170807
DDX5_MOUSE [2]	Unique to V_1	5
DESM_MOUSE [3]	1.13632	0.184373	0.0399594
DOPD_MOUSE	0.752121	-0.410963	0.00283883
EGFR_MOUSE	Unique to V_1	5
ENOB_MOUSE [3]	0.922474	-0.11642	0.0364784
ENPL_MOUSE	1.77271	0.82596	0.00145675
ETFA_MOUSE	0.920995	-0.118735	0.0162742
ETFB_MOUSE	0.859058	-0.219173	0.0026231
F16P2_MOUSE	Unique to N	-5
FABPH_MOUSE	0.785693	-0.347963	0.00603705
FBLI1_MOUSE	0.404448	-1.30597	0.00763723
FETUB_MOUSE	Unique to V_1	5
FHL1_MOUSE	1.25746	0.330513	0.015907
FIBA_MOUSE	3.53849	1.82313	2.19979e-07
FIBB_MOUSE	3.3586	1.74786	8.1202e-06
FIBG_MOUSE	3.49196	1.80404	5.56675e-06
FINC_MOUSE	Unique to V_1	5
FIS1_MOUSE	0.783914	-0.351233	0.0393818
FLNC_MOUSE	1.31566	0.395788	0.0240185
GBLP_MOUSE	1.46734	0.553204	0.000231618
GELS_MOUSE	4.04023	2.01444	0.000325522
GLRX3_MOUSE	Unique to N	-5
GPD1L_MOUSE	Unique to V_1	5
GPX41_MOUSE	Unique to V_1	5
GRN_MOUSE	1.96388	0.973705	0.0277669
GRP78_MOUSE	1.17242	0.229488	0.00699816
H2AX_MOUSE [4]	1.35628	0.439659	0.0379417
H32_MOUSE [4]	Unique to V_1	5
H4_MOUSE	1.65044	0.722854	2.5882e-05
HEMO_MOUSE	2.23269	1.15878	0.000215336
HMGB1_MOUSE [2]	1.83102	0.872649	0.00738568
HPT_MOUSE	Unique to V_1	5
HRG_MOUSE	Unique to V_1	5
HSPB1_MOUSE	1.31059	0.390215	0.00704104
HSPB6_MOUSE	0.809335	-0.305192	0.0246172
IDHP_MOUSE	0.83094	-0.267184	0.000301362
IF4A1_MOUSE [2]	1.80976	0.855801	3.16256e-05
ISC2A_MOUSE	0.8534	-0.228705	0.0449217
ITIH3_MOUSE	Unique to V_1	5
ITIH4_MOUSE	Unique to V_1	5
KAD1_MOUSE	0.871977	-0.197638	0.0378173
KCRM_MOUSE	0.907136	-0.140609	0.00557694
KLH41_MOUSE	Unique to V_1	5
KNG1_MOUSE	2.291	1.19597	0.000469371
KV5AA_MOUSE	Unique to V_1	5
LDB3_MOUSE	0.860625	-0.216544	0.00153958
LDHA_MOUSE	0.87501	-0.192629	0.00425391
LDHB_MOUSE	0.900515	-0.151177	0.0474657
LIPL_MOUSE	1.4148	0.5006	0.0401749
LIS1_MOUSE	0.7547	-0.406024	0.0400583
LMNB1_MOUSE	1.26023	0.333682	0.021427
LMOD2_MOUSE	Unique to V_1	5
LUM_MOUSE	Unique to V_1	5
MAOX_MOUSE	Unique to V_1	5
MDHC_MOUSE	0.790176	-0.339754	0.00384082
MIC60_MOUSE	1.25798	0.331106	0.00334814
MIME_MOUSE	Unique to V_1	5
MOES_MOUSE	1.74539	0.803553	0.00451125
MPPB_MOUSE	Unique to V_1	5
MSRA_MOUSE	0.745582	-0.423562	0.00931017
MUG1_MOUSE	1.47139	0.557176	0.017639
MUTA_MOUSE	0.778153	-0.361873	0.0389095
MYG_MOUSE	0.807708	-0.308093	0.000430937
MYH11_MOUSE	Unique to V_1	5
MYH6_MOUSE [7]	0.897835	-0.155477	0.000154811
MYL1_MOUSE	Unique to V_1	5
MYOM1_MOUSE	0.899038	-0.153547	0.0145519
MYPC3_MOUSE	0.864608	-0.209882	7.0925e-05
NDRG2_MOUSE	0.898676	-0.154127	0.0381467
NDUA9_MOUSE	0.776523	-0.364899	6.55727e-05
NDUV2_MOUSE	0.823241	-0.280613	0.0044221
NEBL_MOUSE	0.72543	-0.463092	0.00349448
NEDD4_MOUSE	Unique to V_1	5
NGP_MOUSE	Unique to V_1	5
NP1L4_MOUSE	Unique to N	-5
NQO2_MOUSE	Unique to N	-5
ODP2_MOUSE	0.872525	-0.196731	0.0432422
ODPB_MOUSE	0.814969	-0.295182	0.00213017
PDIA3_MOUSE	1.3534	0.43659	0.0100644
PDIA6_MOUSE	2.17775	1.12284	4.94916e-05
PDK4_MOUSE	Unique to V_1	5
PERM1_MOUSE	0.664238	-0.590228	0.00104225
PGAM2_MOUSE	0.811139	-0.30198	0.0335503
PGK1_MOUSE	0.866996	-0.205902	0.0168141
PGM1_MOUSE	0.865164	-0.208954	0.00867284
PLAK_MOUSE	0.848037	-0.237801	0.022313
PLIN3_MOUSE	0.675649	-0.565653	0.000717475
PLMN_MOUSE	9.62676	3.26705	1.10208e-05
PLSL_MOUSE	Unique to V_1	5
PRS10_MOUSE	Unique to V_1	5
PRS6A_MOUSE	Unique to V_1	5
PYC_MOUSE	Unique to V_1	5
PZP_MOUSE	1.53682	0.619946	0.00238715
QCR8_MOUSE	1.53674	0.619878	0.0109516
RD23B_MOUSE	Unique to V_1	5
RLA0_MOUSE	0.822006	-0.282779	0.0159359
RLA2_MOUSE	0.776191	-0.365517	0.0219963
ROA1_MOUSE	1.45596	0.541971	0.0209231
ROA3_MOUSE	2.2005	1.13783	0.00227435
RS12_MOUSE	Unique to V_1	5
RS20_MOUSE	Unique to V_1	5
RS3_MOUSE	Unique to V_1	5
S10AB_MOUSE	Unique to V_1	5
SAA1_MOUSE	Unique to V_1	5
SAA2_MOUSE	Unique to V_1	5
SAP_MOUSE	1.59069	0.669653	0.00441998
SCOT1_MOUSE	0.907094	-0.140676	0.0479825
SERPH_MOUSE	1.43275	0.518782	0.00553144
SPA3K_MOUSE [3]	1.76863	0.82263	4.27004e-05
SSDH_MOUSE	0.707259	-0.49969	0.0279231
SUCA_MOUSE	0.870487	-0.200106	0.0296151
SYDC_MOUSE	Unique to V_1	5
TAU_MOUSE	Unique to N	-5
TCPG_MOUSE	1.5307	0.61419	0.0298863
THIM_MOUSE	0.892335	-0.164343	0.0266903
THRB_MOUSE	Unique to V_1	5
TKT_MOUSE	2.69533	1.43046	5.39631e-05
TNNC1_MOUSE	0.906442	-0.141713	0.00760913
TNNI3_MOUSE	0.89229	-0.164416	0.0489472
TPM1_MOUSE [3]	0.885327	-0.175717	0.0150251
TRFE_MOUSE	1.37673	0.46125	0.00263092
TSP1_MOUSE	Unique to N	-5
UB2L3_MOUSE	Unique to N	-5
UBA1_MOUSE	0.900781	-0.150751	0.0491254
UN45B_MOUSE	Unique to V_1	5
URP2_MOUSE	Unique to N	-5
VPS29_MOUSE	Unique to V_1	5
VTDB_MOUSE	2.48743	1.31466	9.23734e-05
VTNC_MOUSE	Unique to V_1	5
XDH_MOUSE	Unique to V_1	5
XIRP1_MOUSE	Unique to V_1	5

## Sheet: V_3xV_1
Accession Number	V_3_vs_V_1	LOG2FC	TTEST
COX8B_MOUSE	Unique to V_1	-5
NP1L4_MOUSE	Unique to V_3	5
SAM50_MOUSE	Unique to V_1	-5
UB2L3_MOUSE	Unique to V_3	5
ARGI1_MOUSE	Unique to V_3	5
AT1A1_MOUSE	Unique to V_3	5
CALU_MOUSE	Unique to V_3	5
CAPG_MOUSE	Unique to V_3	5
CO5_MOUSE	Unique to V_3	5
F13A_MOUSE	Unique to V_3	5
FA10_MOUSE	Unique to V_3	5
FBLN2_MOUSE	Unique to V_3	5
FERM2_MOUSE	Unique to V_3	5
FLNB_MOUSE	Unique to V_3	5
FSCN1_MOUSE	Unique to V_3	5
HNRPC_MOUSE	Unique to V_3	5
HNRPL_MOUSE	Unique to V_3	5
HNRPM_MOUSE	Unique to V_3	5
IF4B_MOUSE	Unique to V_3	5
ITIH1_MOUSE	Unique to V_3	5
LEG3_MOUSE	Unique to V_3	5
NID2_MOUSE	Unique to V_3	5
NRAP_MOUSE	Unique to V_3	5
PNPH_MOUSE	Unique to V_3	5
POSTN_MOUSE	Unique to V_3	5
PRS6B_MOUSE	Unique to V_3	5
RBM3_MOUSE	Unique to V_3	5
RRBP1_MOUSE	Unique to V_3	5
RS3_MOUSE	Unique to V_1	-5
S10A6_MOUSE	Unique to V_3	5
SND1_MOUSE	Unique to V_3	5
SPR1A_MOUSE	Unique to V_3	5
SYSC_MOUSE	Unique to V_3	5
TENA_MOUSE	Unique to V_3	5
UN45B_MOUSE	Unique to V_1	-5
MPPB_MOUSE	Unique to V_1	-5
SAA1_MOUSE	Unique to V_1	-5
SAA2_MOUSE	Unique to V_1	-5
CBR1_MOUSE	Unique to V_1	-5
GLRX1_MOUSE	Unique to V_1	-5
OXND1_MOUSE	Unique to V_1	-5
PGS2_MOUSE	Unique to V_1	-5
PIMT_MOUSE	Unique to V_1	-5
SPEG_MOUSE	Unique to V_1	-5
TSP1_MOUSE	Unique to V_3	5
ARPC5_MOUSE	Unique to V_3	5
CBR4_MOUSE	Unique to V_1	-5
CO1A1_MOUSE	Unique to V_3	5
DDX3Y_MOUSE [2]	Unique to V_3	5
GDIR2_MOUSE	Unique to V_3	5
KV5AA_MOUSE	Unique to V_1	-5
MAOX_MOUSE	Unique to V_1	-5
MIME_MOUSE	Unique to V_1	-5
NP1L1_MOUSE	Unique to V_3	5
PYC_MOUSE	Unique to V_1	-5
RS8_MOUSE	Unique to V_3	5
PSA6_MOUSE	Unique to V_3	5
NAMPT_MOUSE	Unique to V_1	-5
MECR_MOUSE	Unique to V_1	-5
LYZ2_MOUSE	Unique to V_3	5
CX6A1_MOUSE	Unique to V_1	-5
L2HDH_MOUSE	Unique to V_1	-5
ISCA2_MOUSE	Unique to V_1	-5
PDK4_MOUSE	Unique to V_1	-5
C4BPA_MOUSE	2.96678	1.5689	0.00826016
ITIH3_MOUSE	2.49987	1.32185	0.00730597
MYH9_MOUSE	2.4846	1.31301	0.00815517
TLN1_MOUSE	2.06825	1.04841	0.00344471
FLNA_MOUSE	2.03162	1.02263	0.00624249
FINC_MOUSE	2.00603	1.00434	0.00390997
SEPT2_MOUSE	1.95772	0.969175	0.0161182
PUR6_MOUSE	1.90856	0.932482	0.0261371
FABP5_MOUSE	1.86295	0.897588	0.0145775
VTNC_MOUSE	1.81491	0.859895	0.00184516
XIRP1_MOUSE	1.78681	0.837389	0.00485888
RAN_MOUSE	1.77003	0.823777	0.025086
NUCL_MOUSE	1.74597	0.804029	0.00310217
MOES_MOUSE	1.73685	0.796477	0.000508518
PDC6I_MOUSE	1.7288	0.789767	0.00529507
COR1A_MOUSE	1.71608	0.779115	0.0338462
AT2A2_MOUSE	1.70927	0.773383	0.0141118
DCTN2_MOUSE	1.68651	0.754044	0.00418823
RS7_MOUSE	1.65991	0.731104	0.0178881
CAP1_MOUSE	1.63533	0.709585	0.0217168
DPYL3_MOUSE	1.61925	0.695329	0.049389
COFA1_MOUSE	1.60432	0.681959	0.0462331
IF5A1_MOUSE	1.60311	0.680875	0.033217
COF1_MOUSE	1.58004	0.65996	0.00693477
YBOX1_MOUSE	1.5792	0.659192	0.00643677
TCPA_MOUSE	1.54429	0.62694	0.00183034
PDIA1_MOUSE	1.53114	0.614609	0.00540638
EF1A1_MOUSE	1.50696	0.591643	0.00517614
CATB_MOUSE	1.50293	0.587778	0.0284618
TKT_MOUSE	1.49431	0.579483	0.0178985
S10AB_MOUSE	1.46632	0.552201	0.0213882
NACAM_MOUSE	1.45259	0.538625	0.00527243
TCPZ_MOUSE	1.42349	0.509429	0.0274746
CLH1_MOUSE	1.4207	0.506602	0.0418058
CRYAB_MOUSE	1.41994	0.50583	2.7521e-07
ARF4_MOUSE [3]	1.39731	0.482647	0.0106638
PGBM_MOUSE	1.38329	0.468107	0.00530033
HBA_MOUSE	1.38309	0.46789	0.00473438
EF1D_MOUSE	1.38287	0.467661	0.02488
RLA0_MOUSE	1.36797	0.452037	0.0111545
TGM2_MOUSE	1.36494	0.448838	0.00577316
CALR_MOUSE	1.36334	0.44715	0.00370176
PSMD2_MOUSE	1.35723	0.44067	0.00797598
1433B_MOUSE	1.34956	0.432486	0.0276224
TCPD_MOUSE	1.31422	0.394207	0.0229266
D39U1_MOUSE	1.30279	0.381609	0.0451819
TTHY_MOUSE	1.30047	0.379029	0.0286571
FHL1_MOUSE	1.26275	0.336571	0.0304314
FIS1_MOUSE	1.26025	0.333705	0.0111219
H4_MOUSE	1.25026	0.322224	0.00257722
HNRPK_MOUSE	1.249	0.320774	0.0397683
CLIC4_MOUSE [2]	1.23919	0.309399	0.0159167
GDIR1_MOUSE	1.23536	0.304926	0.0258639
HBB1_MOUSE	1.23386	0.303179	0.011467
CALM_MOUSE	1.22818	0.296517	0.0495849
CX7A1_MOUSE	1.2205	0.287471	0.00320517
RS20_MOUSE	1.21557	0.281629	0.0353033
TBB5_MOUSE [6]	1.20657	0.270908	0.0133468
DESM_MOUSE [3]	1.20543	0.26955	0.00949163
IF4A1_MOUSE [2]	1.19387	0.255651	0.0392715
LAMC1_MOUSE	1.17856	0.237021	0.00883298
NDUA4_MOUSE	1.17512	0.232809	0.032122
EF2_MOUSE	1.12964	0.175869	0.00732659
HSPB1_MOUSE	1.12351	0.168008	0.0408834
LDHA_MOUSE	1.12241	0.166595	0.00501785
ALBU_MOUSE	1.10991	0.150439	0.0131651
KPYM_MOUSE	1.10302	0.141462	0.0135027
ECHA_MOUSE	0.943999	-0.0831422	0.0221801
CSRP3_MOUSE	0.927832	-0.108065	0.0230019
ACSL1_MOUSE	0.926029	-0.11087	0.0291584
SUCB1_MOUSE	0.924643	-0.113032	0.0139423
PYGM_MOUSE [2]	0.908215	-0.138895	0.0308636
CASQ2_MOUSE	0.895864	-0.158649	0.0284372
PFKAM_MOUSE	0.890444	-0.167403	0.00164996
PRDX5_MOUSE	0.889926	-0.168243	0.0105338
LDHB_MOUSE	0.879811	-0.184735	0.00781897
ACPM_MOUSE	0.870932	-0.199367	0.0416751
KCRS_MOUSE	0.863027	-0.212522	0.00200105
PGM1_MOUSE	0.860732	-0.216365	0.043798
HYES_MOUSE	0.859242	-0.218863	0.0304478
ADCK3_MOUSE	0.858639	-0.219876	0.0303662
ODP2_MOUSE	0.858312	-0.220426	0.0368583
THIL_MOUSE	0.847218	-0.239194	0.000970094
EST1C_MOUSE [2]	0.846798	-0.23991	0.0429519
NDUS7_MOUSE	0.84298	-0.246429	0.0412459
TITIN_MOUSE	0.840548	-0.250598	8.38689e-07
PCCB_MOUSE	0.839688	-0.252075	0.0359883
MYOZ2_MOUSE	0.83689	-0.25689	0.0244637
LONM_MOUSE	0.836605	-0.257381	0.0094829
SPA3K_MOUSE [3]	0.83238	-0.264685	0.0428736
TNNC1_MOUSE	0.830004	-0.268809	0.00591399
COX5B_MOUSE	0.826169	-0.275492	0.000138748
CACP_MOUSE	0.825802	-0.276132	0.00137599
ES1_MOUSE	0.818017	-0.289797	0.00344671
NDUBA_MOUSE	0.811785	-0.30083	0.00105326
ACO13_MOUSE	0.811025	-0.302181	0.0208694
ECI2_MOUSE [2]	0.799402	-0.323007	0.00326081
HXK2_MOUSE	0.797182	-0.32702	0.00121335
MUTA_MOUSE	0.797093	-0.32718	0.0269309
AIFM1_MOUSE	0.796858	-0.327606	0.000368223
NNRE_MOUSE	0.791848	-0.336705	0.0238397
VWA8_MOUSE	0.789997	-0.340081	0.0132748
ACADV_MOUSE	0.785592	-0.348148	9.94037e-05
ETHE1_MOUSE	0.774535	-0.368597	0.0275462
OBSCN_MOUSE	0.774333	-0.368973	0.00402332
MMSA_MOUSE	0.76567	-0.385205	0.00933675
SBP1_MOUSE	0.750662	-0.413765	0.000118702
PLIN3_MOUSE	0.729155	-0.455703	0.0201517
MURC_MOUSE	0.727555	-0.458872	0.0361096
PDK2_MOUSE	0.722541	-0.468849	0.0235513
SYIM_MOUSE	0.697301	-0.520148	0.0040643
APOA2_MOUSE	0.664567	-0.589514	0.0294704
NLTP_MOUSE	0.657329	-0.605313	0.0090126
ACDSB_MOUSE	0.625228	-0.677545	0.00325393
ADK_MOUSE	0.599396	-0.738419	0.00245209
TIM13_MOUSE	0.59894	-0.739517	0.00172051
KAP2_MOUSE	0.55776	-0.842283	0.0357599
HPT_MOUSE	0.52905	-0.918524	0.00222933
NUCG_MOUSE	0.526199	-0.926318	0.0338987
ANX11_MOUSE	0.522927	-0.935318	0.00310759
COQ5_MOUSE	0.521239	-0.939984	0.0148761

## Sheet: V_7xV_3
Accession Number	V_7_vs_V_3	LOG2FC	TTEST
CAP2_MOUSE	Unique to V_7	5
DDX1_MOUSE	Unique to V_7	5
IPYR_MOUSE	Unique to V_7	5
LGMN_MOUSE	Unique to V_7	5
MTPN_MOUSE	Unique to V_7	5
PCBP2_MOUSE	Unique to V_7	5
PFKAP_MOUSE	Unique to V_7	5
PLST_MOUSE	Unique to V_7	5
PSMD1_MOUSE	Unique to V_7	5
PSME2_MOUSE	Unique to V_7	5
RADI_MOUSE	Unique to V_7	5
RS3_MOUSE	Unique to V_7	5
TCPE_MOUSE	Unique to V_7	5
UN45B_MOUSE	Unique to V_7	5
VATA_MOUSE	Unique to V_7	5
MPPB_MOUSE	Unique to V_7	5
PGFS_MOUSE	Unique to V_7	5
CBR1_MOUSE	Unique to V_7	5
GLRX3_MOUSE	Unique to V_7	5
OXND1_MOUSE	Unique to V_7	5
PGS2_MOUSE	Unique to V_7	5
PIMT_MOUSE	Unique to V_7	5
AK1A1_MOUSE	Unique to V_7	5
AKAP9_MOUSE	Unique to V_7	5
AMRP_MOUSE	Unique to V_7	5
ANF_MOUSE	Unique to V_7	5
ANK2_MOUSE	Unique to V_7	5
ANXA3_MOUSE	Unique to V_7	5
AP2A2_MOUSE	Unique to V_7	5
AP2B1_MOUSE	Unique to V_7	5
ARPC4_MOUSE	Unique to V_7	5
ASPN_MOUSE	Unique to V_7	5
CAN2_MOUSE	Unique to V_7	5
CAND1_MOUSE	Unique to V_7	5
CNN3_MOUSE	Unique to V_7	5
COCA1_MOUSE	Unique to V_7	5
COEA1_MOUSE	Unique to V_7	5
COPB_MOUSE	Unique to V_7	5
COTL1_MOUSE	Unique to V_7	5
CRK_MOUSE	Unique to V_7	5
CSN4_MOUSE	Unique to V_7	5
CSRP1_MOUSE	Unique to V_7	5
CSRP2_MOUSE	Unique to V_7	5
DCTN1_MOUSE	Unique to V_7	5
DDAH2_MOUSE	Unique to V_7	5
EMIL1_MOUSE	Unique to V_7	5
FBLN1_MOUSE	Unique to V_7	5
FBLN5_MOUSE	Unique to V_7	5
FUS_MOUSE	Unique to V_7	5
G3BP1_MOUSE	Unique to V_7	5
GANAB_MOUSE	Unique to V_7	5
GLU2B_MOUSE	Unique to V_7	5
HAP28_MOUSE	Unique to V_7	5
HDGF_MOUSE	Unique to V_7	5
IBP7_MOUSE	Unique to V_7	5
ILEUA_MOUSE	Unique to V_7	5
LSP1_MOUSE	Unique to V_7	5
LTBP4_MOUSE	Unique to V_7	5
MFAP5_MOUSE	Unique to V_7	5
MIME_MOUSE	Unique to V_7	5
MYH10_MOUSE	Unique to V_7	5
MYH14_MOUSE	Unique to V_7	5
OLA1_MOUSE	Unique to V_7	5
PGS1_MOUSE	Unique to V_7	5
PPT1_MOUSE	Unique to V_7	5
PRELP_MOUSE	Unique to V_7	5
PSB4_MOUSE	Unique to V_7	5
PSMD7_MOUSE	Unique to V_7	5
QCR9_MOUSE	Unique to V_7	5
RCN3_MOUSE	Unique to V_7	5
RET1_MOUSE	Unique to V_7	5
SEP11_MOUSE	Unique to V_7	5
SFPQ_MOUSE	Unique to V_7	5
SH3L1_MOUSE	Unique to V_7	5
SRSF1_MOUSE	Unique to V_7	5
SYNP2_MOUSE	Unique to V_7	5
TPP1_MOUSE	Unique to V_7	5
TXND5_MOUSE	Unique to V_7	5
TXNL1_MOUSE	Unique to V_7	5
UCHL3_MOUSE	Unique to V_7	5
VATG1_MOUSE	Unique to V_7	5
VIGLN_MOUSE	Unique to V_7	5
ZYX_MOUSE	Unique to V_7	5
NAMPT_MOUSE	Unique to V_7	5
STX3_MOUSE	Unique to V_3	-5
AMBP_MOUSE	Unique to V_3	-5
APOC1_MOUSE	Unique to V_3	-5
C4BPA_MOUSE	Unique to V_3	-5
CAH1_MOUSE	Unique to V_3	-5
CHIL3_MOUSE	Unique to V_3	-5
CO5_MOUSE	Unique to V_3	-5
EGFR_MOUSE	Unique to V_3	-5
FA10_MOUSE	Unique to V_3	-5
ITIH1_MOUSE	Unique to V_3	-5
ITIH3_MOUSE	Unique to V_3	-5
CLPP_MOUSE	Unique to V_3	-5
COX2_MOUSE	Unique to V_3	-5
GDIR2_MOUSE	Unique to V_3	-5
RS8_MOUSE	Unique to V_3	-5
APOH_MOUSE	Unique to V_3	-5
A1AG1_MOUSE [2]	Unique to V_3	-5
BLVRB_MOUSE	Unique to V_3	-5
THRB_MOUSE	Unique to V_3	-5
APOC3_MOUSE	Unique to V_3	-5
NGP_MOUSE	Unique to V_3	-5
HPT_MOUSE	Unique to V_3	-5
LYZ2_MOUSE	Unique to V_3	-5
POSTN_MOUSE	13.701	3.77621	2.91444e-09
TENA_MOUSE	4.48776	2.16599	0.000198271
LUM_MOUSE	4.00555	2.002	3.35011e-05
PDIA4_MOUSE	3.77339	1.91586	0.000240795
LPP_MOUSE	3.73399	1.90072	3.73652e-05
PALLD_MOUSE	3.27196	1.71015	2.58341e-05
FBLN2_MOUSE	3.24141	1.69662	1.25278e-05
MAP4_MOUSE	3.18383	1.67076	5.87663e-05
SC31A_MOUSE	3.14608	1.65356	0.00220952
LAMA4_MOUSE	2.808	1.48954	0.000525158
PUR9_MOUSE	2.72958	1.44868	0.00393164
SPR1A_MOUSE	2.34541	1.22984	0.00719948
EHD2_MOUSE	2.26214	1.17769	0.0365784
GBB1_MOUSE	2.24641	1.16762	0.0138185
CALU_MOUSE	2.24102	1.16415	0.0482287
DX39B_MOUSE [2]	2.24016	1.1636	0.0276469
SEPT7_MOUSE	2.19105	1.13162	0.0171059
LEG3_MOUSE	2.15739	1.10929	0.00968268
FLNB_MOUSE	2.12303	1.08613	0.0147384
NONO_MOUSE	2.08744	1.06174	0.00921065
PLSL_MOUSE	2.03922	1.02802	0.0182408
SERPH_MOUSE	1.99442	0.995967	2.51067e-05
S10AA_MOUSE	1.99328	0.995147	0.0334112
ARP3_MOUSE	1.96698	0.975982	0.00329372
MYH9_MOUSE	1.95424	0.966606	0.00145063
DYHC1_MOUSE	1.95382	0.966297	0.000102152
GYS1_MOUSE	1.9495	0.963107	0.0222268
DNPEP_MOUSE	1.93104	0.949379	0.00483553
NEDD4_MOUSE	1.8884	0.917165	0.000419619
CATD_MOUSE	1.88375	0.913608	0.00187656
RINI_MOUSE	1.8581	0.893826	0.000195574
ARP2_MOUSE	1.83465	0.875508	0.0113967
CNDP2_MOUSE	1.83459	0.875457	0.0114593
IMB1_MOUSE	1.8077	0.854151	0.0380536
PDLI1_MOUSE	1.80294	0.850349	7.60315e-06
DPYL3_MOUSE	1.80023	0.848179	0.000856344
ANXA1_MOUSE	1.78851	0.838758	0.0133913
KAP2_MOUSE	1.77773	0.830032	0.0185437
GRN_MOUSE	1.77632	0.828891	0.0023509
VP26A_MOUSE	1.77405	0.827051	0.0486405
MVP_MOUSE	1.72915	0.790065	0.0285093
CLIC1_MOUSE	1.70897	0.773124	0.0283153
TAGL_MOUSE	1.70459	0.769429	0.0127049
FINC_MOUSE	1.68596	0.753573	0.000731095
CPNS1_MOUSE	1.66698	0.737233	0.0089653
TADBP_MOUSE	1.66457	0.735146	0.0093212
PDIA1_MOUSE	1.6609	0.731967	0.00164067
PNPH_MOUSE	1.6352	0.709467	0.0267716
NEXN_MOUSE	1.63149	0.706188	0.00188532
FABP5_MOUSE	1.62404	0.699584	0.000715844
CLH1_MOUSE	1.623	0.698661	0.00240827
IF2A_MOUSE	1.60728	0.684617	0.0334917
PGBM_MOUSE	1.60678	0.684174	4.99542e-07
SYEP_MOUSE	1.59912	0.677277	0.00769625
EZRI_MOUSE	1.56631	0.647372	0.0377792
FSCN1_MOUSE	1.56027	0.641799	0.036156
PPIB_MOUSE	1.55812	0.639808	0.0204522
COFA1_MOUSE	1.53885	0.621857	0.0273632
DPYL2_MOUSE	1.5387	0.621716	0.000422817
EIF3B_MOUSE	1.52655	0.610279	0.00364587
LMNB1_MOUSE	1.52579	0.60956	0.00157374
ENPL_MOUSE	1.51414	0.598494	0.00411181
H2B1H_MOUSE [3]	1.4676	0.553457	0.00839841
DNM1L_MOUSE	1.4621	0.548042	0.00421927
FLNA_MOUSE	1.44861	0.534672	0.0139255
CATB_MOUSE	1.44262	0.528686	0.0193028
LEG1_MOUSE	1.44064	0.526713	0.0155609
EF1A1_MOUSE	1.43516	0.521209	0.00438403
HNRPM_MOUSE	1.4054	0.490976	0.011494
PLIN3_MOUSE	1.3999	0.485321	0.0421909
6PGL_MOUSE	1.39623	0.481534	0.0131889
EHD4_MOUSE	1.37958	0.464232	0.0119777
FKB1A_MOUSE	1.37824	0.462828	0.00597843
CALR_MOUSE	1.37646	0.460959	0.000489189
KCC2D_MOUSE	1.37259	0.4569	0.0033158
PPCE_MOUSE	1.36907	0.453197	0.0345658
KINH_MOUSE	1.35149	0.434546	0.00255841
STIP1_MOUSE	1.34567	0.42832	0.016568
ATOX1_MOUSE	1.34045	0.42272	0.0287174
SAP_MOUSE	1.33754	0.419582	0.0245085
ICAL_MOUSE	1.33343	0.415146	0.0485731
PSA_MOUSE	1.33297	0.414647	0.0433781
F10A1_MOUSE	1.30527	0.384353	0.0481105
PPIA_MOUSE	1.30431	0.383288	0.0050605
ROA1_MOUSE	1.30233	0.381099	0.0496224
PDIA6_MOUSE	1.29918	0.377602	0.0273837
RSSA_MOUSE	1.29852	0.376871	0.022087
MUTA_MOUSE	1.29732	0.375538	0.00479434
TPM4_MOUSE	1.2963	0.374395	0.0060733
EF1G_MOUSE	1.28864	0.365847	0.0440609
PSME1_MOUSE	1.28625	0.36317	0.0228337
EHD1_MOUSE	1.28308	0.359606	0.0480849
HS90A_MOUSE	1.27516	0.350677	0.0462613
TAGL2_MOUSE	1.27337	0.34865	0.0121185
CTNA1_MOUSE	1.26361	0.337554	0.0142459
ANXA2_MOUSE	1.25816	0.331321	0.0121037
EF1A2_MOUSE	1.25177	0.32397	0.003524
VINC_MOUSE	1.2379	0.30789	0.000147162
HXK1_MOUSE	1.23437	0.303771	0.0259372
TCPQ_MOUSE	1.23289	0.302049	0.0363659
PLEC_MOUSE	1.22774	0.296003	0.0450397
DESP_MOUSE	1.22313	0.290582	0.0155587
PFKAL_MOUSE	1.21639	0.282608	0.0484828
GDIB_MOUSE	1.21213	0.27755	0.0433566
LMNA_MOUSE	1.2052	0.269276	0.0127296
UBA1_MOUSE	1.19891	0.261722	0.00267837
TBB5_MOUSE [6]	1.19867	0.26143	0.00675302
PDIA3_MOUSE	1.192	0.253385	0.0393606
WDR1_MOUSE	1.19114	0.252341	0.0386902
PGAM1_MOUSE	1.17895	0.237504	0.00952829
2AAA_MOUSE [2]	1.14743	0.19841	0.0319809
SPTN1_MOUSE	1.13737	0.185701	0.0138099
ACTB_MOUSE [5]	1.13369	0.181021	0.00012681
DESM_MOUSE [3]	1.12853	0.174442	0.0365735
G3P_MOUSE	1.12702	0.172509	0.0275915
ACTN2_MOUSE [4]	1.11396	0.155695	0.00072208
ECHA_MOUSE	0.94615	-0.0798592	0.0230173
SCOT1_MOUSE	0.919738	-0.120705	0.0228299
TPM1_MOUSE [3]	0.913599	-0.130367	0.0422394
MDHM_MOUSE	0.910546	-0.135196	0.0157773
ACADV_MOUSE	0.903134	-0.146988	0.00853091
SDHA_MOUSE	0.901092	-0.150254	0.0340853
ACON_MOUSE	0.900623	-0.151005	0.0402486
NIPS2_MOUSE	0.900414	-0.151339	0.0300974
IDH3A_MOUSE	0.8989	-0.153768	0.0248996
ATPO_MOUSE	0.89608	-0.1583	0.0436238
ACADL_MOUSE	0.892402	-0.164234	0.0481821
ODO1_MOUSE	0.892395	-0.164245	0.00343117
NDUS1_MOUSE	0.889831	-0.168397	0.0150417
PURB_MOUSE	0.889004	-0.169738	5.66274e-07
PFD2_MOUSE	0.889004	-0.169738	5.66274e-07
HSPB1_MOUSE	0.88346	-0.178764	0.0254057
NDUS2_MOUSE	0.883163	-0.179249	0.0398922
ACADS_MOUSE	0.883162	-0.17925	0.0107525
ATPG_MOUSE	0.878346	-0.187138	0.0201016
QCR1_MOUSE	0.876906	-0.189505	0.00153337
ATPB_MOUSE	0.876288	-0.190523	0.00191289
NDUV2_MOUSE	0.868756	-0.202977	0.00997751
CASQ2_MOUSE	0.866299	-0.207062	0.0201834
IVD_MOUSE	0.863003	-0.212563	0.0041045
MTX2_MOUSE	0.857015	-0.222608	0.0300625
LPPRC_MOUSE	0.854513	-0.226826	0.0423714
SRCA_MOUSE	0.847892	-0.238048	0.00227835
ETFA_MOUSE	0.845592	-0.241966	0.00200001
QCR2_MOUSE	0.845399	-0.242296	0.00548022
TRFE_MOUSE	0.844426	-0.243958	0.0276003
ATPD_MOUSE	0.841935	-0.248219	0.0020935
EFTU_MOUSE	0.841254	-0.249387	0.00366908
PRDX3_MOUSE	0.839555	-0.252303	0.0379544
CH60_MOUSE	0.837416	-0.255984	0.000966307
FUMH_MOUSE	0.836531	-0.257508	0.0147697
ATP5H_MOUSE	0.834891	-0.260341	0.00403229
PHB_MOUSE	0.834624	-0.260802	0.011006
THIM_MOUSE	0.834483	-0.261045	0.000543774
MACD1_MOUSE	0.832526	-0.264433	0.0297272
ECI1_MOUSE	0.83235	-0.264738	0.0420029
DECR_MOUSE	0.827741	-0.272748	0.00996205
ACOT2_MOUSE [2]	0.823998	-0.279287	0.00166768
GSTK1_MOUSE	0.816959	-0.291665	0.00306805
CLYBL_MOUSE	0.813807	-0.297242	0.00869576
HEMO_MOUSE	0.812189	-0.300113	0.0435887
PPIF_MOUSE	0.812112	-0.30025	0.0394791
ACADM_MOUSE	0.812069	-0.300325	1.29915e-05
AATM_MOUSE	0.811126	-0.302001	0.00183464
ODO2_MOUSE	0.809973	-0.304055	0.0445882
CRYAB_MOUSE	0.808555	-0.306582	0.0339567
SUCB1_MOUSE	0.807686	-0.308133	0.00110489
DHRS4_MOUSE	0.801957	-0.318403	0.00992373
MIC19_MOUSE	0.800178	-0.321608	0.0328524
ACPM_MOUSE	0.798783	-0.324124	0.0222154
NDUV3_MOUSE	0.797371	-0.326677	0.00421813
VDAC1_MOUSE	0.796805	-0.327701	0.000668428
SODC_MOUSE	0.793884	-0.333	0.00295406
NDUA4_MOUSE	0.792338	-0.335811	0.0107775
NDUS6_MOUSE	0.792102	-0.336242	0.00339884
QCR7_MOUSE	0.79166	-0.337048	0.00626317
NDUAA_MOUSE	0.790646	-0.338896	0.00398134
FIS1_MOUSE	0.790529	-0.33911	0.00831439
ODPB_MOUSE	0.786086	-0.347241	0.000515884
DLDH_MOUSE	0.784979	-0.349274	0.0179873
MCCA_MOUSE	0.78478	-0.349641	0.00315847
DHB8_MOUSE	0.76604	-0.384509	0.00186169
ODPX_MOUSE	0.759823	-0.396264	0.008441
APOA4_MOUSE	0.759249	-0.397355	0.00772593
MIC60_MOUSE	0.75766	-0.400378	0.000454481
ECH1_MOUSE	0.750777	-0.413544	0.000785892
NDUA5_MOUSE	0.74894	-0.417078	0.00113337
NDUS3_MOUSE	0.746893	-0.421026	0.000798333
D39U1_MOUSE	0.745849	-0.423045	0.0224267
PRDX2_MOUSE	0.74378	-0.427053	0.00664452
TTHY_MOUSE	0.741911	-0.430683	0.00882152
CATA_MOUSE	0.739787	-0.434817	0.00870675
PCCA_MOUSE	0.73419	-0.445775	0.0336891
DNJA2_MOUSE	0.728675	-0.456653	0.0445758
KAD3_MOUSE	0.71901	-0.475917	0.0455708
APOA1_MOUSE	0.712946	-0.488135	0.000993856
LIPL_MOUSE	0.700338	-0.513876	0.0471299
CAH2_MOUSE	0.696829	-0.521124	0.00252763
NFU1_MOUSE	0.688999	-0.537427	0.00970211
NUCL_MOUSE	0.687691	-0.540168	0.0138262
FETUA_MOUSE	0.685269	-0.545258	0.00227277
ACD10_MOUSE	0.681359	-0.553514	0.000119273
H4_MOUSE	0.672934	-0.571464	0.00078706
COQ3_MOUSE	0.649525	-0.622543	0.00406206
PHB2_MOUSE	0.634783	-0.655666	0.000576765
MUG1_MOUSE	0.623143	-0.682366	0.0188398
DCMC_MOUSE	0.605101	-0.724752	0.00733685
SPA3K_MOUSE [3]	0.601984	-0.732202	0.000139293
H2AX_MOUSE [4]	0.596517	-0.745364	0.000538093
VTDB_MOUSE	0.595668	-0.74742	0.029617
HDHD2_MOUSE	0.588767	-0.76423	0.0220871
PZP_MOUSE	0.582844	-0.77882	0.00010197
FIBG_MOUSE	0.582035	-0.780821	0.000676505
QCR8_MOUSE	0.576447	-0.79474	0.00132952
FIBB_MOUSE	0.575085	-0.798154	0.000797257
HBB1_MOUSE	0.5459	-0.873292	3.42452e-06
A2AP_MOUSE	0.54564	-0.873979	0.0457319
HBA_MOUSE	0.541584	-0.884744	2.17646e-05
APOE_MOUSE	0.536153	-0.899283	0.0148291
CLUS_MOUSE	0.526949	-0.924264	0.00376854
FXR1_MOUSE	0.514767	-0.958009	0.0195706
NDUF3_MOUSE	0.50898	-0.97432	0.0233306
GELS_MOUSE	0.477062	-1.06775	0.000125631
ACOX1_MOUSE	0.459507	-1.12184	0.00618124
VTNC_MOUSE	0.442767	-1.17538	0.000177698
CO3_MOUSE	0.432801	-1.20823	0.000180244
CY1_MOUSE	0.429764	-1.21838	0.000579529
KV3A6_MOUSE [2]	0.400207	-1.32118	0.0318245
ARGI1_MOUSE	0.398088	-1.32884	0.0394774
HRG_MOUSE	0.380348	-1.39461	0.0369796
FIBA_MOUSE	0.378591	-1.40129	5.53514e-05
CERU_MOUSE	0.377106	-1.40696	9.22314e-05
CMC1_MOUSE	0.361997	-1.46595	0.000952201
PLMN_MOUSE	0.333673	-1.58349	9.14087e-05
CFAH_MOUSE	0.289312	-1.7893	0.00121518
H32_MOUSE [4]	0.274867	-1.86319	8.21675e-05
ITIH4_MOUSE	0.222962	-2.16513	2.53185e-08
CO4B_MOUSE	0.109317	-3.19341	0.0103958

## Sheet: D_1xN
Accession Number	D_1_vs_N	Log2FC	TTEST
TSP1_MOUSE	Unique to N
TALDO_MOUSE	Unique to N
PDC6I_MOUSE	Unique to N
UBP5_MOUSE	Unique to N
SPEG_MOUSE	Unique to N
IMB1_MOUSE	Unique to N
COFA1_MOUSE	Unique to N
KINH_MOUSE	Unique to N
RAN_MOUSE	Unique to N
DCTN2_MOUSE	Unique to N
KCC2D_MOUSE	Unique to N
SIR5_MOUSE	Unique to N
PSA7_MOUSE	Unique to N
STX3_MOUSE	Unique to N
CBR1_MOUSE	Unique to N
FAHD2_MOUSE	Unique to N
UBE2N_MOUSE	Unique to N
PUR6_MOUSE	Unique to N
CPNS1_MOUSE	Unique to N
SAM50_MOUSE	Unique to N
RMD1_MOUSE	Unique to N
NDUC2_MOUSE	Unique to N
SEPT2_MOUSE	Unique to N
OXND1_MOUSE	Unique to N
GLRX3_MOUSE	Unique to N
GLRX1_MOUSE	Unique to N
MARE2_MOUSE	Unique to N
EIF3B_MOUSE	Unique to N
NP1L4_MOUSE	Unique to N
DUS3_MOUSE	Unique to N
MGDP1_MOUSE	Unique to N
NUCG_MOUSE	Unique to N
HOT_MOUSE	Unique to N
NQO1_MOUSE	Unique to N
MIC26_MOUSE	Unique to N
FAHD1_MOUSE	Unique to N
PGS2_MOUSE	Unique to N
HNRPF_MOUSE	Unique to N
HDHD2_MOUSE	Unique to N
COX8B_MOUSE	Unique to N
LACE1_MOUSE	Unique to N
PSA3_MOUSE	Unique to N
FBLI1_MOUSE	Unique to N
UB2L3_MOUSE	Unique to N
RS5_MOUSE	Unique to N
PIMT_MOUSE	Unique to N
TAU_MOUSE	Unique to N
AN32A_MOUSE	Unique to N
VP26A_MOUSE	Unique to N
CTNB1_MOUSE	Unique to N
DHDH_MOUSE	Unique to N
F16P2_MOUSE	Unique to N
URP2_MOUSE	Unique to N
EZRI_MOUSE	Unique to N
PURB_MOUSE	Unique to N
FINC_MOUSE	Unique to D_1
XIRP1_MOUSE	Unique to D_1
VTNC_MOUSE	Unique to D_1
ITIH4_MOUSE	Unique to D_1
CFAH_MOUSE	Unique to D_1
HPT_MOUSE	Unique to D_1
CERU_MOUSE	Unique to D_1
PLSL_MOUSE	Unique to D_1
APOE_MOUSE	Unique to D_1
THRB_MOUSE	Unique to D_1
ANXA1_MOUSE	Unique to D_1
ANT3_MOUSE	Unique to D_1
APOH_MOUSE	Unique to D_1
H32_MOUSE [4]	Unique to D_1
PDK4_MOUSE	Unique to D_1
PRS7_MOUSE	Unique to D_1
RS12_MOUSE	Unique to D_1
COR1A_MOUSE	Unique to D_1
A1AG1_MOUSE [2]	Unique to D_1
AIMP1_MOUSE	Unique to D_1
XDH_MOUSE	Unique to D_1
NGP_MOUSE	Unique to D_1
ANX11_MOUSE	Unique to D_1
S10AB_MOUSE	Unique to D_1
MLRA_MOUSE	Unique to D_1
APOC3_MOUSE	Unique to D_1
MYL1_MOUSE	Unique to D_1
MPPB_MOUSE	Unique to D_1
SAA1_MOUSE	Unique to D_1
SAA2_MOUSE	Unique to D_1
LYZ2_MOUSE	Unique to D_1
PLMN_MOUSE	10.4915	3.39114	8.0486e-05
CLUS_MOUSE	6.08525	2.60532	5.67496e-05
CO3_MOUSE	4.6582	2.21977	0.00089706
GELS_MOUSE	4.20328	2.07152	7.68611e-05
CMC1_MOUSE	3.83471	1.93912	0.000111603
FIBA_MOUSE	3.30781	1.72588	0.000445991
FIBB_MOUSE	3.26589	1.70748	0.000921772
FIBG_MOUSE	3.24661	1.69894	8.33235e-05
TKT_MOUSE	3.12201	1.64247	0.000373673
CY1_MOUSE	2.92822	1.55002	0.000113863
MSRB2_MOUSE	2.44327	1.28881	0.0180994
ADIPO_MOUSE	2.29523	1.19864	0.0121619
ROA3_MOUSE	2.29219	1.19673	4.58494e-05
HEMO_MOUSE	2.19676	1.13538	0.00130712
ARP3_MOUSE	2.18343	1.1266	0.0258284
VTDB_MOUSE	2.17418	1.12047	0.000364471
OPA1_MOUSE	2.16943	1.11731	0.00198484
H4_MOUSE	2.01963	1.01409	2.09271e-05
SPA3K_MOUSE [3]	2.00801	1.00577	2.52545e-05
MOES_MOUSE	1.95034	0.963725	0.0153164
HMGB1_MOUSE [2]	1.76508	0.819736	0.00260885
PDIA6_MOUSE	1.73532	0.795201	5.36248e-05
H2AX_MOUSE [4]	1.66791	0.738045	0.00439345
ENPL_MOUSE	1.58383	0.663413	0.00327711
CATB_MOUSE	1.56884	0.649698	0.0164714
IF4A1_MOUSE [2]	1.54733	0.629778	0.0156037
KAD3_MOUSE	1.49094	0.576224	0.00149446
APOA4_MOUSE	1.48402	0.569512	0.0263729
COF1_MOUSE	1.46751	0.553369	0.00408648
PP1B_MOUSE [2]	1.46622	0.552106	0.0204731
GBLP_MOUSE	1.44755	0.533616	0.0170655
RSSA_MOUSE	1.43631	0.522372	0.00657753
DNJA3_MOUSE	1.4241	0.510051	0.0271301
AMPL_MOUSE	1.42114	0.507045	0.0277641
PDIA1_MOUSE	1.36708	0.451102	0.000625506
MIC19_MOUSE	1.34424	0.426794	0.0463734
FLNC_MOUSE	1.33296	0.414628	0.0455759
CLH1_MOUSE	1.32446	0.405408	0.0254366
SERPH_MOUSE	1.31195	0.391712	0.0432729
TCTP_MOUSE	1.2999	0.378397	0.0380582
MIC60_MOUSE	1.26759	0.342094	0.00418367
PDIA3_MOUSE	1.23005	0.29872	0.00676121
HS90A_MOUSE	1.19957	0.262522	0.0199187
PP2AA_MOUSE [2]	1.19608	0.25832	0.0192614
VDAC1_MOUSE	1.18945	0.250293	0.00125915
APOA1_MOUSE	1.16245	0.217168	0.0213879
COX5A_MOUSE	1.14208	0.191669	0.011818
ATPG_MOUSE	1.14153	0.19097	0.0186148
GRP78_MOUSE	1.1303	0.176701	0.00825216
DESM_MOUSE [3]	1.0989	0.136065	0.0010371
ACTB_MOUSE [5]	1.07437	0.103496	0.0264981
ETFB_MOUSE	0.92114	-0.118507	0.0495239
PYGM_MOUSE [2]	0.913045	-0.131243	0.00872392
AATC_MOUSE	0.911028	-0.134432	0.0288314
IDHP_MOUSE	0.901902	-0.148958	0.0204372
LDB3_MOUSE	0.894773	-0.160406	0.0256724
SPTN1_MOUSE	0.886271	-0.174181	0.00810758
MYPC3_MOUSE	0.885494	-0.175446	0.00163966
MYH6_MOUSE [7]	0.88504	-0.176185	0.000205655
SPRE_MOUSE	0.878803	-0.186388	0.0479478
LDHA_MOUSE	0.876023	-0.19096	0.00729371
NDRG2_MOUSE	0.868148	-0.203987	0.0170998
GSTM1_MOUSE [3]	0.866037	-0.2075	0.0278912
LAMA2_MOUSE	0.858994	-0.21928	0.030129
TITIN_MOUSE	0.856404	-0.223637	0.00345065
ODP2_MOUSE	0.853842	-0.227959	0.019625
PGM1_MOUSE	0.84235	-0.247509	0.0074846
FKB1A_MOUSE	0.839713	-0.252032	0.0403977
LAMB1_MOUSE	0.839559	-0.252297	0.0429514
AL4A1_MOUSE	0.833414	-0.262895	0.034458
PGK1_MOUSE	0.826439	-0.275019	0.00566023
UBA1_MOUSE	0.821626	-0.283446	0.00356741
NID1_MOUSE	0.817924	-0.289961	0.00282388
HYES_MOUSE	0.815262	-0.294664	0.0176066
GSTO1_MOUSE	0.812782	-0.29906	0.0128682
BAG3_MOUSE	0.807489	-0.308486	0.0112242
G6PI_MOUSE	0.806197	-0.310796	0.0167394
MYG_MOUSE	0.805763	-0.311573	0.0332473
SRBS1_MOUSE	0.803591	-0.315466	0.0365934
PGAM2_MOUSE	0.800935	-0.320242	0.0322166
NEBL_MOUSE	0.799185	-0.323399	0.0309549
DESP_MOUSE	0.795659	-0.329778	0.0144407
PGAM1_MOUSE	0.794909	-0.331139	0.0152977
HXK2_MOUSE	0.792334	-0.335819	0.0144427
RLA2_MOUSE	0.773086	-0.371299	0.0202857
NDUA9_MOUSE	0.772594	-0.372218	0.00376952
ISC2A_MOUSE	0.762348	-0.391478	0.00763631
S10A1_MOUSE	0.757097	-0.401451	0.0431914
NSF1C_MOUSE	0.754331	-0.406731	0.0333413
HXK1_MOUSE	0.670583	-0.576513	0.0342571
DMD_MOUSE	0.658849	-0.601981	0.0227518
PERM1_MOUSE	0.576986	-0.793392	0.0141311
TXLNB_MOUSE	0.567136	-0.818234	0.0289432
PURA1_MOUSE	0.548982	-0.865169	0.0010433

## Sheet: D_3xD_1
Accession Number	D_3_vs_D_1	LOG2FC	TTEST
COFA1_MOUSE	Unique to D_3	5
COX8B_MOUSE	Unique to D_3	5
CPNS1_MOUSE	Unique to D_3	5
CTNB1_MOUSE	Unique to D_3	5
DCTN2_MOUSE	Unique to D_3	5
DUS3_MOUSE	Unique to D_3	5
EIF3B_MOUSE	Unique to D_3	5
EZRI_MOUSE	Unique to D_3	5
FAHD2_MOUSE	Unique to D_3	5
HNRPF_MOUSE	Unique to D_3	5
IMB1_MOUSE	Unique to D_3	5
KCC2D_MOUSE	Unique to D_3	5
KINH_MOUSE	Unique to D_3	5
LACE1_MOUSE	Unique to D_3	5
MARE2_MOUSE	Unique to D_3	5
MGDP1_MOUSE	Unique to D_3	5
MIC26_MOUSE	Unique to D_3	5
NDUC2_MOUSE	Unique to D_3	5
NP1L4_MOUSE	Unique to D_3	5
NQO1_MOUSE	Unique to D_3	5
PDC6I_MOUSE	Unique to D_3	5
PSA7_MOUSE	Unique to D_3	5
RAN_MOUSE	Unique to D_3	5
RMD1_MOUSE	Unique to D_3	5
RS5_MOUSE	Unique to D_3	5
SAM50_MOUSE	Unique to D_3	5
SEPT2_MOUSE	Unique to D_3	5
STX3_MOUSE	Unique to D_3	5
TALDO_MOUSE	Unique to D_3	5
UB2L3_MOUSE	Unique to D_3	5
UBE2N_MOUSE	Unique to D_3	5
UBP5_MOUSE	Unique to D_3	5
6PGD_MOUSE	Unique to D_3	5
AMBP_MOUSE	Unique to D_3	5
APOC1_MOUSE	Unique to D_3	5
ARF4_MOUSE [3]	Unique to D_3	5
ARGI1_MOUSE	Unique to D_3	5
ARP2_MOUSE	Unique to D_3	5
AT1A1_MOUSE	Unique to D_3	5
C4BPA_MOUSE	Unique to D_3	5
CAH1_MOUSE	Unique to D_3	5
CALU_MOUSE	Unique to D_3	5
CAP2_MOUSE	Unique to D_3	5
CAPG_MOUSE	Unique to D_3	5
CAPR1_MOUSE	Unique to D_3	5
CFAB_MOUSE	Unique to D_3	5
CFAI_MOUSE	Unique to D_3	5
CHIL3_MOUSE	Unique to D_3	5
CMC2_MOUSE	Unique to D_3	5
CNDP2_MOUSE	Unique to D_3	5
CO4B_MOUSE	Unique to D_3	5
CO5_MOUSE	Unique to D_3	5
CPT1B_MOUSE	Unique to D_3	5
CRIP1_MOUSE	Unique to D_3	5
DDX1_MOUSE	Unique to D_3	5
DX39B_MOUSE [2]	Unique to D_3	5
EGFR_MOUSE	Unique to D_3	5
EIF3I_MOUSE	Unique to D_3	5
F10A1_MOUSE	Unique to D_3	5
F13A_MOUSE	Unique to D_3	5
FA10_MOUSE	Unique to D_3	5
FBLN2_MOUSE	Unique to D_3	5
FERM2_MOUSE	Unique to D_3	5
FETUB_MOUSE	Unique to D_3	5
FLNB_MOUSE	Unique to D_3	5
FSCN1_MOUSE	Unique to D_3	5
GPX41_MOUSE	Unique to D_3	5
HNRPC_MOUSE	Unique to D_3	5
HNRPL_MOUSE	Unique to D_3	5
HNRPM_MOUSE	Unique to D_3	5
HRG_MOUSE	Unique to D_3	5
IC1_MOUSE	Unique to D_3	5
ICAL_MOUSE	Unique to D_3	5
IF2A_MOUSE	Unique to D_3	5
IF4B_MOUSE	Unique to D_3	5
IPYR_MOUSE	Unique to D_3	5
ITIH1_MOUSE	Unique to D_3	5
ITIH2_MOUSE	Unique to D_3	5
ITIH3_MOUSE	Unique to D_3	5
KLH41_MOUSE	Unique to D_3	5
LAMA4_MOUSE	Unique to D_3	5
LEG3_MOUSE	Unique to D_3	5
LGMN_MOUSE	Unique to D_3	5
LMOD2_MOUSE	Unique to D_3	5
LPP_MOUSE	Unique to D_3	5
LUM_MOUSE	Unique to D_3	5
MTPN_MOUSE	Unique to D_3	5
MVP_MOUSE	Unique to D_3	5
MYH11_MOUSE	Unique to D_3	5
NDUB7_MOUSE	Unique to D_3	5
NEDD4_MOUSE	Unique to D_3	5
NID2_MOUSE	Unique to D_3	5
NNRD_MOUSE	Unique to D_3	5
NONO_MOUSE	Unique to D_3	5
NPM_MOUSE	Unique to D_3	5
NRAP_MOUSE	Unique to D_3	5
PABP1_MOUSE	Unique to D_3	5
PACN3_MOUSE	Unique to D_3	5
PCBP2_MOUSE	Unique to D_3	5
PDIA4_MOUSE	Unique to D_3	5
PFKAP_MOUSE	Unique to D_3	5
PLST_MOUSE	Unique to D_3	5
PMGE_MOUSE	Unique to D_3	5
PNPH_MOUSE	Unique to D_3	5
POSTN_MOUSE	Unique to D_3	5
PPCE_MOUSE	Unique to D_3	5
PPGB_MOUSE	Unique to D_3	5
PRS10_MOUSE	Unique to D_3	5
PRS6A_MOUSE	Unique to D_3	5
PRS6B_MOUSE	Unique to D_3	5
PSA2_MOUSE	Unique to D_3	5
PSD13_MOUSE	Unique to D_3	5
PSDE_MOUSE	Unique to D_3	5
PSMD1_MOUSE	Unique to D_3	5
PSME2_MOUSE	Unique to D_3	5
PTBP1_MOUSE	Unique to D_3	5
PUR9_MOUSE	Unique to D_3	5
RADI_MOUSE	Unique to D_3	5
RBM3_MOUSE	Unique to D_3	5
RD23B_MOUSE	Unique to D_3	5
RRBP1_MOUSE	Unique to D_3	5
RS20_MOUSE	Unique to D_3	5
RS3_MOUSE	Unique to D_3	5
S10A6_MOUSE	Unique to D_3	5
S10AA_MOUSE	Unique to D_3	5
SEPT7_MOUSE	Unique to D_3	5
SND1_MOUSE	Unique to D_3	5
SPR1A_MOUSE	Unique to D_3	5
SYDC_MOUSE	Unique to D_3	5
SYSC_MOUSE	Unique to D_3	5
TADBP_MOUSE	Unique to D_3	5
TCPE_MOUSE	Unique to D_3	5
TCPH_MOUSE	Unique to D_3	5
TENA_MOUSE	Unique to D_3	5
THTR_MOUSE	Unique to D_3	5
TOM1_MOUSE	Unique to D_3	5
TRXR1_MOUSE	Unique to D_3	5
UN45B_MOUSE	Unique to D_3	5
VATA_MOUSE	Unique to D_3	5
XIRP2_MOUSE	Unique to D_3	5
YBOX3_MOUSE	Unique to D_3	5
MLRA_MOUSE	Unique to D_1	-5
MPPB_MOUSE	Unique to D_1	-5
SAA1_MOUSE	Unique to D_1	-5
SAA2_MOUSE	Unique to D_1	-5
XDH_MOUSE	Unique to D_1	-5
MSRB2_MOUSE	Unique to D_1	-5
CX7A2_MOUSE	Unique to D_1	-5
PGFS_MOUSE	Unique to D_1	-5
PLSL_MOUSE	3.43569	1.7806	0.000923127
APOE_MOUSE	2.74923	1.45903	1.80914e-06
MYH9_MOUSE	2.68404	1.42441	7.50176e-05
FINC_MOUSE	2.60527	1.38143	0.000155792
TLN1_MOUSE	2.05474	1.03895	0.000136618
FLNA_MOUSE	1.95816	0.969495	0.00406478
EF1G_MOUSE	1.93386	0.951483	0.00185106
MOES_MOUSE	1.88363	0.913513	0.000661209
EF1A1_MOUSE	1.79675	0.845392	0.00243077
GBB2_MOUSE	1.79438	0.843485	0.0243313
CERU_MOUSE	1.77334	0.826469	0.0187264
PPIB_MOUSE	1.76442	0.819195	0.0221486
AT2A2_MOUSE	1.76395	0.818811	0.00428104
RINI_MOUSE	1.76359	0.818514	0.00027022
RL12_MOUSE	1.75215	0.809125	0.0476254
KNG1_MOUSE	1.7344	0.794433	0.0114348
LEG1_MOUSE	1.73207	0.792497	0.00872846
ANXA1_MOUSE	1.73106	0.791652	0.0413294
DPYL3_MOUSE	1.72734	0.788552	9.50538e-05
CFAH_MOUSE	1.72006	0.782456	0.0154915
ANT3_MOUSE	1.70128	0.766622	0.00192062
EF1D_MOUSE	1.68903	0.756194	0.000610702
SERPH_MOUSE	1.68505	0.752789	0.000335067
GRN_MOUSE	1.68031	0.748728	0.00364869
ANXA7_MOUSE	1.62841	0.703464	0.0434659
PGBM_MOUSE	1.61763	0.693878	3.94208e-05
ROA1_MOUSE	1.61401	0.69065	0.00666698
DYHC1_MOUSE	1.60632	0.683759	0.0212022
CLIC4_MOUSE [2]	1.60194	0.679817	0.0188224
PZP_MOUSE	1.58514	0.664612	0.00235054
NUCL_MOUSE	1.57533	0.655655	0.00521841
HNRH1_MOUSE [2]	1.57323	0.653727	0.0110056
RS7_MOUSE	1.56973	0.650513	0.0093422
ENPL_MOUSE	1.56346	0.644742	0.00175253
YBOX1_MOUSE	1.55758	0.639309	0.0173296
TLN2_MOUSE	1.55026	0.632507	0.016954
MUG1_MOUSE	1.54293	0.625675	0.0359252
TCPQ_MOUSE	1.54044	0.623346	0.0060458
HMGB1_MOUSE [2]	1.53895	0.621947	0.000653588
DMD_MOUSE	1.53384	0.617151	0.00603114
S10AB_MOUSE	1.53202	0.615435	0.00138417
CLIC1_MOUSE	1.52532	0.609108	0.0132001
APOA4_MOUSE	1.52323	0.607131	0.00525459
STIP1_MOUSE	1.52078	0.604813	0.02529
PDIA6_MOUSE	1.50719	0.591863	0.000224583
CLH1_MOUSE	1.49301	0.578221	0.00015845
FIBB_MOUSE	1.47315	0.558902	0.00648452
ESTD_MOUSE	1.4721	0.557872	0.026665
TCPZ_MOUSE	1.46809	0.553945	0.021199
PDIA1_MOUSE	1.45317	0.539206	0.000847342
CATD_MOUSE	1.44051	0.526584	0.000371263
ANXA2_MOUSE	1.43125	0.517276	0.00429137
VTNC_MOUSE	1.43115	0.517173	0.0343237
EHD1_MOUSE	1.43072	0.516746	0.0306742
CTNA1_MOUSE	1.4278	0.513796	0.0221792
IF4A1_MOUSE [2]	1.42539	0.511353	0.00965069
PROF1_MOUSE	1.42019	0.506079	0.00216947
CAP1_MOUSE	1.41901	0.504886	0.0395062
PURA1_MOUSE	1.41061	0.496317	0.00911308
PCBP1_MOUSE	1.40976	0.495452	0.0262421
CATB_MOUSE	1.40848	0.494138	0.0193543
ROA3_MOUSE	1.4084	0.494054	0.029975
PDIA3_MOUSE	1.40683	0.492448	0.000233862
SAP_MOUSE	1.40512	0.490696	0.00277499
THIO_MOUSE	1.39855	0.483931	0.0110539
TCPA_MOUSE	1.3955	0.480782	0.000517616
COF1_MOUSE	1.3783	0.462887	0.00123852
HNRPD_MOUSE	1.37184	0.456109	0.0177619
FIBG_MOUSE	1.3587	0.442225	0.0031801
LMNA_MOUSE	1.35433	0.437577	8.10925e-05
TPM4_MOUSE	1.35134	0.434393	0.0069902
PLMN_MOUSE	1.31881	0.399236	0.0454082
PLEC_MOUSE	1.31851	0.398912	0.0016399
HBA_MOUSE	1.31352	0.393434	0.00577637
FHL1_MOUSE	1.31316	0.393044	0.00162604
HS90A_MOUSE	1.30518	0.384243	0.0046367
DYL2_MOUSE [2]	1.30188	0.380594	0.0347723
HSPB1_MOUSE	1.29984	0.378334	0.00147032
COR1A_MOUSE	1.28985	0.367198	0.0356073
HSPB7_MOUSE	1.2883	0.365472	0.0473253
CALR_MOUSE	1.28619	0.363104	0.00209086
TCPD_MOUSE	1.27901	0.355025	0.0327184
FLNC_MOUSE	1.27794	0.353823	0.00346745
LAMB1_MOUSE	1.27462	0.350068	0.0426071
CRYAB_MOUSE	1.2681	0.342664	0.00467115
RLA0_MOUSE	1.25287	0.325233	0.0335303
TRAP1_MOUSE	1.23626	0.305988	0.00925588
TAGL2_MOUSE	1.23187	0.300855	0.00961707
1433Z_MOUSE	1.21284	0.278395	0.0379658
DESM_MOUSE [3]	1.18844	0.249065	5.55765e-07
TBB5_MOUSE [6]	1.18207	0.241315	0.000186963
GRP78_MOUSE	1.16486	0.220153	0.000521151
FETUA_MOUSE	1.15586	0.208971	0.0362253
SPTN1_MOUSE	1.11422	0.15604	0.0403372
ALBU_MOUSE	1.08508	0.1178	0.00512724
MYPC3_MOUSE	0.934794	-0.0972797	0.0105188
MYH6_MOUSE [7]	0.927491	-0.108595	9.2654e-06
PFD2_MOUSE	0.915486	-0.12739	0.0038248
ENOB_MOUSE [3]	0.910416	-0.135402	0.0124544
IDH3A_MOUSE	0.90613	-0.14221	0.00535096
MDHM_MOUSE	0.90431	-0.145111	0.00565299
ATPA_MOUSE	0.899437	-0.152905	0.00393776
AATC_MOUSE	0.899203	-0.153282	0.0373947
ACON_MOUSE	0.898339	-0.154668	0.00758083
ODO2_MOUSE	0.895399	-0.159398	0.0188491
GRP75_MOUSE	0.892479	-0.164109	0.0417633
ETFA_MOUSE	0.88868	-0.170264	0.0250501
FUMH_MOUSE	0.885597	-0.175277	0.0188731
ATP5H_MOUSE	0.885536	-0.175378	0.0288482
NDUAB_MOUSE	0.885359	-0.175665	0.0204524
ETFB_MOUSE	0.885018	-0.176222	0.0149897
QCR1_MOUSE	0.88457	-0.176951	0.00400554
ACADV_MOUSE	0.884043	-0.177812	0.0373717
ATPD_MOUSE	0.88356	-0.1786	0.00954046
SDHA_MOUSE	0.8817	-0.18164	0.0102975
PFKAM_MOUSE	0.88121	-0.182442	0.0415398
PHB_MOUSE	0.880841	-0.183046	0.0257891
THIM_MOUSE	0.880499	-0.183607	0.00684458
COX5B_MOUSE	0.879192	-0.185749	0.000880835
1433G_MOUSE	0.877655	-0.188274	0.0364548
ODPA_MOUSE	0.877069	-0.189237	0.0382653
MIC60_MOUSE	0.875585	-0.19168	0.0294061
NDUS1_MOUSE	0.870768	-0.199639	0.014085
ODO1_MOUSE	0.870676	-0.199792	0.000486996
EFTU_MOUSE	0.868311	-0.203715	0.0314307
ATPB_MOUSE	0.857628	-0.221576	0.00623484
PTRF_MOUSE	0.85685	-0.222885	0.00532154
SRCA_MOUSE	0.851594	-0.231762	0.0174128
SCOT1_MOUSE	0.850228	-0.234078	0.0143632
AT5F1_MOUSE	0.849484	-0.235342	0.025773
THIL_MOUSE	0.849028	-0.236116	0.00635739
PRDX5_MOUSE	0.847384	-0.238913	0.0137427
UCRI_MOUSE	0.847201	-0.239224	0.000784278
VWA8_MOUSE	0.846504	-0.24041	0.0289053
TPM1_MOUSE [3]	0.846254	-0.240838	0.000778203
MYOM1_MOUSE	0.844224	-0.244301	0.00294157
LDHB_MOUSE	0.840343	-0.25095	0.00458379
ACADS_MOUSE	0.837837	-0.255258	0.0215031
MYOZ2_MOUSE	0.836752	-0.257128	0.00773101
ECH1_MOUSE	0.835489	-0.259307	0.00522727
NDUV2_MOUSE	0.834896	-0.260331	0.014929
ACADM_MOUSE	0.833738	-0.262334	0.00105778
SDHB_MOUSE	0.833612	-0.262551	0.0341062
SUCA_MOUSE	0.832438	-0.264586	0.0434934
NDUS6_MOUSE	0.83198	-0.265379	0.00528162
LONM_MOUSE	0.830381	-0.268154	0.029127
KCRM_MOUSE	0.827124	-0.273824	0.00981501
IVD_MOUSE	0.825577	-0.276526	0.0158599
ETFD_MOUSE	0.824572	-0.278282	0.000633044
MLRV_MOUSE	0.82353	-0.280107	0.0022191
NDUBA_MOUSE	0.822306	-0.282253	0.00295007
PGAM2_MOUSE	0.8222	-0.282438	0.00874805
MDHC_MOUSE	0.818956	-0.288143	0.00152052
IDHC_MOUSE	0.818621	-0.288732	0.0274196
NDUS3_MOUSE	0.817217	-0.291209	0.0269664
PRDX3_MOUSE	0.816515	-0.292449	0.0229695
KAD1_MOUSE	0.811081	-0.302083	0.0050554
ACADL_MOUSE	0.810365	-0.303357	0.00312534
CX6B1_MOUSE	0.809231	-0.305376	0.0300251
COX5A_MOUSE	0.808219	-0.307183	0.000844141
KCRS_MOUSE	0.799863	-0.322176	0.000595181
VDAC1_MOUSE	0.79226	-0.335954	0.000546558
VDAC3_MOUSE	0.786923	-0.345706	0.0114678
DHPR_MOUSE	0.785529	-0.348263	0.0144381
CH60_MOUSE	0.78438	-0.350375	0.000171597
MYL3_MOUSE	0.782548	-0.353749	0.00111484
SODM_MOUSE	0.781782	-0.355161	0.00944688
MIC19_MOUSE	0.778943	-0.360409	0.0431943
DHRS4_MOUSE	0.776915	-0.364171	0.0129138
ACD10_MOUSE	0.76699	-0.38272	0.00284527
HCD2_MOUSE	0.76232	-0.391532	0.0168147
CLYBL_MOUSE	0.751967	-0.411259	0.00157665
AATM_MOUSE	0.740308	-0.433802	0.0334626
NDUBB_MOUSE	0.738709	-0.436922	0.00935437
NGP_MOUSE	0.737835	-0.438629	0.0192489
PLIN3_MOUSE	0.737017	-0.44023	0.0191406
TNNT2_MOUSE	0.735413	-0.443373	0.000609233
CYC_MOUSE	0.73509	-0.444008	0.00506364
TACO1_MOUSE	0.733463	-0.447204	0.0103709
TNNC1_MOUSE	0.73244	-0.449217	0.00699611
APOA2_MOUSE	0.731587	-0.450899	0.0276674
NDUA5_MOUSE	0.731276	-0.451512	0.0250887
ODPX_MOUSE	0.727754	-0.458476	0.0108451
KAT3_MOUSE	0.724692	-0.464561	0.0208673
PDK2_MOUSE	0.720793	-0.472343	0.0334248
DCMC_MOUSE	0.71435	-0.485296	0.0328007
MCEE_MOUSE	0.703893	-0.506571	0.00210645
THIOM_MOUSE	0.703588	-0.507198	0.00914285
TIM44_MOUSE	0.700405	-0.513739	0.0216223
CY1_MOUSE	0.699713	-0.515164	0.0143261
ACDSB_MOUSE	0.698281	-0.51812	0.0302062
DLDH_MOUSE	0.694688	-0.525563	0.000456416
ADCK3_MOUSE	0.689536	-0.536303	0.00205009
MIC13_MOUSE	0.678903	-0.558722	0.0144751
PHB2_MOUSE	0.676157	-0.564569	0.000984026
SPA3K_MOUSE [3]	0.673514	-0.570219	0.000932957
GRPE1_MOUSE	0.668346	-0.581333	0.0339198
TNNI3_MOUSE	0.661154	-0.596942	0.00146175
MYL4_MOUSE	0.653559	-0.61361	0.00105178
PGM5_MOUSE	0.64413	-0.634576	0.0330801
ETHE1_MOUSE	0.638125	-0.64809	0.00308557
AMPL_MOUSE	0.632618	-0.660593	0.0468924
KAD3_MOUSE	0.628866	-0.669175	0.01193
TIM13_MOUSE	0.585275	-0.772812	0.0273267
COX41_MOUSE	0.568174	-0.815596	0.00165742
CX6A1_MOUSE	0.535722	-0.900444	0.00945115
ACSF2_MOUSE	0.524238	-0.931705	0.0212855
OPA1_MOUSE	0.517005	-0.95175	0.000322311
SUOX_MOUSE	0.494036	-1.01731	0.0425381
GSTA4_MOUSE	0.490676	-1.02716	3.19488e-05
DNJA3_MOUSE	0.479081	-1.06166	0.000363177
L2HDH_MOUSE	0.469076	-1.09211	0.016713
ADK_MOUSE	0.448012	-1.15839	0.00841346
ISCA2_MOUSE	0.429797	-1.21827	0.0313976
PDK4_MOUSE	0.276347	-1.85545	0.0123292

## Sheet: D_7xD_3
Accession Number	D_7_vs_D_3	LOD2FC	TTEST
CX7A2_MOUSE	Unique to D_7	5
CBR1_MOUSE	Unique to D_7	5
FBLI1_MOUSE	Unique to D_7	5
TAU_MOUSE	Unique to D_7	5
TSP1_MOUSE	Unique to D_7	5
ACOC_MOUSE	Unique to D_7	5
AK1A1_MOUSE	Unique to D_7	5
AMPB_MOUSE	Unique to D_7	5
ANF_MOUSE	Unique to D_7	5
ANXA3_MOUSE	Unique to D_7	5
AP2A2_MOUSE	Unique to D_7	5
AP2B1_MOUSE	Unique to D_7	5
ARC1B_MOUSE	Unique to D_7	5
ARPC4_MOUSE	Unique to D_7	5
ASPN_MOUSE	Unique to D_7	5
CAN2_MOUSE	Unique to D_7	5
CLPP_MOUSE	Unique to D_7	5
CN166_MOUSE	Unique to D_7	5
CNN3_MOUSE	Unique to D_7	5
CO1A2_MOUSE	Unique to D_7	5
COCA1_MOUSE	Unique to D_7	5
COEA1_MOUSE	Unique to D_7	5
COR1C_MOUSE	Unique to D_7	5
CSRP1_MOUSE	Unique to D_7	5
CSRP2_MOUSE	Unique to D_7	5
DCTN1_MOUSE	Unique to D_7	5
EIF3A_MOUSE	Unique to D_7	5
EMIL1_MOUSE	Unique to D_7	5
FBLN1_MOUSE	Unique to D_7	5
FBLN5_MOUSE	Unique to D_7	5
FBN1_MOUSE	Unique to D_7	5
FXR1_MOUSE	Unique to D_7	5
DANAB_MOUSE	Unique to D_7	5
DBB1_MOUSE	Unique to D_7	5
DSTM5_MOUSE	Unique to D_7	5
HNRPU_MOUSE	Unique to D_7	5
IBP7_MOUSE	Unique to D_7	5
IF4D1_MOUSE	Unique to D_7	5
IF4H_MOUSE	Unique to D_7	5
ILEUA_MOUSE	Unique to D_7	5
LTBP2_MOUSE	Unique to D_7	5
LTBP4_MOUSE	Unique to D_7	5
MFAP5_MOUSE	Unique to D_7	5
MIME_MOUSE	Unique to D_7	5
MYH10_MOUSE	Unique to D_7	5
MYH14_MOUSE	Unique to D_7	5
NDUB1_MOUSE	Unique to D_7	5
P4HA1_MOUSE	Unique to D_7	5
PRS8_MOUSE	Unique to D_7	5
PSB4_MOUSE	Unique to D_7	5
PSD12_MOUSE	Unique to D_7	5
PSMD7_MOUSE	Unique to D_7	5
PUR2_MOUSE	Unique to D_7	5
RCN3_MOUSE	Unique to D_7	5
RET1_MOUSE	Unique to D_7	5
RS10_MOUSE	Unique to D_7	5
SC23A_MOUSE	Unique to D_7	5
SEP11_MOUSE	Unique to D_7	5
SH3L1_MOUSE	Unique to D_7	5
SRSF1_MOUSE	Unique to D_7	5
SYFB_MOUSE	Unique to D_7	5
SYNP2_MOUSE	Unique to D_7	5
TPP1_MOUSE	Unique to D_7	5
TXND5_MOUSE	Unique to D_7	5
UCHL3_MOUSE	Unique to D_7	5
ZYX_MOUSE	Unique to D_7	5
COX8B_MOUSE	Unique to D_3	-5
STX3_MOUSE	Unique to D_3	-5
AMBP_MOUSE	Unique to D_3	-5
APOC1_MOUSE	Unique to D_3	-5
C4BPA_MOUSE	Unique to D_3	-5
CAH1_MOUSE	Unique to D_3	-5
CHIL3_MOUSE	Unique to D_3	-5
CMC2_MOUSE	Unique to D_3	-5
CO5_MOUSE	Unique to D_3	-5
CPT1B_MOUSE	Unique to D_3	-5
EDFR_MOUSE	Unique to D_3	-5
FA10_MOUSE	Unique to D_3	-5
FETUB_MOUSE	Unique to D_3	-5
IC1_MOUSE	Unique to D_3	-5
ITIH1_MOUSE	Unique to D_3	-5
ITIH2_MOUSE	Unique to D_3	-5
PMDE_MOUSE	Unique to D_3	-5
RD23B_MOUSE	Unique to D_3	-5
THTR_MOUSE	Unique to D_3	-5
APOH_MOUSE	Unique to D_3	-5
THRB_MOUSE	Unique to D_3	-5
APOC3_MOUSE	Unique to D_3	-5
TIM8A_MOUSE	Unique to D_3	-5
NDP_MOUSE	Unique to D_3	-5
HPT_MOUSE	Unique to D_3	-5
MYL4_MOUSE	Unique to D_3	-5
POSTN_MOUSE	14.2113	3.82896	5.878e-11
SC31A_MOUSE	4.48971	2.16662	0.000153296
VIDLN_MOUSE	3.5441	1.82542	0.000181033
LUM_MOUSE	2.98625	1.57833	0.000234121
TENA_MOUSE	2.96034	1.56576	0.00242098
MAP4_MOUSE	2.77289	1.47139	0.00446497
PALLD_MOUSE	2.74801	1.45839	0.00512605
TADL_MOUSE	2.63961	1.40032	2.13634e-05
FBLN2_MOUSE	2.58511	1.37023	1.22937e-06
PDS1_MOUSE	2.43817	1.2858	0.00352208
LPP_MOUSE	2.39825	1.26198	0.00320996
CALU_MOUSE	2.37904	1.25038	3.17096e-05
PLST_MOUSE	2.32361	1.21637	0.000177429
CO1A1_MOUSE	2.1847	1.12744	0.00664902
DDX3Y_MOUSE [2]	2.11215	1.07871	0.0191075
BDH_MOUSE	1.98215	0.987067	0.0232688
TXNL1_MOUSE	1.98196	0.98693	0.0282899
FLNB_MOUSE	1.88384	0.913679	0.000200884
PSMD6_MOUSE	1.8568	0.892822	0.0277013
COPB_MOUSE	1.84407	0.88289	0.0108361
DCTN2_MOUSE	1.84162	0.880974	0.00379581
PDM5_MOUSE	1.81201	0.857591	0.00195087
FERM2_MOUSE	1.80589	0.85271	0.0132626
CTNB1_MOUSE	1.78748	0.837929	0.0482546
NEXN_MOUSE	1.76501	0.819677	0.0101639
SND1_MOUSE	1.72712	0.788368	0.00180495
PDLI1_MOUSE	1.71882	0.781414	3.51329e-05
NSF1C_MOUSE	1.69498	0.761265	0.00814362
MYH9_MOUSE	1.67616	0.745159	0.00596939
PFKAP_MOUSE	1.67216	0.741713	0.0186084
ANXA1_MOUSE	1.6667	0.736995	0.000475433
MTPN_MOUSE	1.64428	0.717456	0.0453549
SPR1A_MOUSE	1.64233	0.71574	0.00267377
PSME1_MOUSE	1.63842	0.712306	0.000893195
FLNA_MOUSE	1.63434	0.708706	0.00124645
NONO_MOUSE	1.62768	0.702818	0.0316514
COFA1_MOUSE	1.6149	0.691448	0.00210403
NP1L4_MOUSE	1.59312	0.671858	0.00731443
SAHH_MOUSE	1.59115	0.670069	0.000365801
FABP5_MOUSE	1.58785	0.667072	0.0267982
FINC_MOUSE	1.58732	0.666591	4.23942e-05
SYVC_MOUSE	1.57476	0.655131	0.0241387
CO6A1_MOUSE	1.57401	0.654446	0.000712104
DPYL3_MOUSE	1.55542	0.637302	2.03546e-05
1433T_MOUSE	1.54367	0.626368	0.00232735
PTBP1_MOUSE	1.54216	0.624953	0.00355952
TPM4_MOUSE	1.54161	0.624437	5.91837e-05
MYL9_MOUSE [2]	1.52405	0.607914	0.0113999
SYP2L_MOUSE	1.52021	0.604274	0.00315247
PPIB_MOUSE	1.51531	0.599609	0.0154117
CLH1_MOUSE	1.51069	0.595207	7.77006e-07
ARP3_MOUSE	1.48786	0.573235	0.00177761
PSDE_MOUSE	1.48253	0.568063	0.0473591
PSME2_MOUSE	1.48244	0.567969	0.00656709
SERPH_MOUSE	1.47931	0.564922	0.000153042
STIP1_MOUSE	1.4302	0.516222	0.00133897
DYHC1_MOUSE	1.4094	0.49508	0.00828114
FHL1_MOUSE	1.40635	0.491956	0.000839327
CATD_MOUSE	1.40263	0.48813	0.000107168
PDBM_MOUSE	1.40254	0.488038	0.00274402
PDIA1_MOUSE	1.40112	0.486584	3.70039e-05
DLOD4_MOUSE	1.38672	0.471673	0.0332982
TLN1_MOUSE	1.38575	0.470671	0.0491616
LED1_MOUSE	1.37945	0.464097	0.0229913
TDM2_MOUSE	1.36621	0.450179	0.000998578
NACAM_MOUSE	1.36101	0.444676	0.00342024
DDIA_MOUSE	1.36058	0.444225	0.0326372
SRBS2_MOUSE	1.33748	0.419516	0.00725702
FKB1A_MOUSE	1.32736	0.408558	0.0111654
1433F_MOUSE	1.32492	0.405904	0.00191897
MYD_MOUSE	1.26488	0.338995	0.00159005
DRN_MOUSE	1.2605	0.333995	0.0260125
SAP_MOUSE	1.26048	0.333975	0.00582998
EHD4_MOUSE	1.25867	0.331906	0.0440839
ENPL_MOUSE	1.25567	0.328461	0.0231856
TADL2_MOUSE	1.25494	0.327622	0.000530281
VINC_MOUSE	1.25488	0.327546	0.00123082
LAMB2_MOUSE	1.25228	0.324562	0.0262086
FABPH_MOUSE	1.23767	0.307629	0.00765325
TCPB_MOUSE	1.2363	0.306028	0.0127646
MPI_MOUSE	1.23573	0.305366	0.0493712
DDIB_MOUSE	1.23146	0.300375	0.0277683
WDR1_MOUSE	1.2169	0.283216	1.24137e-06
CATB_MOUSE	1.21642	0.282641	0.0259165
CAPZB_MOUSE	1.21273	0.278253	0.00998181
PDAM1_MOUSE	1.20805	0.272676	0.0412989
EF1D_MOUSE	1.20798	0.272592	0.00794511
COF1_MOUSE	1.20469	0.268658	0.00139348
DESM_MOUSE [3]	1.19927	0.262161	0.000617908
D3P_MOUSE	1.19361	0.255329	0.00259406
PDLI5_MOUSE	1.18924	0.250045	0.0141833
SPTN1_MOUSE	1.18557	0.245579	0.00831556
TBA4A_MOUSE [4]	1.17774	0.236023	0.00303014
TBB5_MOUSE [6]	1.17738	0.235577	9.93793e-05
PDIA3_MOUSE	1.1721	0.229101	0.0107929
DNM1L_MOUSE	1.16146	0.21594	0.0481997
ROA2_MOUSE	1.16141	0.215871	0.00621606
NID1_MOUSE	1.15047	0.202221	0.0206292
ACTN2_MOUSE [4]	1.13088	0.177452	0.000525567
PDAM2_MOUSE	1.12802	0.173792	0.0322608
TNNC1_MOUSE	1.122	0.16607	0.0153758
SPTB2_MOUSE	1.12127	0.165129	0.04926
TNNT2_MOUSE	1.10878	0.148968	0.0297167
FABP4_MOUSE	1.10314	0.141609	0.00378803
MDHC_MOUSE	1.09115	0.12585	0.0403609
1433D_MOUSE	1.0829	0.114899	0.0199545
LMNA_MOUSE	1.07162	0.0997906	0.0366213
MYH6_MOUSE [7]	1.06821	0.0951975	0.00200578
MYPC3_MOUSE	0.951089	-0.0723485	0.00888079
IDH3A_MOUSE	0.935959	-0.0954826	0.0397519
ACON_MOUSE	0.932864	-0.100262	0.0045233
ODO1_MOUSE	0.932643	-0.100603	0.00523194
MDHM_MOUSE	0.93057	-0.103814	0.0178339
QCR1_MOUSE	0.910778	-0.134829	0.00678714
COX5B_MOUSE	0.906509	-0.141607	0.0378017
HCDH_MOUSE	0.903463	-0.146463	0.0401453
AATC_MOUSE	0.902217	-0.148454	0.0295103
SDHA_MOUSE	0.897293	-0.156349	0.0119784
ALBU_MOUSE	0.894798	-0.160366	0.00269719
NDUS1_MOUSE	0.894368	-0.161059	0.0104873
FUMH_MOUSE	0.885885	-0.174808	0.0439793
NDUV2_MOUSE	0.883847	-0.178131	0.0485539
COX5A_MOUSE	0.879262	-0.185634	0.0159663
ODPB_MOUSE	0.878825	-0.186353	0.00808101
ACSL1_MOUSE	0.872949	-0.196031	0.0193332
ACADV_MOUSE	0.872721	-0.196407	0.0350476
C1QBP_MOUSE	0.864497	-0.210067	0.00306689
THIL_MOUSE	0.863862	-0.211127	0.000635377
MIC60_MOUSE	0.863782	-0.21126	0.0241293
SUCB1_MOUSE	0.861911	-0.214389	0.00276548
DECR_MOUSE	0.859621	-0.218227	0.00328789
ECI1_MOUSE	0.859267	-0.218822	0.013935
VDAC3_MOUSE	0.858698	-0.219778	0.0432107
CASQ2_MOUSE	0.856491	-0.223489	0.00906624
IDHP_MOUSE	0.855733	-0.224768	0.00721908
ECHA_MOUSE	0.853973	-0.227738	0.0011439
ACOT2_MOUSE [2]	0.850678	-0.233315	0.00655818
PHB_MOUSE	0.846512	-0.240398	0.00814457
SODM_MOUSE	0.843825	-0.244985	0.02212
MCCB_MOUSE	0.84215	-0.247851	0.00250103
ATPD_MOUSE	0.839874	-0.251755	0.0064867
EFTU_MOUSE	0.834974	-0.260196	0.00910921
ES1_MOUSE	0.834113	-0.261685	0.0325058
PHB2_MOUSE	0.830509	-0.267933	0.0409356
FETUA_MOUSE	0.8287	-0.271078	0.00733595
PRDX3_MOUSE	0.8285	-0.271427	0.0070157
ETFA_MOUSE	0.827178	-0.27373	0.000427433
ACS2L_MOUSE	0.826155	-0.275515	0.00354924
ACADM_MOUSE	0.823708	-0.279796	0.000491826
VDAC1_MOUSE	0.823628	-0.279935	0.00306562
SRBS1_MOUSE	0.822307	-0.282252	0.0155302
SUCA_MOUSE	0.821091	-0.284386	0.00148666
HINT2_MOUSE	0.811837	-0.300738	0.00449639
ECH1_MOUSE	0.810469	-0.303171	0.00676416
ODPA_MOUSE	0.809999	-0.304008	0.00294415
ODO2_MOUSE	0.807963	-0.30764	0.0039401
NDUAA_MOUSE	0.806539	-0.310183	0.0102438
A1AT5_MOUSE [4]	0.806059	-0.311042	0.00378966
ECHB_MOUSE	0.805985	-0.311175	8.21644e-06
NIPS2_MOUSE	0.804104	-0.314547	0.0033087
VWA8_MOUSE	0.801085	-0.319973	0.00582435
ETFB_MOUSE	0.799971	-0.32198	0.00042218
ADT1_MOUSE [2]	0.79565	-0.329794	0.0209816
SDPR_MOUSE	0.794154	-0.332509	0.0117362
NDUV3_MOUSE	0.79244	-0.335626	0.0213198
DLDH_MOUSE	0.791497	-0.337345	0.00408908
QCR6_MOUSE	0.790234	-0.339648	0.0429855
MTX2_MOUSE	0.789573	-0.340855	0.0282582
SBP1_MOUSE	0.78927	-0.34141	0.0121566
THIM_MOUSE	0.787635	-0.344402	0.000161032
NDUS3_MOUSE	0.785515	-0.34829	0.00202015
ECHM_MOUSE	0.785286	-0.34871	0.00203318
NDUAC_MOUSE	0.785003	-0.349229	0.000922674
ACPM_MOUSE	0.779549	-0.359289	0.0332731
NIT2_MOUSE	0.778274	-0.36165	0.0263384
MMSA_MOUSE	0.777564	-0.362966	0.000582993
HIBCH_MOUSE	0.776533	-0.364882	0.00258701
DHB8_MOUSE	0.776472	-0.364994	0.00330009
FIS1_MOUSE	0.77232	-0.37273	0.00955031
HMDCL_MOUSE	0.770227	-0.376644	0.0108974
NDUS4_MOUSE	0.768897	-0.379137	0.0113605
H4_MOUSE	0.767299	-0.38214	0.0157197
HMDB1_MOUSE [2]	0.761049	-0.393939	0.00760682
KND1_MOUSE	0.760364	-0.395237	0.00968295
EST1C_MOUSE [2]	0.758187	-0.399375	0.0323312
PCCB_MOUSE	0.754933	-0.405579	0.000111883
ISC2A_MOUSE	0.728025	-0.45794	0.00445931
PCCA_MOUSE	0.707162	-0.499888	0.00605835
APOA1_MOUSE	0.695606	-0.523657	0.000269208
HEMO_MOUSE	0.694279	-0.526413	0.000342162
COQ9_MOUSE	0.685979	-0.543763	0.0019494
MUD1_MOUSE	0.681909	-0.552349	0.0101576
SPA3K_MOUSE [3]	0.677227	-0.562288	4.36723e-05
COQ7_MOUSE	0.646872	-0.628447	0.0107032
VTDB_MOUSE	0.638693	-0.646805	0.000139354
AT2A2_MOUSE	0.637577	-0.649328	0.009377
ACYP2_MOUSE	0.632492	-0.660881	0.00525839
CX6A2_MOUSE	0.631922	-0.662182	0.0125105
COQ5_MOUSE	0.616452	-0.697939	0.0433556
IDHM_MOUSE	0.609667	-0.713908	0.038814
CLUS_MOUSE	0.609342	-0.714675	9.25698e-06
KAD4_MOUSE	0.607236	-0.719671	0.0304236
APOA4_MOUSE	0.604051	-0.727257	0.000368202
FIBD_MOUSE	0.593116	-0.753613	9.11437e-07
HBA_MOUSE	0.589572	-0.76226	1.34214e-06
ANT3_MOUSE	0.559694	-0.83729	7.54389e-06
PZP_MOUSE	0.547755	-0.868396	2.55134e-06
A2AP_MOUSE	0.54385	-0.87872	0.0092416
HBB1_MOUSE	0.541784	-0.884211	7.91238e-07
ODB2_MOUSE	0.531335	-0.912308	0.0179427
FIBB_MOUSE	0.525091	-0.92936	3.41894e-08
CFAB_MOUSE	0.524961	-0.929718	0.0101421
CY1_MOUSE	0.515405	-0.956221	0.000514968
CAH2_MOUSE	0.492886	-1.02067	9.8336e-05
CFAI_MOUSE	0.484944	-1.04411	0.00304817
H32_MOUSE [4]	0.460508	-1.1187	0.00207692
VTNC_MOUSE	0.45473	-1.13692	4.23842e-07
CERU_MOUSE	0.445874	-1.16529	0.000120176
HRD_MOUSE	0.428998	-1.22096	0.000360408
DELS_MOUSE	0.414587	-1.27025	3.75671e-06
FIBA_MOUSE	0.407219	-1.29612	3.46305e-07
BLVRB_MOUSE	0.396213	-1.33565	0.00209107
CMC1_MOUSE	0.387694	-1.36701	0.000317032
APOE_MOUSE	0.386393	-1.37186	0.000201153
CO3_MOUSE	0.377359	-1.40599	1.13037e-08
CFAH_MOUSE	0.318583	-1.65026	2.30559e-06
A1AD1_MOUSE [2]	0.298931	-1.74212	0.00149906
PLMN_MOUSE	0.254697	-1.97314	4.75198e-09
ITIH4_MOUSE	0.204387	-2.29062	1.13946e-07
ITIH3_MOUSE	0.196399	-2.34814	0.000816101
CO4B_MOUSE	0.132979	-2.91073	7.07185e-08
