# Supplementary material for: Proteomics of Mouse Heart Ventricles Reveals Mitochondria and Metabolism as Major Targets of a Post-Infarction Short-Acting GLP1Ra-Therapy
Source: Int J Mol Sci. 2021 Aug 13;22(16):8711. doi: 10.3390/ijms22168711 (PMC8395861; doi:10.3390/ijms22168711)
Supplement: Supplementary file 1 [file ijms-22-08711-s001.zip › Supplementary Spreadsheet_S3.xlsx]

## Sheet: D1xV1
Accession Number	UniprotKG	G_1 vs D_1	Log2FC	TTEST
LYZ2_MOUSE	P08905	Unique to D_1	5
MLRA_MOUSE	Q9QVP4	Unique to D_1	5
MSRB2_MOUSE	Q78J03	Unique to D_1	5
NQO2_MOUSE	Q9JI75	Unique to D_1	5
PGFS_MOUSE	Q9DB60	Unique to D_1	5
PSA6_MOUSE	Q9QUM9	Unique to D_1	5
6PGD_MOUSE	Q9DCD0	Unique to V_1	-5
AN32A_MOUSE	O35381	Unique to V_1	-5
APOC1_MOUSE	P34928	Unique to V_1	-5
ARF4_MOUSE [3]	P61750	Unique to V_1	-5
C4BPA_MOUSE	P08607	Unique to V_1	-5
CBR1_MOUSE	P48758	Unique to V_1	-5
CBR4_MOUSE	Q91VT4	Unique to V_1	-5
CFAB_MOUSE	P04186	Unique to V_1	-5
CHIL3_MOUSE	O35744	Unique to V_1	-5
CLPP_MOUSE	O88696	Unique to V_1	-5
CMC2_MOUSE	Q9QXX4	Unique to V_1	-5
CO4B_MOUSE	P01029	Unique to V_1	-5
COFA1_MOUSE	O35206	Unique to V_1	-5
COX8B_MOUSE	P48772	Unique to V_1	-5
CRIP1_MOUSE	P63254	Unique to V_1	-5
CTNB1_MOUSE	Q02248	Unique to V_1	-5
DCTN2_MOUSE	Q99KJ8	Unique to V_1	-5
DDX5_MOUSE [2]	Ddx5	Unique to V_1	-5
DHDH_MOUSE	Q9DBB8	Unique to V_1	-5
DUS3_MOUSE	Q9D7X3	Unique to V_1	-5
EGFR_MOUSE	Q01279	Unique to V_1	-5
EIF3B_MOUSE	Q8JZQ9	Unique to V_1	-5
EZRI_MOUSE	P26040	Unique to V_1	-5
FAHD1_MOUSE	Q8R0F8	Unique to V_1	-5
FAHD2_MOUSE	Fahd2a	Unique to V_1	-5
FETUB_MOUSE	Q9QXC1	Unique to V_1	-5
GLRX1_MOUSE	Q9QUH0	Unique to V_1	-5
GPD1L_MOUSE	Q3ULJ0	Unique to V_1	-5
GPX41_MOUSE	O70325	Unique to V_1	-5
HDHD2_MOUSE	Q3UGR5	Unique to V_1	-5
HNRPF_MOUSE	Q9Z2X1	Unique to V_1	-5
HOT_MOUSE	Q8R0N6	Unique to V_1	-5
HRG_MOUSE	Hrg	Unique to V_1	-5
ICAL_MOUSE	P51125	Unique to V_1	-5
IMB1_MOUSE	P70168	Unique to V_1	-5
ITIH3_MOUSE	Q61704	Unique to V_1	-5
KCC2D_MOUSE	Q6PHZ2	Unique to V_1	-5
KINH_MOUSE	Q61768	Unique to V_1	-5
KLH41_MOUSE	A2AUC9	Unique to V_1	-5
KV5AA_MOUSE	P01643	Unique to V_1	-5
LACE1_MOUSE	Q3V384	Unique to V_1	-5
LGUL_MOUSE	Q9CPU0	Unique to V_1	-5
LMOD2_MOUSE	Q3UHZ5	Unique to V_1	-5
LUM_MOUSE	P51885	Unique to V_1	-5
MAOX_MOUSE	P06801	Unique to V_1	-5
MARE2_MOUSE	Q8R001	Unique to V_1	-5
MGDP1_MOUSE	Q9D967	Unique to V_1	-5
MIC26_MOUSE	Q9DCZ4	Unique to V_1	-5
MIME_MOUSE	Q62000	Unique to V_1	-5
MYH11_MOUSE	MYH11	Unique to V_1	-5
NDUC2_MOUSE	Q9CQ54	Unique to V_1	-5
NEDD4_MOUSE	P46935	Unique to V_1	-5
NUCG_MOUSE	O08600	Unique to V_1	-5
OXND1_MOUSE	Q8VE38	Unique to V_1	-5
PDC6I_MOUSE	Q9WU78	Unique to V_1	-5
PGS2_MOUSE	P28654	Unique to V_1	-5
PIMT_MOUSE	Pcmt1	Unique to V_1	-5
PRS10_MOUSE	P62334	Unique to V_1	-5
PRS6A_MOUSE	O88685	Unique to V_1	-5
PSA3_MOUSE	O70435	Unique to V_1	-5
PSA7_MOUSE	Q9Z2U0	Unique to V_1	-5
PYC_MOUSE	Pcx	Unique to V_1	-5
RAN_MOUSE	P62827	Unique to V_1	-5
RD23B_MOUSE	P54728	Unique to V_1	-5
RMD1_MOUSE	Q9DCV4	Unique to V_1	-5
RS20_MOUSE	P60867	Unique to V_1	-5
RS3_MOUSE	P62908	Unique to V_1	-5
RS5_MOUSE	Rps5	Unique to V_1	-5
SAM50_MOUSE	Q8BGH2	Unique to V_1	-5
SEPT2_MOUSE	P42208	Unique to V_1	-5
SIR5_MOUSE	Q8K2C6	Unique to V_1	-5
SPEG_MOUSE	Q62407	Unique to V_1	-5
STX3_MOUSE	Q64704	Unique to V_1	-5
SYDC_MOUSE	Q922B2	Unique to V_1	-5
TALDO_MOUSE	Q93092	Unique to V_1	-5
TCPH_MOUSE	P80313	Unique to V_1	-5
THTR_MOUSE	P52196	Unique to V_1	-5
TOM1_MOUSE	O88746	Unique to V_1	-5
UBE2N_MOUSE	P61089	Unique to V_1	-5
UBP5_MOUSE	P56399	Unique to V_1	-5
UN45B_MOUSE	Q8CGY6	Unique to V_1	-5
VP26A_MOUSE	P40336	Unique to V_1	-5
VPS29_MOUSE	Q9QZ88	Unique to V_1	-5
COX41_MOUSE	P19783	1.79932	0.847448	0.00180252
NGP_MOUSE	O08692	1.54229	0.625072	0.0027729
DNJA3_MOUSE	Q99M87	1.49515	0.580294	0.0108161
AMPL_MOUSE	Q9CPY7	1.48604	0.571473	0.0171659
AT2A2_MOUSE	O55143	1.48328	0.568788	0.0178259
XIRP1_MOUSE	XIRP1	1.47919	0.564805	0.000445472
GSTA4_MOUSE	P24472	1.44303	0.529104	0.00914172
OPA1_MOUSE	P58281	1.42049	0.506391	0.00494398
SSDH_MOUSE	Q8BWF0	1.41523	0.501033	0.0433552
KAD3_MOUSE	Q9WTP7	1.38294	0.467741	0.0107896
RSU1_MOUSE	Rsu1	1.36416	0.448011	0.0341552
ETHE1_MOUSE	Q9DCM0	1.33187	0.413455	0.0172504
CY1_MOUSE	Q9D0M3	1.29804	0.37634	0.0385672
COR1A_MOUSE	O89053	1.27437	0.349786	0.043124
RSSA_MOUSE	P14206	1.24842	0.320109	0.0104673
ADCK3_MOUSE	Q60936	1.22634	0.294358	0.0212516
NDUA6_MOUSE	Q9CQZ5	1.22438	0.292055	0.0405972
H4_MOUSE	P62806	1.22369	0.291237	0.00482353
PDIA1_MOUSE	P09103	1.20435	0.268253	0.0250694
AT5F1_MOUSE	Q9CQQ7	1.16922	0.225551	0.0163704
PHB_MOUSE	P67778	1.16901	0.225292	0.0413737
ACS2L_MOUSE	Q99NB1	1.15135	0.203324	0.0404988
VDAC1_MOUSE	Q60932	1.14047	0.189627	0.0065398
ECH1_MOUSE	O35459	1.13737	0.185707	0.0184247
COX5A_MOUSE	P12787	1.13393	0.181336	0.0263251
CH60_MOUSE	P63038	1.10052	0.138181	0.0102664
ALDOA_MOUSE	P05064	1.09676	0.133252	0.00958062
ATP5H_MOUSE	Q9DCX2	1.08637	0.119518	0.0285483
THIM_MOUSE	Q8BWT1	1.07641	0.106227	0.0422559
UBA1_MOUSE	Q02053	0.912126	-0.132695	0.0402123
TITIN_MOUSE	A2ASS6	0.8835	-0.178698	0.0120647
ANXA5_MOUSE	P48036	0.877394	-0.188703	0.0419745
CATA_MOUSE	P24270	0.861212	-0.215559	0.0314606
PGAM1_MOUSE	Q9DBJ1	0.858567	-0.219997	0.0392212
ACO13_MOUSE	Q9CQR4	0.856759	-0.223039	0.0179184
HXK2_MOUSE	O08528	0.848986	-0.236188	0.0389411
TRAP1_MOUSE	Q9CQN1	0.837464	-0.2559	0.0460129
TRFE_MOUSE	Q921I1	0.830062	-0.268709	0.0108451
SYIM_MOUSE	Q8BIJ6	0.814129	-0.296671	0.0157216
PDIA6_MOUSE	Pdia6	0.796842	-0.327634	0.0374871
DYL2_MOUSE [2]	Q9D0M5	0.75163	-0.411905	0.0214847
ANX11_MOUSE	P97384	0.707891	-0.498401	0.0178898
DMD_MOUSE	P11531	0.674068	-0.569035	0.0285885
ANT3_MOUSE	P32261	0.608385	-0.716944	0.00880157
APOE_MOUSE	P08226	0.521464	-0.939362	0.00213174

## Sheet: D3xV3
Accession Number	UniprotKG	G_3 vs D_3	Log2FC	TTEST
PUR6_MOUSE	Q9DCL9	0.421358	-1.24688	0.0159526
LYZ2_MOUSE	P08905	0.537305	-0.896188	0.0354313
HDHD2_MOUSE	Q3UGR5	0.620352	-0.688842	0.0361405
CTNB1_MOUSE	Q02248	0.622945	-0.682824	0.0456932
GSTA4_MOUSE	P24472	0.647481	-0.627089	0.00969713
ACOX1_MOUSE	Q9R0H0	0.701389	-0.511714	0.0273309
GDIA_MOUSE	P50396	0.706257	-0.501735	0.0137488
PHB2_MOUSE	O35129	0.741862	-0.430777	0.00124265
MYL4_MOUSE	MYL4	0.770321	-0.376469	0.00935466
NDUA4_MOUSE	Q62425	0.774875	-0.367964	0.00355174
TACO1_MOUSE	Q8K0Z7	0.790452	-0.339251	0.0405092
MPI_MOUSE	Q924M7	0.792137	-0.336178	0.0111533
QCR8_MOUSE	Q9CQ69	0.794265	-0.332308	0.0373838
CX7A1_MOUSE	P56392	0.800946	-0.320222	0.00767957
NFU1_MOUSE	Q9QZ23	0.805445	-0.312143	0.0219648
CLYBL_MOUSE	Q8R4N0	0.806924	-0.309496	4.75035e-05
SMPX_MOUSE	Q9DC77	0.811582	-0.30119	0.0182395
IVD_MOUSE	Q9JHI5	0.829078	-0.27042	0.00340875
TMOD1_MOUSE	P49813	0.830932	-0.267197	0.0279728
AATM_MOUSE	P05202	0.835557	-0.25919	0.00789589
DHRS4_MOUSE	Q99LB2	0.840352	-0.250934	0.0425256
SODC_MOUSE	P08228	0.842839	-0.246671	0.00671146
ATPB_MOUSE	P56480	0.852444	-0.230322	0.000135053
SCOT1_MOUSE	Q9D0K2	0.856441	-0.223574	0.00453626
NDUS6_MOUSE	P52503	0.865378	-0.208598	0.0198036
MYG_MOUSE	P04247	0.8683	-0.203734	0.00188734
ACD10_MOUSE	Q8K370	0.874118	-0.194099	0.0357739
FABPH_MOUSE	P11404	0.880386	-0.183792	0.0426193
QCR2_MOUSE	Q9DB77	0.88044	-0.183704	0.0077795
FABP4_MOUSE	P04117	0.881564	-0.181862	0.0128314
MIC60_MOUSE	Q8CAQ8	0.882276	-0.180698	0.0491506
SRCA_MOUSE	Q7TQ48	0.892132	-0.16467	0.00185771
ATPD_MOUSE	Q9D3D9	0.903028	-0.147157	0.0204202
CYC_MOUSE	P62897	0.903199	-0.146884	0.0396549
CH60_MOUSE	P63038	0.908993	-0.137659	0.0428651
IDH3A_MOUSE	Q9D6R2	0.917105	-0.124841	0.0399552
MDHM_MOUSE	P08249	0.918088	-0.123296	0.0114684
ATPA_MOUSE	Q03265	0.918556	-0.12256	0.00787884
TPM1_MOUSE [3]	P58771	0.928402	-0.107178	0.0250489
ETFA_MOUSE	Q99LC5	0.930687	-0.103633	0.0472917
PURB_MOUSE	O35295	0.932782	-0.100389	7.74595e-05
PFD2_MOUSE	O70591	0.932782	-0.100389	7.74595e-05
NEXN_MOUSE	Q7TPW1	0.932782	-0.100389	7.74595e-05
FIS1_MOUSE	Q9CQ92	0.932782	-0.100389	7.74595e-05
KPYM_MOUSE	P52480	0.944699	-0.082074	0.035063
TITIN_MOUSE	A2ASS6	1.07494	0.104255	0.000682553
THIL_MOUSE	Q8QZT1	1.09924	0.136501	0.0139555
PGBM_MOUSE	HSPG2	1.12487	0.169752	0.0171091
OBSCN_MOUSE	OBSCN	1.12734	0.172924	0.0313315
MMSA_MOUSE	Q9EQ20	1.14512	0.195499	0.0186532
FLNC_MOUSE	Q8VHX6	1.1633	0.218226	0.00839264
MOES_MOUSE	P26041	1.21185	0.277208	0.0293866
HXK2_MOUSE	O08528	1.21264	0.278153	0.00432525
PRDX1_MOUSE	P35700	1.22357	0.291091	0.0296197
PCCB_MOUSE	Q99MN9	1.23952	0.309787	0.00358992
HMGB1_MOUSE [2]	P63158	1.2684	0.343008	0.0344036
MUTA_MOUSE	P16332	1.28094	0.357208	0.0431458
PLIN3_MOUSE	Q9DBG5	1.28294	0.359449	0.0416925
KINH_MOUSE	Q61768	1.28371	0.360322	0.0213484
HS90A_MOUSE	P07901	1.28786	0.364974	0.00792141
PPCE_MOUSE	Q9QUR6	1.29397	0.371805	0.0471926
SERPH_MOUSE	P19324	1.30391	0.382844	0.0367806
DPYL2_MOUSE	O08553	1.33165	0.413213	0.0296421
APOE_MOUSE	P08226	1.36437	0.448236	0.0410333
RT36_MOUSE	Q9CQX8	1.38141	0.466146	0.0168243
APOH_MOUSE	Q01339	1.39651	0.481827	0.00140791
PROF1_MOUSE	P62962	1.40796	0.493607	0.0315522
VPS35_MOUSE	Q9EQH3	1.4211	0.507011	0.0448533
RINI_MOUSE	Q91VI7	1.48572	0.571165	0.00228279
DYHC1_MOUSE	Q9JHU4	1.4911	0.576376	0.026013
EIF3B_MOUSE	Q8JZQ9	1.52951	0.613073	0.0047622
AT2A2_MOUSE	O55143	1.53072	0.614215	0.0198606
CPNS1_MOUSE	CAPNS1	1.53181	0.615235	0.00259528
CO6A2_MOUSE	Q02788	1.61038	0.687403	0.0201254
IF2A_MOUSE	Q6ZWX6	1.68343	0.751401	0.0196134
LAMA4_MOUSE	P97927	1.77259	0.82586	0.0367509
SYDC_MOUSE	Q922B2	1.80757	0.854048	0.0257496
XIRP2_MOUSE	Q4U4S6	1.86631	0.900188	0.0469899
HNRPL_MOUSE	Q8R081	1.91647	0.938454	0.0185462
PUR9_MOUSE	Q9CWJ9	1.94761	0.961707	0.0332648
CMC2_MOUSE	Q9QXX4	2.09871	1.0695	0.0198384
BLVRB_MOUSE	Q923D2	2.16918	1.11715	0.03133
NRAP_MOUSE	Q80XB4	2.47885	1.30967	0.0261503
PDIA4_MOUSE	PDIA4	2.58594	1.37069	0.0345499
DX39B_MOUSE [2]	Q9Z1N5	2.59825	1.37754	0.0134305
EHD2_MOUSE	Q8BH64	2.62369	1.3916	0.00678786
CLPP_MOUSE	O88696	Unique to V_3
COX2_MOUSE	P00405	Unique to V_3
NP1L1_MOUSE	P28656	Unique to V_3
TSP1_MOUSE	THBS1	Unique to V_3
CX7A2_MOUSE	P48771	Unique to V_3
XDH_MOUSE	Q00519	Unique to V_3
FXR1_MOUSE	Q61584	Unique to V_3
FBLI1_MOUSE	Q71FD7	Unique to V_3
PDK4_MOUSE	O70571	Unique to D_3
LGMN_MOUSE	O89017	Unique to D_3
PMGE_MOUSE	P15327	Unique to D_3
RADI_MOUSE	P26043	Unique to D_3
CX6A1_MOUSE	COX6A1	Unique to D_3
COX8B_MOUSE	P48772	Unique to D_3
VATA_MOUSE	P50516	Unique to D_3
MTPN_MOUSE	P62774	Unique to D_3
RS3_MOUSE	P62908	Unique to D_3
TCPE_MOUSE	P80316	Unique to D_3
IC1_MOUSE	P97290	Unique to D_3
PSME2_MOUSE	P97372	Unique to D_3
PSMD1_MOUSE	Q3TXS7	Unique to D_3
PCBP2_MOUSE	Q61990	Unique to D_3
SAM50_MOUSE	Q8BGH2	Unique to D_3
UN45B_MOUSE	Q8CGY6	Unique to D_3
DDX1_MOUSE	Q91VR5	Unique to D_3
CPT1B_MOUSE	Q924X2	Unique to D_3
PLST_MOUSE	Q99K51	Unique to D_3
NAMPT_MOUSE	Q99KQ4	Unique to D_3
CAP2_MOUSE	Q9CYT6	Unique to D_3
IPYR_MOUSE	Q9D819	Unique to D_3
MECR_MOUSE	Q9DCS3	Unique to D_3
PFKAP_MOUSE	Q9WUA3	Unique to D_3
PSD13_MOUSE	Q9WVJ2	Unique to D_3

## Sheet: D7xV7
Accession Number	UniprotKG	G_7 vs D_7	Log2FC	TTEST
ACTB_MOUSE [5]	P60710	0.943743	-0.0835343	0.00090248
TXLNB_MOUSE	Q8VBT1	1.40027	0.485705	0.00249142
HNRPU_MOUSE	Q8VEK3	1.59867	0.676872	0.00252272
TADBP_MOUSE	Q921F2	0.577298	-0.792611	0.00253698
PERM1_MOUSE	Q149B8	1.46261	0.548545	0.00324553
SNTA1_MOUSE	Q61234	1.39422	0.479462	0.00445666
TCPH_MOUSE	P80313	1.56459	0.645788	0.00494396
THIM_MOUSE	Q8BWT1	0.914455	-0.129016	0.00554364
PRDX3_MOUSE	P20108	0.875408	-0.191973	0.00560149
IVD_MOUSE	Q9JHI5	0.896765	-0.157197	0.00901641
SUCA_MOUSE	Q9WUM5	0.834323	-0.261322	0.00918027
S10AB_MOUSE	P50543	0.753184	-0.408925	0.0104919
HINT2_MOUSE	Q9D0S9	0.825025	-0.27749	0.012248
FHL1_MOUSE	P97447	1.26486	0.338975	0.0129951
LAMA4_MOUSE	P97927	0.712529	-0.488979	0.0169932
HSPB8_MOUSE	Q9JK92	1.70024	0.765738	0.0176781
NIPS2_MOUSE	Nipsnap2	0.855415	-0.225304	0.0180338
TRFE_MOUSE	Q921I1	1.10556	0.144777	0.0196933
MYPT2_MOUSE	Q8BG95	0.707078	-0.500058	0.021387
VTDB_MOUSE	P21614	1.26972	0.344515	0.0213949
CALM_MOUSE	P0DP26	0.756762	-0.402088	0.0225523
HSPB7_MOUSE	P35385	1.18678	0.247055	0.0226323
GSTM5_MOUSE	P48774	1.94409	0.959096	0.0229959
LUM_MOUSE	P51885	0.751967	-0.411259	0.0240727
SEP11_MOUSE	Q8C1B7	0.626023	-0.675713	0.0259963
FXR1_MOUSE	Q61584	1.93385	0.951477	0.0262879
PPIA_MOUSE	P17742	0.875956	-0.191069	0.0263559
SYP2L_MOUSE	Q8BWB1	1.27862	0.354585	0.0269254
HCD2_MOUSE	Hsd17b10	0.870921	-0.199386	0.0275442
SQRD_MOUSE	Q9R112	0.858153	-0.220693	0.0284237
THIO_MOUSE	P10639	1.31453	0.394551	0.0314137
H2AX_MOUSE [4]	P27661	1.26898	0.343668	0.0314491
ODBA_MOUSE	Bckdha	1.29775	0.376007	0.0333984
NDUA7_MOUSE	Q9Z1P6	0.755126	-0.40521	0.0340167
SRBS2_MOUSE	Q3UTJ2	1.18927	0.250078	0.0367358
THIOM_MOUSE	P97493	0.794178	-0.332466	0.0369412
IF4A1_MOUSE [2]	P60843	1.12525	0.17025	0.0373291
ETFB_MOUSE	Q9DCW4	0.907672	-0.139757	0.0407272
LMNB1_MOUSE	P14733	0.794216	-0.332396	0.0410218
MYL1_MOUSE	P05977	0.890081	-0.167991	0.0418025
CYC_MOUSE	P62897	0.90416	-0.145351	0.0420323
COQ9_MOUSE	Q8K1Z0	0.807657	-0.308185	0.0432484
PSA1_MOUSE	Q9R1P4	1.48088	0.566457	0.0490525
ANXA3_MOUSE	O35639	0.632442	-0.660996	0.0490662
APOA4_MOUSE	P06728	0.876984	-0.189377	0.0490674
DLDH_MOUSE	O08749	0.87451	-0.193453	0.0492458
ECHA_MOUSE	Q8BMS1	0.943084	-0.0845412	0.0498522
ITIH3_MOUSE	Q61704	Unique to D_7
CLPP_MOUSE	O88696	Unique to D_7
YBOX3_MOUSE	Q9JKB3	Unique to D_7
TAU_MOUSE	P10637	Unique to D_7
ARC1B_MOUSE	Q9WV32	Unique to D_7
EIF3A_MOUSE	P23116	Unique to D_7
FBN1_MOUSE	Q61554	Unique to D_7
NDUB1_MOUSE	Ndufb1	Unique to D_7
PRS8_MOUSE	P62196	Unique to D_7
SYRC_MOUSE	Q9D0I9	Unique to D_7
PDK4_MOUSE	O70571	Unique to D_7
NUCG_MOUSE	O08600	Unique to V_7
GLRX3_MOUSE	Q9CQM9	Unique to V_7
AKAP9_MOUSE	Akap9	Unique to V_7
CAND1_MOUSE	Q6ZQ38	Unique to V_7
G3BP1_MOUSE	P97855	Unique to V_7
PRELP_MOUSE	Q9JK53	Unique to V_7
VATG1_MOUSE	Q9CR51	Unique to V_7
MYL4_MOUSE	Myl4	Unique to V_7
MPPB_MOUSE	Q9CXT8	Unique to V_7
